# Supplementary material for: Genome-wide meta-analyses of cross substance use disorders in diverse populations
Source: Mol Psychiatry. 2025 Oct 7;31(3):1619–33. doi: 10.1038/s41380-025-03294-5 (PMC12916498; doi:10.1038/s41380-025-03294-5)
Supplement: Supplementary file 2 — Supplemental tables. [file 41380_2025_3294_MOESM2_ESM.xlsx]

## Sheet: Descriptions of Suppl Tables
S1	Genetic correlations among different SUDs in 1kg-EUR-like
S2	Genome-wide significant variants in 1kg-EUR-like
S3	Genome-wide significant variants in 1kg-AFR-like
S4	Genome-wide significant variants in 1kg-AMR-like
S5	Genome-wide significant variants in 1kg-AFR+EUR-like
S6	Genome-wide significant variants in 1kg-AMR+EUR-like
S7	Genome-wide significant variants in 1kg-AFR+AMR+EUR-like
S8	1kg-EUR-like gene-based results
S9	1kg-AFR-like gene-based results
S10	1kg-AMR-like gene-based results
S11	1kg-AFR+EUR-like gene-based results
S12	1kg-AMR+EUR-like gene-based results
S13	1kg-AFR+AMR+EUR-like gene-based results
S14	Mapped genes in 1kg-EUR-like
S15	Mapped genes in 1kg-AMR-like
S16	Mapped genes in 1kg-AFR+EUR-like
S17	Mapped genes in 1kg-AMR+EUR-like
S18	Mapped genes in 1kg-AFR+AMR+EUR-like
S19	Prioritized genes
S20	Enrichment analysis results of highly expressed genes in brain dissections
S21	Enrichment analysis results of lowly expressed genes in brain dissections
S22	Enrichment analysis results of highly expressed genes in brain cell types
S23	Enrichment analysis results of lowly expressed genes in brain cell types
S24	SNP-heritability estimation and SNP-heritability explained
S25	Genetic correlations with other traits in 1kg-EUR-like
S26	PGS analyse resultss
S27	Drugs and their target genes identified
S28	Description of Clinformatics data

## Sheet: S1.rG
Trait1	Trait2	rG	SE	Z	P
PAU	OUD	0.7099	0.0369	19.2536	1.3156e-82
PAU	CUD	0.6649	0.026	25.6186	9.4594e-145
PAU	TUD	0.5749	0.0224	25.6703	2.5084e-145
OUD	CUD	0.7467	0.0416	17.9521	4.6183e-72
OUD	TUD	0.4774	0.0454	10.5274	6.4587e-26
CUD	TUD	0.6387	0.0335	19.0567	5.7859e-81

## Sheet: S2.1kg-EUR-like.sig.SNPs
Locus	rsID	chr	pos	non_Effect_Allele	Effect_allele	1KG.EUR.MAF	Meta.P	Meta.beta	AUD.P	OUD.P	CUD.P	TUD.P	Finngen.SUD.P	Func.ensGene	Gene.ensGene	GeneDetail.ensGene	ExonicFunc.ensGene	AAChange.ensGene	independent
1	rs56032811	1	28663703	G	A	0.3479	1.099e-10	6.453	0.4209	0.002736	0.0004511	1.57e-08	0.00103839	intergenic	MED18;PHACTR4	dist=1227;dist=32548	.	.
1	rs6690915	1	28682557	C	T	0.3469	4.263e-08	5.48	0.2748	0.001832	0.0001764	2.18e-06	0.00144511	intergenic	MED18;PHACTR4	dist=20081;dist=13694	.	.
1	rs11247781	1	28683194	C	T	0.3469	4.896e-08	-5.455	0.2775	0.001907	0.0001836	2.56e-06	0.00144358	intergenic	MED18;PHACTR4	dist=20718;dist=13057	.	.
1	rs12117842	1	28683267	C	T	0.3469	4.791e-08	-5.459	0.2756	0.001907	0.0001845	2.5e-06	0.00144351	intergenic	MED18;PHACTR4	dist=20791;dist=12984	.	.
1	rs67271330	1	28683680	C	T	0.3469	4.658e-08	5.464	0.2759	0.001839	0.0001847	2.46e-06	0.00144521	intergenic	MED18;PHACTR4	dist=21204;dist=12571	.	.
1	rs72880354	1	28683713	G	A	0.3469	1.637e-09	6.03	0.3879	0.001839	0.00108	8.26e-09	0.00144511	intergenic	MED18;PHACTR4	dist=21237;dist=12538	.	.
1	rs12121297	1	28683921	G	T	0.3072	2.905e-08	5.547	0.1925	0.002103	5.41e-05	2.17e-05	0.000170075	intergenic	MED18;PHACTR4	dist=21445;dist=12330	.	.
1	rs12118825	1	28683964	C	T	0.3469	4.667e-08	-5.464	0.2733	0.001914	0.0001747	2.49e-06	0.00147133	intergenic	MED18;PHACTR4	dist=21488;dist=12287	.	.
1	rs9660304	1	28684402	G	A	0.3469	7.176e-11	6.517	0.3601	0.001907	0.001004	8.4e-09	0.00142357	intergenic	MED18;PHACTR4	dist=21926;dist=11849	.	.
1	rs12062157	1	28685367	C	T	0.3469	4.542e-08	-5.468	0.2685	0.001907	0.0001789	2.52e-06	0.0014314	intergenic	MED18;PHACTR4	dist=22891;dist=10884	.	.
1	rs74664341	1	28685602	G	A	0.3469	2.07e-11	-6.701	0.04886	0.002185	0.003857	2.93e-09	0.00145261	intergenic	MED18;PHACTR4	dist=23126;dist=10649	.	.
1	rs12076477	1	28685651	C	T	0.3469	4.536e-08	5.469	0.2709	0.001926	0.0001805	2.37e-06	0.00145047	intergenic	MED18;PHACTR4	dist=23175;dist=10600	.	.
1	rs12062670	1	28686697	G	A	0.3469	4.629e-08	-5.465	0.2636	0.001931	0.0001775	2.73e-06	0.00144414	intergenic	MED18;PHACTR4	dist=24221;dist=9554	.	.
1	rs11247782	1	28686945	G	A	0.3469	3.162e-08	5.532	0.2551	0.00161	0.0001567	1.98e-06	0.00142259	intergenic	MED18;PHACTR4	dist=24469;dist=9306	.	.
1	rs11247783	1	28686976	C	T	0.3469	3.673e-08	-5.506	0.2633	0.001738	0.0001573	2.16e-06	0.00144421	intergenic	MED18;PHACTR4	dist=24500;dist=9275	.	.
1	rs11247784	1	28687101	C	T	0.3469	4.666e-08	-5.464	0.2629	0.001909	0.0001744	2.81e-06	0.00148768	intergenic	MED18;PHACTR4	dist=24625;dist=9150	.	.
1	rs11247785	1	28687194	G	A	0.3469	4.564e-08	-5.468	0.2636	0.001894	0.0001751	2.73e-06	0.00145422	intergenic	MED18;PHACTR4	dist=24718;dist=9057	.	.
1	rs12124673	1	28687331	G	A	0.3469	4.482e-08	5.471	0.2611	0.001893	0.0001712	2.77e-06	0.00144777	intergenic	MED18;PHACTR4	dist=24855;dist=8920	.	.
1	rs11247786	1	28687448	G	A	0.3469	4.587e-08	5.467	0.2654	0.001894	0.0001741	2.72e-06	0.00144547	intergenic	MED18;PHACTR4	dist=24972;dist=8803	.	.
1	rs7514960	1	28687624	C	T	0.3469	4.397e-08	5.474	0.2674	0.001915	0.0001534	2.65e-06	0.00144501	intergenic	MED18;PHACTR4	dist=25148;dist=8627	.	.
1	rs7515051	1	28687745	C	T	0.3469	4.333e-08	5.477	0.2638	0.001914	0.0001496	2.73e-06	0.00144544	intergenic	MED18;PHACTR4	dist=25269;dist=8506	.	.
1	rs112757380	1	28688087	G	T	0.3469	4.233e-08	-5.481	0.2643	0.00177	0.0001393	2.59e-06	0.00178082	intergenic	MED18;PHACTR4	dist=25611;dist=8164	.	.
1	rs111273182	1	28688097	G	A	0.3469	4.767e-08	-5.46	0.2736	0.001912	0.0001396	2.66e-06	0.00178082	intergenic	MED18;PHACTR4	dist=25621;dist=8154	.	.
1	rs68149322	1	28688211	G	A	0.3469	4.737e-08	-5.461	0.27	0.001907	0.0001427	2.71e-06	0.00178037	intergenic	MED18;PHACTR4	dist=25735;dist=8040	.	.
1	rs9660549	1	28688657	G	A	0.3469	4.702e-08	-5.462	0.2703	0.001911	0.0001361	2.74e-06	0.00178	intergenic	MED18;PHACTR4	dist=26181;dist=7594	.	.
1	rs7533232	1	28688947	C	T	0.3469	4.67e-08	5.463	0.2656	0.001915	0.000145	2.72e-06	0.00178312	intergenic	MED18;PHACTR4	dist=26471;dist=7304	.	.
1	rs12142320	1	28689161	G	A	0.3479	5.244e-10	-6.212	0.2171	0.001874	0.0009276	8.41e-09	0.00180776	intergenic	MED18;PHACTR4	dist=26685;dist=7090	.	.
1	rs11247787	1	28689202	G	A	0.3469	4.542e-08	5.468	0.263	0.00188	0.0001464	2.68e-06	0.00180734	intergenic	MED18;PHACTR4	dist=26726;dist=7049	.	.
1	rs11247788	1	28689392	C	T	0.3469	4.507e-08	-5.47	0.2619	0.001893	0.0001377	2.77e-06	0.00180522	intergenic	MED18;PHACTR4	dist=26916;dist=6859	.	.
1	rs6682922	1	28690171	C	T	0.3469	4.531e-08	5.469	0.2659	0.001836	0.0001406	2.72e-06	0.00180901	intergenic	MED18;PHACTR4	dist=27695;dist=6080	.	.
1	rs12143408	1	28690332	G	A	0.3469	1.101e-10	-6.452	0.3015	0.001857	0.003788	8.27e-09	0.00156957	intergenic	MED18;PHACTR4	dist=27856;dist=5919	.	.
1	rs12124751	1	28690402	C	T	0.3469	4.286e-08	5.479	0.2566	0.001917	0.0001479	2.47e-06	0.0018448	intergenic	MED18;PHACTR4	dist=27926;dist=5849	.	.
1	rs4908345	1	28690572	G	A	0.3469	4.026e-08	5.49	0.25	0.00194	0.0001267	2.59e-06	0.00186767	intergenic	MED18;PHACTR4	dist=28096;dist=5679	.	.
1	rs4908401	1	28690784	G	A	0.3469	4.102e-08	5.486	0.2542	0.00193	0.0001296	2.53e-06	0.00186432	intergenic	MED18;PHACTR4	dist=28308;dist=5467	.	.
1	rs4908346	1	28690858	C	T	0.3469	4.455e-08	5.472	0.2724	0.001908	0.0001345	2.31e-06	0.00191558	intergenic	MED18;PHACTR4	dist=28382;dist=5393	.	.
1	rs4908347	1	28690859	G	A	0.3469	4.868e-08	-5.456	0.2842	0.001915	0.0001403	2.31e-06	0.00191558	intergenic	MED18;PHACTR4	dist=28383;dist=5392	.	.
1	rs10902697	1	28691237	C	T	0.3469	6.043e-09	-5.816	0.3115	0.002108	0.002942	1.22e-08	0.00189365	intergenic	MED18;PHACTR4	dist=28761;dist=5014	.	.
1	rs111362721	1	28692161	C	T	0.3469	2.209e-08	5.595	0.2496	0.002356	0.0001411	4e-06	0.0019207	intergenic	MED18;PHACTR4	dist=29685;dist=4090	.	.
1	rs12120985	1	28697305	G	A	0.3082	1.063e-08	-5.72	0.149	0.001652	3.12e-05	1.11e-05	0.00023576	intronic	PHACTR4	.	.	.
1	rs12080385	1	28698553	C	T	0.3469	1.011e-10	6.465	0.4117	0.001644	0.000709	1.2e-08	0.00188969	intronic	PHACTR4	.	.	.
1	rs66699565	1	28701455	G	A	0.3091	1.722e-08	-5.638	0.1669	0.001875	3.27e-05	1.48e-05	0.000276153	intronic	PHACTR4	.	.	.
1	rs11247793	1	28703288	C	T	0.3479	4.535e-09	-5.863	0.4339	0.003327	0.0009173	1.5e-08	0.00193914	intronic	PHACTR4	.	.	.
1	rs57586125	1	28703729	G	A	0.3469	2.214e-08	5.594	0.3081	0.002076	0.0001003	3.15e-06	0.00189383	intronic	PHACTR4	.	.	.
1	rs4908409	1	28704439	C	T	0.3052	2.194e-08	-5.596	0.1623	0.002199	3.17e-05	2.26e-05	0.00023705	intronic	PHACTR4	.	.	.
1	rs4908412	1	28706714	C	T	0.3489	7.203e-11	-6.516	0.2018	0.00162	0.0009134	3.22e-09	0.0018098	intronic	PHACTR4	.	.	.
1	rs4908413	1	28706768	C	T	0.3489	3.429e-09	-5.91	0.2947	0.001841	0.001578	1.07e-08	0.00196209	intronic	PHACTR4	.	.	.
1	rs4908349	1	28706972	G	A	0.3489	4.553e-08	-5.468	0.2905	0.001663	0.0001352	2.27e-06	0.00194567	intronic	PHACTR4	.	.	.
1	rs12137056	1	28707612	C	T	0.3489	3.627e-08	5.508	0.2828	0.001502	9.59e-05	2.14e-06	0.00213757	intronic	PHACTR4	.	.	.
1	rs4908415	1	28707678	C	T	0.3489	4.028e-08	5.49	0.2898	0.001485	0.0001201	2.3e-06	0.00187901	intronic	PHACTR4	.	.	.
1	rs10794517	1	28709115	G	A	0.3489	4.159e-08	-5.484	0.2903	0.001494	0.0001242	2.28e-06	0.00196368	intronic	PHACTR4	.	.	.
1	rs6663700	1	28709655	C	T	0.3489	4.299e-08	5.478	0.2921	0.001493	0.0001261	2.36e-06	0.00196241	intronic	PHACTR4	.	.	.
1	rs6679034	1	28709970	G	A	0.3489	4.184e-08	-5.483	0.2918	0.001493	0.0001228	2.36e-06	0.00189043	intronic	PHACTR4	.	.	.
1	rs6690026	1	28710043	G	A	0.3489	4.205e-08	5.482	0.2915	0.001493	0.0001214	2.34e-06	0.0019602	intronic	PHACTR4	.	.	.
1	rs11247795	1	28710177	G	T	0.3489	4.296e-08	5.478	0.2948	0.001507	0.0001203	2.35e-06	0.00195857	intronic	PHACTR4	.	.	.
1	rs4498825	1	28710836	C	T	0.3489	4.656e-08	-5.464	0.3103	0.001522	0.0001161	2.32e-06	0.00198623	intronic	PHACTR4	.	.	.
1	rs11247796	1	28711227	G	A	0.3479	3.409e-08	-5.519	0.28	0.001382	0.0001041	2.15e-06	0.00198591	intronic	PHACTR4	.	.	.
1	rs7525034	1	28711415	C	T	0.3489	1.223e-08	5.696	0.2813	0.001382	0.0001079	2.11e-06	0.00199866	intronic	PHACTR4	.	.	.
1	rs7527670	1	28711955	C	T	0.3489	3.467e-08	5.516	0.2824	0.001382	0.000107	2.09e-06	0.00202367	intronic	PHACTR4	.	.	.
1	rs12126446	1	28712166	C	T	0.3489	3.575e-08	-5.511	0.2779	0.001382	0.0001097	2.04e-06	0.00238243	intronic	PHACTR4	.	.	.
1	rs10902700	1	28712421	C	T	0.3489	3.218e-08	5.529	0.2762	0.001382	0.0001063	2.06e-06	0.00188391	intronic	PHACTR4	.	.	.
1	rs4908416	1	28712858	G	A	0.3111	6.879e-09	5.794	0.146	0.001155	3.8e-05	6.87e-06	0.000251293	intronic	PHACTR4	.	.	.
1	rs10443282	1	28714195	C	T	0.3489	3.546e-08	-5.512	0.2867	0.001326	0.0001308	1.91e-06	0.00199044	intronic	PHACTR4	.	.	.
1	rs7546271	1	28714664	G	A	0.3489	3.515e-08	-5.514	0.2847	0.001376	0.0001105	2.08e-06	0.00199026	intronic	PHACTR4	.	.	.
1	rs6598929	1	28715460	G	A	0.3489	3.419e-08	5.519	0.2804	0.001381	0.0001082	2.09e-06	0.00198948	intronic	PHACTR4	.	.	.
1	rs7552271	1	28716356	G	A	0.3489	3.498e-08	-5.515	0.2836	0.001375	0.0001088	2.11e-06	0.00199077	intronic	PHACTR4	.	.	.
1	rs10751728	1	28716679	C	T	0.3489	2.943e-08	-5.545	0.2765	0.001319	0.0001032	1.81e-06	0.00196187	intronic	PHACTR4	.	.	.
1	rs11247798	1	28717126	C	A	0.3489	3.5e-08	5.514	0.2834	0.001371	0.000109	2.07e-06	0.00206182	intronic	PHACTR4	.	.	.
1	rs61783803	1	28717470	G	T	0.3489	3.398e-08	-5.52	0.2797	0.00138	0.0001081	2.1e-06	0.00198007	intronic	PHACTR4	.	.	.
1	rs61783807	1	28718349	C	T	0.3489	3.43e-08	5.518	0.2803	0.00138	0.0001117	2.06e-06	0.002	intronic	PHACTR4	.	.	.
1	rs12132064	1	28718554	G	A	0.3101	1.329e-08	-5.682	0.1613	0.001422	3.72e-05	1.37e-05	0.000249362	intronic	PHACTR4	.	.	.
1	rs10902701	1	28719577	C	T	0.3489	3.454e-08	-5.517	0.2808	0.001361	0.0001106	2.13e-06	0.00199136	intronic	PHACTR4	.	.	.
1	rs11247799	1	28719851	C	A	0.3489	3.493e-08	-5.515	0.2816	0.001372	0.0001115	2.12e-06	0.00199173	intronic	PHACTR4	.	.	.
1	rs10902702	1	28720151	G	A	0.3489	3.463e-08	-5.516	0.2792	0.001372	0.0001118	2.14e-06	0.00199173	intronic	PHACTR4	.	.	.
1	rs4908418	1	28721567	G	A	0.3489	3.75e-08	5.502	0.2893	0.001372	0.0001156	2.17e-06	0.00199054	intronic	PHACTR4	.	.	.
1	rs4908420	1	28721713	G	A	0.3489	3.446e-08	-5.517	0.2772	0.001372	0.0001189	2.15e-06	0.00189609	intronic	PHACTR4	.	.	.
1	rs4908421	1	28721924	G	T	0.3489	3.36e-08	5.522	0.2765	0.001372	0.0001189	2.16e-06	0.00178456	intronic	PHACTR4	.	.	.
1	rs12078122	1	28722859	G	A	0.3111	8.758e-09	-5.753	0.1502	0.001305	3.9e-05	8.82e-06	0.000231047	intronic	PHACTR4	.	.	.
1	rs12142764	1	28723450	C	T	0.3489	3.397e-08	5.52	0.2733	0.001371	0.0001198	2.09e-06	0.00200683	intronic	PHACTR4	.	.	.
1	rs7526211	1	28724380	G	T	0.3489	3.259e-08	5.527	0.2756	0.001397	0.0001223	1.78e-06	0.00206224	intronic	PHACTR4	.	.	.
1	rs61283881	1	28724490	C	A	0.3489	2.782e-08	5.555	0.2668	0.001324	0.0001156	1.71e-06	0.00189675	intronic	PHACTR4	.	.	.
1	rs12134676	1	28725571	C	T	0.3489	2.987e-08	-5.542	0.2769	0.001278	0.0001129	1.83e-06	0.00192119	intronic	PHACTR4	.	.	.
1	rs11247803	1	28726611	C	T	0.3121	5.055e-09	5.845	0.139	0.001062	3.56e-05	5.36e-06	0.000237405	intronic	PHACTR4	.	.	.
1	rs61783810	1	28726944	G	A	0.3121	5.628e-09	5.827	0.1401	0.001091	3.57e-05	6.11e-06	0.000239905	intronic	PHACTR4	.	.	.
1	rs11809086	1	28726959	G	A	0.3499	2.799e-08	5.554	0.2707	0.001314	0.0001101	1.73e-06	0.00188982	intronic	PHACTR4	.	.	.
1	rs10902703	1	28727944	C	A	0.3489	3.032e-08	5.54	0.2813	0.001283	0.0001103	1.83e-06	0.00189657	intronic	PHACTR4	.	.	.
1	rs11247805	1	28728006	C	T	0.3489	3.14e-08	5.533	0.2858	0.001285	0.0001109	1.85e-06	0.00189653	intronic	PHACTR4	.	.	.
1	rs11247806	1	28728794	G	A	0.3111	6.01e-09	5.816	0.146	0.001047	3.43e-05	6.52e-06	0.000245833	intronic	PHACTR4	.	.	.
1	rs12135690	1	28729022	G	A	0.3489	2.548e-08	5.57	0.2717	0.001238	0.0001153	2.88e-06	0.00189618	intronic	PHACTR4	.	.	.
1	rs5013826	1	28729142	C	T	0.3489	2.878e-08	-5.549	0.268	0.001304	0.0001121	1.81e-06	0.0019904	intronic	PHACTR4	.	.	.
1	rs12135748	1	28729234	G	A	0.3479	3.055e-08	5.538	0.2793	0.001305	0.0001129	1.91e-06	0.00178156	intronic	PHACTR4	.	.	.
1	rs11247807	1	28729564	G	A	0.3489	2.86e-08	5.55	0.2714	0.001294	0.0001072	1.85e-06	0.00189226	intronic	PHACTR4	.	.	.
1	rs4615861	1	28730212	C	A	0.3499	3.936e-08	5.494	0.2803	0.001528	0.000104	2.61e-06	0.00188808	intronic	PHACTR4	.	.	.
1	rs12095954	1	28730280	C	T	0.3111	1.105e-08	5.714	0.1513	0.001186	5.25e-05	9.67e-06	0.000330081	intronic	PHACTR4	.	.	.
1	rs11247808	1	28730633	G	A	0.3111	6.002e-09	5.817	0.1461	0.001139	2.97e-05	6.62e-06	0.000237187	intronic	PHACTR4	.	.	.
1	rs6598930	1	28731046	G	A	0.3489	3.8e-08	-5.5	0.2863	0.001295	0.00017	1.94e-06	0.00189492	intronic	PHACTR4	.	.	.
1	rs7531648	1	28731306	G	A	0.3489	2.922e-08	5.546	0.275	0.001296	0.0001079	1.88e-06	0.00184374	intronic	PHACTR4	.	.	.
1	rs6680960	1	28732220	G	A	0.3111	5.839e-09	5.821	0.1399	0.001272	3.31e-05	5.84e-06	0.000237679	intronic	PHACTR4	.	.	.
1	rs12091029	1	28733993	G	T	0.3489	2.924e-08	5.546	0.2755	0.001308	0.0001045	1.83e-06	0.001935	intronic	PHACTR4	.	.	.
1	rs6679916	1	28734930	G	A	0.3489	2.601e-08	-5.566	0.2736	0.001181	0.0001013	1.72e-06	0.00192478	intronic	PHACTR4	.	.	.
1	rs10902704	1	28735707	C	A	0.3738	2.744e-08	-5.557	0.1655	0.0002759	0.0001478	1.46e-06	0.00233561	intronic	PHACTR4	.	.	.
1	rs6670997	1	28736273	C	T	0.3489	2.779e-08	5.555	0.2788	0.001174	0.0001061	1.75e-06	0.00198934	intronic	PHACTR4	.	.	.
1	rs10902705	1	28736907	G	A	0.3101	8.232e-09	5.764	0.1516	0.001137	3.29e-05	9.83e-06	0.000237208	intronic	PHACTR4	.	.	.
1	rs4399181	1	28737419	C	T	0.3489	2.681e-08	-5.561	0.2756	0.001168	0.0001081	1.68e-06	0.00199067	intronic	PHACTR4	.	.	.
1	rs11247811	1	28738830	G	A	0.3111	4.968e-09	-5.848	0.1389	0.0009267	3.37e-05	6.02e-06	0.000253665	intronic	PHACTR4	.	.	.
1	rs11247812	1	28738922	C	T	0.3111	5.061e-09	-5.845	0.1404	0.0009267	3.37e-05	5.95e-06	0.000260477	intronic	PHACTR4	.	.	.
1	rs12090682	1	28739119	G	A	0.3111	6.258e-09	5.81	0.1499	0.0009696	3.42e-05	6.97e-06	0.000255	intronic	PHACTR4	.	.	.
1	rs7518232	1	28739298	C	T	0.3489	2.824e-08	5.552	0.2693	0.001166	0.0001092	1.98e-06	0.00201127	intronic	PHACTR4	.	.	.
1	rs7518249	1	28739344	C	T	0.3489	2.559e-08	5.569	0.272	0.001074	0.0001032	1.72e-06	0.00215377	intronic	PHACTR4	.	.	.
1	rs7540582	1	28739651	G	T	0.3111	5.625e-09	5.828	0.1411	0.0009687	3.33e-05	6.99e-06	0.000247725	intronic	PHACTR4	.	.	.
1	rs11247813	1	28741006	C	T	0.3489	2.39e-08	-5.581	0.2628	0.001044	0.0001145	1.79e-06	0.00187862	intronic	PHACTR4	.	.	.
1	rs12140359	1	28741990	G	A	0.3489	3.175e-08	-5.531	0.278	0.001168	0.0001103	2.02e-06	0.00228918	intronic	PHACTR4	.	.	.
1	rs11247814	1	28742322	C	T	0.3489	2.992e-08	-5.542	0.2753	0.001166	0.0001124	2.01e-06	0.00201841	intronic	PHACTR4	.	.	.
1	rs61783821	1	28744037	G	A	0.3489	2.831e-08	5.552	0.2755	0.00119	0.000104	1.92e-06	0.00193522	intronic	PHACTR4	.	.	.
1	rs35288626	1	28744571	C	T	0.3489	2.935e-08	-5.545	0.2766	0.001166	0.0001097	2e-06	0.00193522	intronic	PHACTR4	.	.	.
1	rs35160854	1	28744866	C	A	0.3489	2.789e-08	-5.554	0.2771	0.001149	0.0001055	1.97e-06	0.00182297	intronic	PHACTR4	.	.	.
1	rs67558364	1	28745642	G	A	0.3101	8.223e-12	6.835	0.2255	0.001059	0.0004356	3.42e-08	0.000226517	intronic	PHACTR4	.	.	.	y
1	rs61783824	1	28745699	C	T	0.3489	3.356e-11	6.63	0.3381	0.001167	0.0009553	4.77e-09	0.00189391	intronic	PHACTR4	.	.	.
1	rs72661761	1	28747912	G	T	0.3111	5.695e-09	-5.825	0.1818	0.001024	0.0001763	7.65e-06	0.00023995	intronic	PHACTR4	.	.	.
1	rs61783827	1	28750025	G	A	0.3489	3.061e-08	-5.538	0.2836	0.001178	0.0001009	2.06e-06	0.00198815	intronic	PHACTR4	.	.	.
1	rs61783828	1	28750354	C	T	0.3101	1.083e-08	-5.717	0.1602	0.001236	2.72e-05	1.33e-05	0.000262779	intronic	PHACTR4	.	.	.
1	rs61783830	1	28752507	G	A	0.3489	2.551e-08	-5.57	0.2498	0.001285	0.0001223	1.75e-06	0.00193482	intronic	PHACTR4	.	.	.
1	rs34017421	1	28753096	G	A	0.3489	4.772e-08	-5.46	0.253	0.001301	0.0005525	1.77e-06	0.00197365	intronic	PHACTR4	.	.	.
1	rs61783832	1	28753994	G	A	0.3489	4.736e-08	-5.461	0.2489	0.001309	0.0005933	1.75e-06	0.00193508	intronic	PHACTR4	.	.	.
1	rs61783836	1	28756658	C	T	0.3101	8.798e-09	5.752	0.1378	0.001521	3.5e-05	9.56e-06	0.000250109	intronic	PHACTR4	.	.	.
1	rs72882164	1	28756822	G	A	0.3111	4.09e-09	-5.881	0.1216	0.001015	3.31e-05	5.64e-06	0.000241752	intronic	PHACTR4	.	.	.
1	rs187003526	1	28757703	C	A	0.3499	8.125e-11	6.498	0.2045	0.001524	0.001103	2e-09	0.00313856	intronic	PHACTR4	.	.	.
1	rs61783838	1	28759147	G	T	0.3489	2.502e-08	5.573	0.2478	0.001279	0.0001204	1.76e-06	0.00193139	intronic	PHACTR4	.	.	.
1	rs67198337	1	28760525	G	A	0.3489	2.563e-08	-5.569	0.2523	0.001279	0.0001191	1.76e-06	0.00192331	intronic	PHACTR4	.	.	.
1	rs35849797	1	28761479	G	A	0.3111	4.008e-09	5.884	0.1223	0.0009703	2.84e-05	6.26e-06	0.000239398	intronic	PHACTR4	.	.	.
1	rs34589395	1	28761562	G	T	0.3111	3.98e-09	5.885	0.1238	0.0009948	2.97e-05	5.65e-06	0.000241135	intronic	PHACTR4	.	.	.
1	rs35117860	1	28761670	C	T	0.3489	2.58e-08	5.568	0.2531	0.001281	0.0001134	1.82e-06	0.00192331	intronic	PHACTR4	.	.	.
1	rs34734086	1	28762508	G	A	0.3489	2.268e-08	5.59	0.2317	0.001281	0.0001215	1.78e-06	0.00192331	intronic	PHACTR4	.	.	.
1	rs35593799	1	28762675	G	A	0.3489	2.603e-08	-5.566	0.2519	0.001293	0.0001175	1.82e-06	0.00192331	intronic	PHACTR4	.	.	.
1	rs67158073	1	28762820	C	T	0.3111	4.903e-09	5.85	0.1333	0.001051	2.98e-05	6.35e-06	0.000241135	intronic	PHACTR4	.	.	.
1	rs34288882	1	28763330	C	T	0.3489	2.474e-08	5.575	0.2552	0.001223	0.0001083	1.79e-06	0.00192331	intronic	PHACTR4	.	.	.
1	rs35830319	1	28764292	G	A	0.3489	2.608e-08	-5.566	0.2543	0.001295	0.0001158	1.78e-06	0.00192331	intronic	PHACTR4	.	.	.
1	rs61783845	1	28765094	G	A	0.3489	2.65e-08	5.563	0.2543	0.001294	0.0001168	1.83e-06	0.00192331	intronic	PHACTR4	.	.	.
1	rs61783846	1	28765913	C	T	0.3111	4.117e-09	-5.879	0.1255	0.001	3.06e-05	5.56e-06	0.000248182	intronic	PHACTR4	.	.	.
1	rs61783847	1	28766490	C	T	0.3489	2.986e-08	5.542	0.2437	0.001436	0.0001226	2.27e-06	0.00190687	intronic	PHACTR4	.	.	.
1	rs61783849	1	28768245	C	T	0.3489	2.621e-08	-5.565	0.2539	0.001256	0.0001133	1.91e-06	0.00192278	intronic	PHACTR4	.	.	.
1	rs61783850	1	28768375	C	T	0.3489	2.445e-08	-5.577	0.2475	0.001252	0.0001118	1.8e-06	0.00196662	intronic	PHACTR4	.	.	.
1	rs61783851	1	28768391	G	T	0.3111	4.972e-09	-5.848	0.1254	0.001015	2.95e-05	5.92e-06	0.000388911	intronic	PHACTR4	.	.	.
1	rs34990158	1	28770027	C	T	0.3489	2.203e-08	-5.595	0.2438	0.001256	0.0001009	1.82e-06	0.00173021	intronic	PHACTR4	.	.	.
1	rs34183469	1	28770143	C	A	0.3489	2.344e-08	5.584	0.2475	0.001256	0.0001054	1.87e-06	0.00176498	intronic	PHACTR4	.	.	.
1	rs34157354	1	28770223	C	T	0.3489	2.419e-08	-5.579	0.2477	0.001254	0.0001095	1.95e-06	0.00173265	intronic	PHACTR4	.	.	.
1	rs61783857	1	28772757	G	A	0.3101	7.834e-09	-5.772	0.1476	0.001102	2.3e-05	1.23e-05	0.000240979	intronic	PHACTR4	.	.	.
1	rs61783859	1	28776637	G	A	0.3111	8.344e-09	-5.761	0.1324	0.0009399	0.0001422	6.62e-06	0.000240979	intronic	PHACTR4	.	.	.
1	rs61785960	1	28777863	G	A	0.3111	4.457e-09	-5.866	0.1321	0.0009382	2.47e-05	6.99e-06	0.000240979	intronic	PHACTR4	.	.	.
1	rs61785961	1	28778569	G	A	0.3111	4.415e-09	-5.868	0.1322	0.0009432	2.51e-05	6.77e-06	0.000240974	intronic	PHACTR4	.	.	.
1	rs34697248	1	28781310	C	T	0.3489	2.384e-08	5.582	0.2494	0.001199	9.09e-05	2.07e-06	0.00192779	intronic	PHACTR4	.	.	.
1	rs61785969	1	28796061	G	T	0.3499	3.392e-08	5.52	0.2829	0.00138	8.47e-05	2.41e-06	0.00195763	intronic	PHACTR4	.	.	.
1	rs61785970	1	28796100	G	A	0.3101	7.078e-09	-5.789	0.1476	0.001023	2.01e-05	1.16e-05	0.000261288	intronic	PHACTR4	.	.	.
1	rs61785971	1	28796719	C	T	0.3101	8.148e-09	5.765	0.1519	0.001038	2e-05	1.36e-05	0.000261288	intronic	PHACTR4	.	.	.
1	rs61785974	1	28800380	C	A	0.3111	4.359e-09	5.87	0.1368	0.0009507	1.96e-05	6.99e-06	0.000242019	exonic	PHACTR4	.	nonsynonymous SNV	PHACTR4:ENST00000373836.4:exon6:c.C1168A:p.L390I,PHACTR4:ENST00000373839.8:exon7:c.C1138A:p.L380I
1	rs67977212	1	28801437	C	T	0.3489	3.156e-08	5.533	0.2736	0.001374	8.04e-05	2.41e-06	0.00198623	intronic	PHACTR4	.	.	.
1	rs66683351	1	28801755	G	A	0.3111	4.825e-09	5.853	0.141	0.0009849	1.99e-05	7.2e-06	0.000252348	intronic	PHACTR4	.	.	.
1	rs61785976	1	28803958	C	T	0.3111	5.418e-09	-5.834	0.1488	0.001043	2.17e-05	7.05e-06	0.000239265	intronic	PHACTR4	.	.	.
1	rs67528645	1	28805507	C	A	0.3111	5.024e-09	5.846	0.1477	0.001072	2.01e-05	6.2e-06	0.000252348	intronic	PHACTR4	.	.	.
1	rs6700020	1	28809466	G	A	0.3499	1.953e-10	6.365	0.1126	0.001269	0.003687	3.6e-09	0.00198623	intronic	PHACTR4	.	.	.
1	rs6426348	1	28811547	C	A	0.3489	3.603e-08	5.509	0.2858	0.001498	7.93e-05	2.47e-06	0.00198628	intronic	PHACTR4	.	.	.
1	rs10915199	1	28813922	G	A	0.3489	6.161e-09	-5.812	0.2647	0.001331	7.31e-05	1.95e-06	0.00198628	intronic	PHACTR4	.	.	.
1	rs10915235	1	28817597	G	A	0.3489	2.49e-08	-5.574	0.2714	0.00132	7.19e-05	1.83e-06	0.00189959	intronic	PHACTR4	.	.	.
1	rs58953363	1	28820022	C	T	0.3111	4.527e-09	5.864	0.1415	0.001037	2.14e-05	5.76e-06	0.000252569	intronic	PHACTR4	.	.	.
1	rs10799118	1	28820834	G	A	0.3489	2.392e-08	5.581	0.2667	0.001313	6.71e-05	1.83e-06	0.00199963	intronic	PHACTR4	.	.	.
1	rs10915180	1	28822804	G	T	0.3489	6.549e-10	-6.177	0.3312	0.001327	0.0008283	4.04e-09	0.00197665	intronic	PHACTR4	.	.	.
1	rs12139517	1	28823671	C	T	0.3101	7.458e-09	-5.78	0.1559	0.001046	1.96e-05	1.12e-05	0.00025236	UTR3	PHACTR4	ENST00000373839.8:c.*610T>C;ENST00000373836.4:c.*610T>C	.	.
1	rs9107	1	28826587	G	A	0.3489	2.504e-08	5.573	0.2711	0.001326	6.11e-05	1.92e-06	0.00210402	UTR3	PHACTR4	ENST00000373839.8:c.*3526G>A	.	.
1	rs4654362	1	28829700	C	T	0.3101	7.508e-09	5.779	0.1622	0.001113	1.9e-05	1.21e-05	0.000252366	intergenic	PHACTR4;RCC1	dist=2824;dist=2755	.	.
1	rs4654363	1	28830901	G	A	0.3101	6.444e-09	5.805	0.1535	0.001136	1.5e-05	1.21e-05	0.000252366	intergenic	PHACTR4;RCC1	dist=4025;dist=1554	.	.
1	rs2840758	1	28833494	G	A	0.3489	4.107e-08	5.486	0.3258	0.001594	3.64e-05	2.39e-06	0.00188291	ncRNA_intronic	SNHG3	.	.	.
1	rs59183416	1	28840572	G	T	0.3111	1.233e-08	-5.695	0.1445	0.001504	3.6e-05	1.52e-05	0.000249448	intronic	RCC1	.	.	.
1	rs4252962	1	28967526	G	A	0.2992	1.226e-08	-5.696	0.101	0.002112	1.73e-06	5.22e-05	0.0034902	intronic	TAF12	.	.	.
1	rs9426391	1	28967781	G	A	0.3032	9.715e-09	-5.736	0.09208	0.002126	1.76e-06	4.35e-05	0.0034261	intronic	TAF12	.	.	.
1	rs12142346	1	28971281	G	A	0.2942	1.843e-08	5.626	0.08416	0.001651	1.36e-06	0.000127	0.00367976	ncRNA_intronic	TAF12-DT	.	.	.
1	rs9426296	1	28975401	G	T	0.2972	2.387e-08	5.581	0.09276	0.002592	1.17e-06	0.0001117	0.00346131	upstream;downstream	TAF12;ENSG00000270103;RNU11;TAF12-DT	dist=598;dist=156	.	.
1	rs9426392	1	28975557	G	A	0.3032	7.85e-09	-5.772	0.08481	0.001866	8.45e-07	6.16e-05	0.00343621	upstream;downstream	TAF12;ENSG00000270103;RNU11;TAF12-DT	dist=754;dist=312	.	.
1	rs9426297	1	28983021	C	T	0.2982	2.313e-08	-5.587	0.08914	0.002277	1.8e-06	0.0001087	0.00335421	intergenic	RNU11;GMEB1	dist=7776;dist=12269	.	.
1	rs61786036	1	28983065	C	T	0.2982	2.555e-08	-5.57	0.0936	0.002277	1.92e-06	0.0001134	0.00328095	intergenic	RNU11;GMEB1	dist=7820;dist=12225	.	.
1	rs12032477	1	28988429	C	T	0.4046	5.706e-10	-6.198	0.03147	4.39e-05	2.66e-05	2.07e-07	0.0513937	intergenic	RNU11;GMEB1	dist=13184;dist=6861	.	.	y
1	rs6667501	1	28989020	G	A	0.3012	3.064e-08	5.538	0.115	0.001964	2.56e-06	8.4e-05	0.00423623	intergenic	RNU11;GMEB1	dist=13775;dist=6270	.	.
1	rs1962328	1	28991431	G	T	0.3002	3.01e-08	-5.541	0.0875	0.002461	2.46e-06	0.0001193	0.00412344	intergenic	RNU11;GMEB1	dist=16186;dist=3859	.	.
1	rs2236860	1	29140748	C	T	0.3072	9.984e-10	6.11	0.2463	0.005707	1.62e-06	1.08e-06	1.03e-05	intronic	OPRD1	.	.	.	y
1	rs6669447	1	29149361	C	T	0.3598	5.216e-10	-6.212	0.05682	0.01797	2.16e-06	1.58e-06	2.56e-06	intronic	OPRD1	.	.	.
1	rs4654321	1	29151228	G	T	0.3588	5.787e-10	6.196	0.0515	0.01876	2.81e-06	1.84e-06	2.69e-06	intronic	OPRD1	.	.	.
1	rs4654322	1	29151245	C	T	0.3588	5.927e-10	-6.192	0.05014	0.01824	2.96e-06	1.93e-06	3.05e-06	intronic	OPRD1	.	.	.
1	rs6426344	1	29151444	C	T	0.3588	2.043e-11	6.703	0.06059	0.01967	4.33e-05	4.57e-08	2.84e-06	intronic	OPRD1	.	.	.	y
1	rs419335	1	29151844	G	A	0.3618	5.163e-10	-6.214	0.05266	0.01591	3.17e-06	1.61e-06	3.04e-06	intronic	OPRD1	.	.	.
1	rs681301	1	29154359	C	A	0.3618	2.3e-10	-6.34	0.04636	0.009955	1.91e-06	1.43e-06	2.95e-06	intronic	OPRD1	.	.	.
1	rs485621	1	29154601	C	A	0.3618	2.511e-10	6.326	0.04578	0.01286	2.12e-06	1.11e-06	2.95e-06	intronic	OPRD1	.	.	.
1	rs4654375	1	29154833	G	T	0.3588	3.86e-10	-6.26	0.04831	0.01359	1.89e-06	2.1e-06	2.8e-06	intronic	OPRD1	.	.	.
1	rs590013	1	29155738	C	T	0.3618	2.048e-10	-6.358	0.04426	0.009858	1.64e-06	1.43e-06	2.96e-06	intronic	OPRD1	.	.	.
1	rs4654376	1	29156995	C	T	0.3579	3.321e-10	6.283	0.04296	0.01436	1.93e-06	1.84e-06	3e-06	intronic	OPRD1	.	.	.
1	rs2236859	1	29160102	G	A	0.3569	6.605e-10	-6.175	0.04448	0.01851	2.56e-06	3.36e-06	2.81e-06	intronic	OPRD1	.	.	.
1	rs2236858	1	29160643	C	T	0.3569	5.617e-10	6.201	0.03962	0.01735	2.8e-06	3.22e-06	3.11e-06	intronic	OPRD1	.	.	.
1	rs2236857	1	29161609	C	T	0.2893	1.247e-09	-6.074	0.1226	0.01627	5.25e-06	1e-06	1.46e-06	intronic	OPRD1	.	.	.
1	rs2236856	1	29161825	G	A	0.2893	1.236e-09	6.075	0.1251	0.01613	5.25e-06	1e-06	1.31e-06	intronic	OPRD1	.	.	.
1	rs2236855	1	29161999	C	A	0.2883	1.167e-09	6.085	0.1218	0.01713	4.7e-06	9.15e-07	1.41e-06	intronic	OPRD1	.	.	.
1	rs760589	1	29162465	G	A	0.3569	8.647e-10	6.133	0.04526	0.02107	2.68e-06	4.02e-06	2.94e-06	intronic	OPRD1	.	.	.
1	rs760588	1	29162568	G	A	0.3559	8.315e-10	-6.139	0.04054	0.02236	3.09e-06	4e-06	2.94e-06	intronic	OPRD1	.	.	.
1	rs10753331	1	29164582	G	A	0.3579	5.626e-10	6.201	0.04194	0.02071	4.98e-06	3.71e-06	2.8e-06	intronic	OPRD1	.	.	.
1	rs2298896	1	29166138	G	T	0.3588	3.318e-10	-6.283	0.03982	0.02181	1.54e-06	3.18e-06	3e-06	intronic	OPRD1	.	.	.
1	rs4233254	1	29168054	C	T	0.2932	2.525e-10	6.325	0.1004	0.008249	1.54e-06	1.04e-06	2.32e-06	intronic	OPRD1	.	.	.
1	rs10799122	1	29168766	G	T	0.3588	1.17e-10	6.443	0.03789	0.009843	2.95e-07	3.49e-06	3.4e-06	intronic	OPRD1	.	.	.
1	rs4654323	1	29168957	G	T	0.2932	6.592e-10	6.176	0.09782	0.006388	2.34e-06	1.04e-06	2.17e-06	intronic	OPRD1	.	.	.
1	rs3766951	1	29169559	C	T	0.3588	2.008e-10	-6.361	0.05094	0.01649	4.37e-06	7.75e-07	1.03e-06	intronic	OPRD1	.	.	.
1	rs421300	1	29169593	G	A	0.3618	1.921e-10	-6.368	0.05579	0.01017	5.03e-06	9.71e-07	1.32e-06	intronic	OPRD1	.	.	.
2	rs2842189	1	44007648	C	T	0.3559	5.116e-12	-6.902	0.001719	0.3181	2.78e-05	1.01e-10	3.36e-06	intronic	PTPRF	.	.	.	y
2	rs2782640	1	44009033	C	T	0.3618	1.037e-11	6.801	0.00312	0.3161	5.62e-05	9.28e-11	2.2e-06	intronic	PTPRF	.	.	.
2	rs951740	1	44011737	G	A	0.3658	8.037e-12	6.838	0.002202	0.4793	7.34e-05	7.99e-11	2.57e-06	intronic	PTPRF	.	.	.
2	rs2782641	1	44013355	G	A	0.3708	3.65e-11	6.618	0.001662	0.3799	1.92e-05	5.56e-10	5.08e-06	intronic	PTPRF	.	.	.
2	rs2842188	1	44014280	C	T	0.3489	8.105e-11	-6.499	0.002827	0.3761	0.0002303	4.08e-10	8.5e-06	intronic	PTPRF	.	.	.
2	rs2819334	1	44014735	C	T	0.3588	8.061e-11	6.499	0.004459	0.3456	0.0002184	4.73e-10	2.3e-06	intronic	PTPRF	.	.	.
2	rs2819335	1	44014825	G	A	0.3509	7.2e-11	-6.516	0.002898	0.3391	0.0002094	5.21e-10	6.33e-06	intronic	PTPRF	.	.	.
2	rs2842187	1	44014949	C	T	0.3499	7.604e-11	-6.508	0.003282	0.3196	0.000135	6.51e-10	9.26e-06	intronic	PTPRF	.	.	.
2	rs2819336	1	44015809	C	T	0.3449	2.139e-11	-6.696	0.008026	0.1859	4.92e-05	9.13e-11	1.03e-05	intronic	PTPRF	.	.	.
2	rs11580258	1	44016015	G	A	0.3499	4.117e-10	-6.25	0.003587	0.3241	0.0001496	1.56e-08	9.51e-06	intronic	PTPRF	.	.	.
2	rs2842185	1	44019731	C	T	0.3499	5.254e-11	6.564	0.002521	0.2511	0.0001423	1.11e-09	8.71e-06	intronic	PTPRF	.	.	.
2	rs2842178	1	44022027	G	A	0.3499	4.532e-11	-6.586	0.001992	0.254	0.0001512	1.12e-09	9.42e-06	intronic	PTPRF	.	.	.
2	rs11210869	1	44026040	G	A	0.3499	2.432e-10	6.331	0.002112	0.2467	0.0001679	2.98e-08	9.28e-06	intronic	PTPRF	.	.	.
2	rs61769611	1	44028913	G	A	0.3499	1.387e-10	-6.417	0.001653	0.1958	0.0001075	4.03e-08	9.77e-06	intronic	PTPRF	.	.	.
2	rs943513	1	44035472	G	A	0.3579	5.235e-10	-6.212	0.004048	0.1567	0.0001261	1.91e-07	7.34e-06	intronic	PTPRF	.	.	.
2	rs1887402	1	44036085	G	A	0.3539	3.192e-10	-6.289	0.002813	0.1459	0.0001323	1.59e-07	7.66e-06	intronic	PTPRF	.	.	.
2	rs3001723	1	44037685	G	A	0.326	3.708e-08	5.504	0.0007634	0.3702	2.02e-05	1.34e-05	0.0193879	intronic	PTPRF	.	.	.
2	rs2842171	1	44039850	G	A	0.3569	2.606e-10	6.321	0.00295	0.1236	0.0001461	1.12e-07	1.05e-05	intronic	PTPRF	.	.	.
2	rs552638	1	44043392	G	A	0.3539	2.487e-10	-6.328	0.002597	0.1313	0.0001092	1.41e-07	1.05e-05	intronic	PTPRF	.	.	.
2	rs1808730	1	44045528	G	A	0.3579	1.734e-10	-6.383	0.00287	0.09187	0.000121	1.22e-07	1.05e-05	intronic	PTPRF	.	.	.
2	rs3791134	1	44049156	G	A	0.3579	1.555e-10	-6.4	0.002359	0.09397	0.0001302	1.26e-07	1.04e-05	intronic	PTPRF	.	.	.
2	rs3791136	1	44049947	C	T	0.3549	9.919e-11	-6.468	0.001871	0.07995	0.0001147	1.27e-07	1.04e-05	intronic	PTPRF	.	.	.
2	rs6698389	1	44051574	G	A	0.3529	1.117e-10	6.45	0.002109	0.08536	0.0001193	1.09e-07	1.04e-05	intronic	PTPRF	.	.	.
2	rs61769642	1	44051630	G	A	0.3569	1.651e-10	-6.391	0.002373	0.09322	0.0001367	1.37e-07	1.04e-05	intronic	PTPRF	.	.	.
2	rs3791139	1	44051771	C	T	0.3579	1.69e-10	6.387	0.002739	0.09343	0.0001323	1.14e-07	1.04e-05	intronic	PTPRF	.	.	.
2	rs3791140	1	44051778	G	A	0.3529	1.079e-10	-6.455	0.002137	0.08382	0.0001198	1.03e-07	1.04e-05	intronic	PTPRF	.	.	.
2	rs501299	1	44051834	C	A	0.3529	1.186e-10	6.441	0.002195	0.08677	0.0001212	1.08e-07	1.05e-05	intronic	PTPRF	.	.	.
2	rs605709	1	44058467	C	T	0.3549	1.213e-10	-6.438	0.001899	0.08573	0.0001446	1.27e-07	1.07e-05	intronic	PTPRF	.	.	.
2	rs72673082	1	44059242	G	A	0.3539	2.961e-11	-6.648	0.001348	0.0863	0.00014	1.34e-07	1.34e-05	intronic	PTPRF	.	.	.
2	rs583040	1	44060483	G	A	0.3539	1.16e-10	-6.444	0.001812	0.08601	0.0001474	1.17e-07	1.18e-05	intronic	PTPRF	.	.	.
2	rs673242	1	44062159	C	T	0.3539	1.327e-10	-6.424	0.00212	0.07973	0.0001592	1.25e-07	1.2e-05	intronic	PTPRF	.	.	.
2	rs56175694	1	44065148	C	T	0.3539	1.413e-10	-6.414	0.002108	0.07982	0.0001641	1.4e-07	1.18e-05	intronic	PTPRF	.	.	.
2	rs596522	1	44066424	C	A	0.3539	1.718e-10	-6.385	0.002134	0.08003	0.0001664	1.88e-07	1.23e-05	intronic	PTPRF	.	.	.
2	rs17371903	1	44070691	G	A	0.3519	7.893e-11	6.503	0.001934	0.07845	0.0001103	8.63e-08	1e-05	intronic	PTPRF	.	.	.
2	rs11210887	1	44076019	G	A	0.336	1.374e-09	-6.058	0.0007343	0.2856	2.54e-05	6.58e-08	0.013536	intronic	PTPRF	.	.	.
2	rs549845	1	44076469	G	A	0.336	1.573e-09	-6.037	0.0007583	0.3187	2.13e-05	6.81e-08	0.0134428	intronic	PTPRF	.	.	.
2	rs499257	1	44078384	C	T	0.3628	3.683e-10	6.267	0.0003675	0.2597	8.66e-05	1.99e-08	0.0667406	intronic	PTPRF	.	.	.	y
2	rs3791151	1	44078602	C	A	0.326	5.743e-11	-6.55	0.002558	0.07138	0.0002881	6.63e-09	3.78e-05	intronic	PTPRF	.	.	.
2	rs603542	1	44079411	C	T	0.3618	2.082e-09	5.991	0.0006936	0.2493	7.49e-05	1.78e-08	0.0672636	intronic	PTPRF	.	.	.
2	rs55684236	1	44080009	G	A	0.326	5.152e-11	-6.566	0.002763	0.08711	0.0001999	3.86e-09	4.09e-05	intronic	PTPRF	.	.	.
2	rs653953	1	44083015	G	A	0.3559	4.763e-09	-5.855	0.0009438	0.2981	0.0001023	2.73e-08	0.0686294	intronic	PTPRF	.	.	.
2	rs1143702	1	44086831	C	T	0.3559	8.69e-09	-5.755	0.000807	0.281	0.0001187	2.59e-07	0.0699616	exonic	PTPRF	.	stopgain	PTPRF:ENST00000438120.5:exon32:c.C5556A:p.Y1852X,PTPRF:ENST00000359947.9:exon33:c.C5583A:p.Y1861X
2	rs12405972	1	44097438	G	T	0.3241	7.828e-11	-6.504	0.002589	0.07185	0.000445	7.79e-09	3.87e-05	intergenic	PTPRF;KDM4A	dist=8101;dist=18382	.	.
2	rs2970610	1	44097530	C	T	0.3618	1.702e-09	6.024	0.0006167	0.2312	6.55e-05	1.88e-08	0.0692134	intergenic	PTPRF;KDM4A	dist=8193;dist=18290	.	.
2	rs61769649	1	44098506	G	A	0.3241	7.52e-11	-6.51	0.002607	0.07117	0.0004727	7.12e-09	3.65e-05	intergenic	PTPRF;KDM4A	dist=9169;dist=17314	.	.
2	rs11210892	1	44100084	G	A	0.3618	1.406e-09	-6.055	0.0005833	0.2048	7.43e-05	1.75e-08	0.0691799	intergenic	PTPRF;KDM4A	dist=10747;dist=15736	.	.
2	rs35393217	1	44101648	G	A	0.3241	7.169e-11	-6.517	0.002675	0.06938	0.0004667	6.57e-09	3.68e-05	intergenic	PTPRF;KDM4A	dist=12311;dist=14172	.	.
2	rs35290231	1	44103033	G	A	0.3241	5.74e-11	-6.55	0.002342	0.06764	0.0005019	5.38e-09	3.65e-05	intergenic	PTPRF;KDM4A	dist=13696;dist=12787	.	.
2	rs2367724	1	44107428	C	T	0.3588	9.71e-09	-5.736	0.001014	0.3321	0.0001282	5.91e-08	0.0746105	intergenic	PTPRF;KDM4A	dist=18091;dist=8392	.	.
2	rs55666439	1	44111212	G	T	0.3241	7.63e-11	6.508	0.002419	0.07631	0.0004723	6.92e-09	3.89e-05	intergenic	PTPRF;KDM4A	dist=21875;dist=4608	.	.
2	rs517191	1	44116466	G	A	0.3241	6.659e-11	-6.528	0.00282	0.08358	0.0004868	3.28e-09	3.59e-05	intronic	ENSG00000284989;KDM4A	.	.	.
2	rs660899	1	44117006	G	T	0.326	5.847e-11	-6.548	0.002774	0.08426	0.0005241	2.37e-09	3.61e-05	intronic	ENSG00000284989;KDM4A	.	.	.
2	rs61768371	1	44118406	G	A	0.3241	4.532e-11	-6.586	0.002227	0.07118	0.0006118	2.71e-09	3.66e-05	intronic	ENSG00000284989;KDM4A	.	.	.
2	rs11589584	1	44122473	G	T	0.3241	5.133e-11	6.567	0.002061	0.07394	0.0006149	3.59e-09	3.8e-05	intronic	ENSG00000284989;KDM4A	.	.	.
2	rs61768372	1	44123988	C	T	0.3241	6.425e-11	-6.534	0.002283	0.07714	0.0006738	3.63e-09	4.16e-05	intronic	ENSG00000284989;KDM4A	.	.	.
2	rs489319	1	44131794	C	T	0.3141	3.884e-11	-6.608	0.009565	0.05676	0.0001602	2.96e-10	8.87e-05	intronic	ENSG00000284989;KDM4A	.	.	.
2	rs618678	1	44133299	C	T	0.3161	3.597e-11	-6.62	0.01044	0.04422	0.0002088	2.86e-10	8.59e-05	intronic	ENSG00000284989;KDM4A	.	.	.
2	rs3791033	1	44134077	C	T	0.3121	1.324e-11	6.766	0.007079	0.03766	0.0001884	1.31e-10	8.67e-05	intronic	ENSG00000284989;KDM4A	.	.	.
2	rs10789442	1	44140075	C	A	0.3161	1.056e-10	6.459	0.01304	0.04966	0.0003501	2.42e-10	0.000379132	intronic	ENSG00000284989;KDM4A	.	.	.
2	rs9787076	1	44141149	C	A	0.3121	1.829e-11	6.719	0.008403	0.03881	0.0002335	1.42e-10	8e-05	intronic	ENSG00000284989;KDM4A	.	.	.
2	rs3791034	1	44145130	G	A	0.3141	3.414e-11	6.628	0.009325	0.04453	0.0004423	1.8e-10	7.14e-05	intronic	ENSG00000284989;KDM4A	.	.	.
2	rs6429637	1	44198531	G	A	0.2992	8.823e-09	5.752	0.01246	0.164	0.002051	2.65e-08	0.000621942	intronic	ENSG00000284989;ST3GAL3	.	.	.
2	rs6673970	1	44199469	C	A	0.2992	8.094e-09	5.766	0.01391	0.1568	0.001817	2.07e-08	0.000673488	intronic	ENSG00000284989;ST3GAL3	.	.	.
2	rs3791040	1	44202733	G	A	0.3042	2.111e-08	5.603	0.01903	0.1793	0.00258	4.4e-08	0.000636077	intronic	ENSG00000284989;ST3GAL3	.	.	.
2	rs1013793	1	44207553	C	T	0.3032	1.653e-08	-5.645	0.01727	0.1685	0.002296	4.17e-08	0.000643398	intronic	ENSG00000284989;ST3GAL3	.	.	.
2	rs1029632	1	44207899	C	A	0.3032	2.194e-08	-5.596	0.02012	0.1648	0.002667	4.89e-08	0.000665978	intronic	ENSG00000284989;ST3GAL3	.	.	.
2	rs1472661	1	44209075	C	T	0.3032	9.091e-09	-5.747	0.02086	0.1665	0.002957	5.13e-08	0.000564027	intronic	ENSG00000284989;ST3GAL3	.	.	.
2	rs59305903	1	44210191	C	T	0.3032	2.158e-08	-5.599	0.01953	0.1664	0.002952	4.77e-08	0.000604241	intronic	ENSG00000284989;ST3GAL3	.	.	.
2	rs7551551	1	44213482	C	A	0.2972	9.926e-09	-5.732	0.01509	0.1129	0.003376	3e-08	0.00072041	intronic	ENSG00000284989;ST3GAL3	.	.	.
2	rs56338811	1	44214888	G	A	0.3032	3.235e-08	5.528	0.02159	0.1563	0.003511	8.75e-08	0.000628203	intronic	ENSG00000284989;ST3GAL3	.	.	.
2	rs56701980	1	44215412	C	T	0.3032	3.253e-08	5.527	0.02153	0.1561	0.003427	9.01e-08	0.000641815	intronic	ENSG00000284989;ST3GAL3	.	.	.
2	rs12062824	1	44215859	G	A	0.3032	3.341e-08	5.523	0.02127	0.1671	0.003315	8.59e-08	0.000641741	intronic	ENSG00000284989;ST3GAL3	.	.	.
2	rs6668616	1	44216376	C	T	0.3032	3.477e-08	5.516	0.0218	0.1668	0.003444	8.53e-08	0.000645654	intronic	ENSG00000284989;ST3GAL3	.	.	.
2	rs11584382	1	44216634	C	T	0.2992	1.715e-08	-5.639	0.0175	0.1529	0.002888	4.43e-08	0.000641682	intronic	ENSG00000284989;ST3GAL3	.	.	.
2	rs6700256	1	44216887	G	A	0.3032	3.389e-08	-5.52	0.02152	0.1668	0.003431	8.47e-08	0.000631611	intronic	ENSG00000284989;ST3GAL3	.	.	.
2	rs6429639	1	44217753	G	A	0.3032	3.047e-08	-5.539	0.02092	0.1575	0.003587	7.79e-08	0.000641269	intronic	ENSG00000284989;ST3GAL3	.	.	.
2	rs3791043	1	44219546	G	T	0.3032	3.293e-08	-5.525	0.02137	0.1685	0.003628	7.37e-08	0.000641254	intronic	ENSG00000284989;ST3GAL3	.	.	.
2	rs3791044	1	44219933	G	A	0.2972	9.997e-09	-5.731	0.01539	0.1096	0.003146	3.45e-08	0.000698908	intronic	ENSG00000284989;ST3GAL3	.	.	.
2	rs6678767	1	44220670	G	A	0.3032	3.593e-08	-5.51	0.02205	0.1668	0.003803	8.12e-08	0.000641549	intronic	ENSG00000284989;ST3GAL3	.	.	.
2	rs11210912	1	44220737	G	T	0.3032	3.643e-08	5.507	0.02203	0.1668	0.003812	8.36e-08	0.000641549	intronic	ENSG00000284989;ST3GAL3	.	.	.
2	rs11587515	1	44222570	C	T	0.2992	1.723e-08	-5.638	0.01754	0.1538	0.003166	5.3e-08	0.000627798	intronic	ENSG00000284989;ST3GAL3	.	.	.
2	rs11210914	1	44223456	C	T	0.3032	3.096e-08	5.536	0.02118	0.1565	0.003624	7.83e-08	0.000647083	intronic	ENSG00000284989;ST3GAL3	.	.	.
2	rs112518613	1	44224985	C	T	0.3032	2.649e-08	5.563	0.01918	0.1484	0.003736	7.69e-08	0.000640649	intronic	ENSG00000284989;ST3GAL3	.	.	.
2	rs6664485	1	44225532	C	T	0.3032	3.601e-08	5.509	0.02211	0.1677	0.003656	8.34e-08	0.00064056	intronic	ENSG00000284989;ST3GAL3	.	.	.
2	rs7520053	1	44226657	G	A	0.3002	1.522e-08	5.659	0.01859	0.1723	0.002687	2.36e-08	0.000652244	intronic	ENSG00000284989;ST3GAL3	.	.	.
2	rs56352978	1	44231480	G	A	0.2962	3.36e-11	-6.63	0.02347	0.106	0.01378	3.42e-10	0.000660328	intronic	ENSG00000284989;ST3GAL3	.	.	.
2	rs56009633	1	44231481	C	T	0.3012	1.449e-10	6.411	0.03348	0.1528	0.0137	8.53e-10	0.000615234	intronic	ENSG00000284989;ST3GAL3	.	.	.	y
2	rs3791046	1	44231807	C	A	0.2992	1.716e-08	-5.638	0.01687	0.1669	0.002574	4.2e-08	0.000671336	intronic	ENSG00000284989;ST3GAL3	.	.	.
2	rs11210916	1	44232926	G	A	0.2992	1.87e-08	-5.624	0.01736	0.1516	0.002603	5.92e-08	0.000676753	intronic	ENSG00000284989;ST3GAL3	.	.	.
2	rs4660745	1	44234076	C	T	0.3032	2.929e-08	-5.546	0.02039	0.1545	0.003502	7.52e-08	0.000710199	intronic	ENSG00000284989;ST3GAL3	.	.	.
2	rs3791047	1	44236114	G	A	0.3012	1.864e-08	5.624	0.01879	0.1226	0.003913	5.34e-08	0.000688208	intronic	ENSG00000284989;ST3GAL3	.	.	.
2	rs7531165	1	44237247	C	T	0.3012	1.742e-08	-5.636	0.01886	0.1143	0.003928	5.34e-08	0.000691337	intronic	ENSG00000284989;ST3GAL3	.	.	.
2	rs7516647	1	44237465	C	T	0.2972	9.969e-09	-5.731	0.01564	0.1144	0.003336	2.84e-08	0.000692277	intronic	ENSG00000284989;ST3GAL3	.	.	.
2	rs10890280	1	44238218	G	A	0.3012	1.672e-08	5.643	0.01843	0.1121	0.004013	5.39e-08	0.00066876	UTR3	ST3GAL3	ENST00000484868.2:c.*473A>G	.	.
2	rs7529895	1	44241870	C	T	0.2962	8.338e-09	-5.761	0.01334	0.1172	0.003474	2.84e-08	0.000576966	intronic	ENSG00000284989;ST3GAL3	.	.	.
2	rs55695044	1	44243658	C	T	0.3002	1.732e-08	-5.637	0.01729	0.1292	0.004122	5.29e-08	0.000567649	intronic	ENSG00000284989;ST3GAL3	.	.	.
2	rs11590279	1	44244183	C	T	0.2962	9.132e-09	-5.746	0.0139	0.1178	0.003677	2.99e-08	0.000565418	intronic	ENSG00000284989;ST3GAL3	.	.	.
2	rs2158954	1	44244667	G	A	0.3002	6.438e-09	-5.805	0.01733	0.1214	0.004507	5.21e-08	0.00055941	intronic	ENSG00000284989;ST3GAL3	.	.	.
2	rs12083110	1	44245049	C	T	0.3002	1.628e-08	5.648	0.01708	0.1212	0.00428	5.34e-08	0.000563184	intronic	ENSG00000284989;ST3GAL3	.	.	.
2	rs10890281	1	44245939	C	A	0.3002	1.41e-08	-5.672	0.01555	0.1212	0.004249	4.88e-08	0.000555188	intronic	ENSG00000284989;ST3GAL3	.	.	.
2	rs12354267	1	44248272	C	T	0.3012	2.608e-08	5.566	0.01253	0.147	0.001712	1.51e-07	0.000530811	intronic	ENSG00000284989;ST3GAL3	.	.	.
3	rs34817709	1	45245037	C	T	0.02883	4.99e-08	5.452	0.005081	0.0005378	2e-05	0.003264	0.257779	downstream	RPS8;SNORD38B	dist=586	.	.
3	rs35809187	1	45412276	C	A	0.02883	3.537e-08	5.513	0.009747	0.0003827	3.61e-05	0.001123	0.221045	intronic	EIF2B3	.	.	.	y
4	rs2991978	1	46054486	G	A	0.2813	2.467e-08	-5.576	0.0005664	0.003419	0.02402	2.73e-06	0.396025	intronic	NASP	.	.	.
4	rs2152078	1	46055600	C	T	0.2813	2.453e-08	5.577	0.000487	0.003846	0.02299	3.01e-06	0.395902	intronic	NASP	.	.	.
4	rs2991979	1	46055858	G	A	0.2813	2.471e-08	-5.575	0.0004989	0.003846	0.02297	2.96e-06	0.395838	intronic	NASP	.	.	.
4	rs2050376	1	46078630	G	A	0.2823	3.138e-08	-5.534	0.0008302	0.001773	0.02923	3.79e-06	0.435533	intronic	NASP	.	.	.
4	rs2230658	1	46078854	G	A	0.2823	3.56e-08	-5.511	0.000866	0.002106	0.02785	4.16e-06	0.420908	exonic	NASP	.	synonymous SNV	NASP:ENST00000372052.8:exon5:c.A342G:p.S114S,NASP:ENST00000537798.5:exon5:c.A1248G:p.S416S,NASP:ENST00000351223.7:exon6:c.A423G:p.S141S,NASP:ENST00000350030.8:exon7:c.A1440G:p.S480S
4	rs2230659	1	46078884	C	T	0.2823	3.608e-08	5.509	0.0007724	0.00211	0.03022	4.28e-06	0.435996	exonic	NASP	.	synonymous SNV	NASP:ENST00000372052.8:exon5:c.C372T:p.T124T,NASP:ENST00000537798.5:exon5:c.C1278T:p.T426T,NASP:ENST00000351223.7:exon6:c.C453T:p.T151T,NASP:ENST00000350030.8:exon7:c.C1470T:p.T490T
4	rs2991983	1	46079391	C	T	0.2793	1.827e-08	-5.628	0.0005919	0.003276	0.02735	1.32e-06	0.395994	intronic	NASP	.	.	.
4	rs3014249	1	46079493	G	A	0.2793	1.735e-08	-5.637	0.0005316	0.003444	0.02721	1.31e-06	0.39639	intronic	NASP	.	.	.
4	rs1972410	1	46080947	C	A	0.2793	1.822e-08	-5.628	0.0005751	0.003412	0.02777	1.27e-06	0.395994	intronic	NASP	.	.	.
4	rs2991986	1	46081282	C	T	0.2823	3.842e-08	-5.498	0.0009761	0.00223	0.03218	3.03e-06	0.435996	intronic	NASP	.	.	.
4	rs2253862	1	46081960	C	T	0.2793	1.663e-08	5.644	0.0005921	0.003257	0.02496	1.23e-06	0.395994	intronic	NASP	.	.	.
4	rs2991988	1	46082431	C	A	0.2793	1.702e-08	5.64	0.0005823	0.003258	0.02626	1.24e-06	0.395994	intronic	NASP	.	.	.
4	rs2991989	1	46082965	C	T	0.2793	1.779e-08	5.632	0.0005985	0.003237	0.02793	1.22e-06	0.396015	intronic	NASP	.	.	.
4	rs1541131	1	46084934	G	A	0.2823	3.466e-08	5.516	0.001145	0.002153	0.02837	2.38e-06	0.436061	downstream	CCDC17;NASP	dist=782	.	.
4	rs1547924	1	46085112	G	A	0.2823	3.537e-08	-5.513	0.001037	0.002016	0.03119	2.78e-06	0.435697	downstream	CCDC17;NASP	dist=604	.	.
4	rs1547925	1	46085356	C	T	0.2793	2.48e-08	5.575	0.0007228	0.003077	0.03067	1.93e-06	0.367336	downstream	CCDC17;NASP	dist=360	.	.
4	rs2275085	1	46085852	C	T	0.2843	4.11e-08	5.486	0.0008503	0.002544	0.03875	2.97e-06	0.428936	UTR3	CCDC17	ENST00000528266.6:c.*95G>A;ENST00000421127.6:c.*95G>A	.	.
4	rs3014246	1	46086077	C	T	0.2793	1.462e-08	5.666	0.0005588	0.003129	0.02592	1.04e-06	0.3984	exonic	CCDC17	.	nonsynonymous SNV	CCDC17:ENST00000445048.2:exon2:c.G203A:p.S68N,CCDC17:ENST00000421127.6:exon13:c.G1712A:p.S571N,CCDC17:ENST00000528266.6:exon13:c.G1739A:p.S580N
4	rs3014245	1	46086913	C	T	0.2793	1.684e-08	5.642	0.0005615	0.002961	0.02979	1.25e-06	0.396055	intronic	CCDC17	.	.	.
4	rs3014242	1	46087577	G	A	0.2823	3.278e-08	5.526	0.0009982	0.001885	0.0318	2.68e-06	0.436061	exonic	CCDC17	.	nonsynonymous SNV	CCDC17:ENST00000421127.6:exon8:c.C1031T:p.P344L,CCDC17:ENST00000528266.6:exon8:c.C1058T:p.P353L
4	rs3014239	1	46089801	G	A	0.2823	3.292e-08	5.525	0.0008961	0.00194	0.03494	2.86e-06	0.424938	upstream	CCDC17	dist=75	.	.
4	rs3014237	1	46090252	G	A	0.2694	7.078e-09	-5.789	0.0005107	0.002073	0.01978	7.47e-07	0.373897	upstream	CCDC17	dist=526	.	.
4	rs3014236	1	46091305	C	T	0.2823	3.141e-08	-5.533	0.0008942	0.001906	0.03385	2.65e-06	0.436007	intergenic	CCDC17;GPBP1L1	dist=1579;dist=1671	.	.
4	rs3014235	1	46091512	G	A	0.2793	1.528e-08	-5.658	0.0005469	0.002894	0.029	1.14e-06	0.396065	intergenic	CCDC17;GPBP1L1	dist=1786;dist=1464	.	.
4	rs1135850	1	46093692	G	A	0.2793	3.613e-08	-5.509	0.0001708	0.002742	0.02722	9.58e-05	0.396864	UTR3	GPBP1L1	ENST00000355105.8:c.*236C>G;ENST00000290795.7:c.*236C>G	.	.
4	rs61784800	1	46178112	G	A	0.2873	4.815e-08	-5.458	0.001614	0.005776	0.005515	5.6e-06	0.419989	intronic	IPP	.	.	.
4	rs61784801	1	46179022	C	A	0.2833	3.486e-09	-5.907	0.000946	0.1601	0.004796	1.47e-06	0.384424	intronic	IPP	.	.	.	y
4	rs61784803	1	46179271	C	A	0.2863	2.874e-08	5.549	0.001488	0.003412	0.006026	3.47e-06	0.416811	intronic	IPP	.	.	.
4	rs28474773	1	46181304	C	A	0.2863	2.674e-08	5.562	0.001341	0.003438	0.006131	3.45e-06	0.41588	intronic	IPP	.	.	.
4	rs28564319	1	46182048	C	T	0.2863	2.809e-08	-5.553	0.001417	0.003413	0.005971	3.55e-06	0.419992	intronic	IPP	.	.	.
4	rs7527244	1	46368772	G	A	0.2694	4.038e-08	5.489	0.0007516	0.02285	0.07191	2.32e-06	0.188245	intronic	MAST2	.	.	.
4	rs10890375	1	46406581	G	A	0.2704	2.844e-08	-5.551	0.000948	0.02186	0.4721	1.09e-07	0.163395	intronic	MAST2	.	.	.
4	rs10890376	1	46406582	C	T	0.2694	2.133e-08	-5.601	0.0007036	0.01542	0.5136	1.48e-07	0.163395	intronic	MAST2	.	.	.
4	rs9429176	1	46482835	C	T	0.2694	3.903e-08	-5.495	0.0009583	0.02367	0.5082	1.39e-07	0.170204	intronic	MAST2	.	.	.
4	rs946528	1	46485562	C	T	0.2813	3.592e-08	5.51	0.002123	0.0105	0.08642	9.4e-08	0.198745	intronic	MAST2	.	.	.
4	rs946527	1	46485970	C	T	0.2644	8.091e-09	-5.767	0.001121	0.01592	0.08776	1.09e-08	0.124173	intronic	MAST2	.	.	.
4	rs946524	1	46487560	G	A	0.2694	1.694e-08	-5.641	0.001157	0.02358	0.0922	1.54e-08	0.167421	intronic	MAST2	.	.	.
4	rs4660336	1	46487976	C	T	0.2684	1.637e-08	-5.647	0.001163	0.02349	0.0898	1.5e-08	0.166585	intronic	MAST2	.	.	.
4	rs785477	1	46490654	G	A	0.2684	2.062e-08	-5.607	0.001071	0.02176	0.08896	1.92e-08	0.235083	intronic	MAST2	.	.	.
4	rs785478	1	46491635	C	T	0.2694	1.845e-08	5.626	0.001371	0.02352	0.09054	1.42e-08	0.168184	intronic	MAST2	.	.	.
4	rs925524	1	46496709	G	A	0.2604	3.704e-08	-5.504	0.001087	0.03053	0.2072	4.75e-08	0.0879934	exonic	MAST2	.	synonymous SNV	MAST2:ENST00000674079.1:exon21:c.A2310G:p.S770S,MAST2:ENST00000361297.7:exon23:c.A2739G:p.S913S
4	rs1622208	1	46498375	G	A	0.2654	1.552e-08	-5.656	0.001347	0.02344	0.1214	1.4e-08	0.096323	exonic	MAST2	.	synonymous SNV	MAST2:ENST00000674079.1:exon24:c.A3093G:p.V1031V,MAST2:ENST00000361297.7:exon26:c.A3522G:p.V1174V
4	rs2669156	1	46498831	G	A	0.2694	1.291e-08	5.687	0.001109	0.02077	0.1001	1.01e-08	0.165057	intronic	MAST2	.	.	.
4	rs6675259	1	46502295	G	A	0.2684	1.66e-08	5.644	0.001301	0.0163	0.1011	1.16e-08	0.232953	downstream	MAST2	dist=501	.	.
4	rs7538978	1	46505054	G	A	0.2694	2.011e-08	5.611	0.001519	0.02491	0.1024	1.35e-08	0.14391	downstream	PIK3R3	dist=758	.	.
4	rs1707322	1	46505147	G	A	0.2664	1.754e-08	-5.635	0.001486	0.02785	0.1182	1.33e-08	0.0881191	downstream	PIK3R3	dist=665	.	.
4	rs1707337	1	46508769	G	A	0.2664	1.821e-08	-5.628	0.001807	0.02751	0.1117	1.16e-08	0.0878456	UTR3	PIK3R3	ENST00000262741.10:c.*576T>C;ENST00000372006.5:c.*576T>C;ENST00000420542.5:c.*576T>C	.	.
4	rs1768807	1	46510570	G	A	0.2664	1.783e-08	-5.632	0.001766	0.02762	0.1131	1.12e-08	0.0878476	intronic	P3R3URF-PIK3R3;PIK3R3	.	.	.
4	rs1707317	1	46510642	C	T	0.2654	1.99e-08	5.613	0.001714	0.02346	0.1279	1.65e-08	0.0878476	intronic	P3R3URF-PIK3R3;PIK3R3	.	.	.
4	rs1707338	1	46511981	G	T	0.2664	1.707e-08	-5.639	0.001743	0.02763	0.1127	1.08e-08	0.0856269	intronic	P3R3URF-PIK3R3;PIK3R3	.	.	.
4	rs1707339	1	46513179	G	A	0.2664	1.53e-08	-5.658	0.001549	0.0281	0.1132	1e-08	0.0856288	ncRNA_intronic	ENSG00000226957	.	.	.
4	rs785470	1	46519622	C	A	0.2664	1.681e-08	5.642	0.001566	0.02818	0.1147	1.14e-08	0.0878557	intronic	P3R3URF-PIK3R3;PIK3R3	.	.	.
4	rs785469	1	46521091	C	T	0.2664	1.788e-08	5.631	0.001685	0.02805	0.1139	1.14e-08	0.089956	intronic	P3R3URF-PIK3R3;PIK3R3	.	.	.
4	rs785468	1	46521517	G	A	0.2664	1.799e-08	5.63	0.001682	0.02845	0.1144	1.14e-08	0.0888812	exonic	P3R3URF-PIK3R3;PIK3R3	.	synonymous SNV	PIK3R3:ENST00000262741.10:exon7:c.C891T:p.S297S,P3R3URF-PIK3R3:ENST00000540385.2:exon7:c.C1029T:p.S343S,PIK3R3:ENST00000372006.5:exon8:c.C891T:p.S297S,PIK3R3:ENST00000420542.5:exon8:c.C891T:p.S297S
4	rs785466	1	46521792	G	A	0.2654	2.071e-08	5.606	0.001605	0.02361	0.1339	1.85e-08	0.0878092	intronic	P3R3URF-PIK3R3;PIK3R3	.	.	.
4	rs785465	1	46522577	C	A	0.2664	1.771e-08	-5.633	0.00168	0.02818	0.1144	1.1e-08	0.0898773	intronic	P3R3URF-PIK3R3;PIK3R3	.	.	.
4	rs1085240	1	46523978	G	A	0.2654	1.96e-08	5.615	0.001607	0.02357	0.1292	1.74e-08	0.0878577	intronic	P3R3URF-PIK3R3;PIK3R3	.	.	.
4	rs785463	1	46524234	G	A	0.2654	1.947e-08	5.617	0.0016	0.02383	0.1301	1.67e-08	0.0878577	intronic	P3R3URF-PIK3R3;PIK3R3	.	.	.
4	rs785462	1	46525751	G	A	0.2664	1.627e-08	5.648	0.00174	0.02604	0.1136	1.03e-08	0.0881353	intronic	P3R3URF-PIK3R3;PIK3R3	.	.	.
4	rs785508	1	46527159	G	A	0.2694	3.545e-08	5.512	0.00263	0.01821	0.125	2.79e-08	0.124516	intronic	P3R3URF-PIK3R3;PIK3R3	.	.	.
4	rs785509	1	46527300	G	A	0.2694	3.671e-08	5.506	0.002633	0.01829	0.125	2.9e-08	0.127254	intronic	P3R3URF-PIK3R3;PIK3R3	.	.	.
4	rs1768815	1	46528603	G	A	0.2674	1.48e-08	5.664	0.001703	0.02503	0.112	9.22e-09	0.0902672	intronic	P3R3URF-PIK3R3;PIK3R3	.	.	.
4	rs785510	1	46528618	C	T	0.2664	1.72e-08	-5.638	0.001496	0.02115	0.1304	1.7e-08	0.0902672	intronic	P3R3URF-PIK3R3;PIK3R3	.	.	.
4	rs2458400	1	46530798	C	T	0.2664	1.636e-08	5.647	0.001773	0.02545	0.111	1.09e-08	0.0881353	intronic	P3R3URF-PIK3R3;PIK3R3	.	.	.
4	rs785513	1	46538320	C	T	0.2694	3.441e-08	-5.517	0.002693	0.017	0.1255	2.8e-08	0.124591	intronic	P3R3URF-PIK3R3;PIK3R3	.	.	.
4	rs9429186	1	46539687	C	T	0.2664	1.579e-08	5.653	0.001645	0.024	0.1101	1.35e-08	0.0859271	intronic	P3R3URF-PIK3R3;PIK3R3	.	.	.
4	rs785506	1	46540652	C	T	0.2664	1.413e-08	5.672	0.001666	0.02425	0.1073	1.05e-08	0.0860459	intronic	P3R3URF-PIK3R3;PIK3R3	.	.	.
4	rs785507	1	46541558	C	T	0.2654	1.326e-08	5.683	0.001464	0.01696	0.1247	1.74e-08	0.0841143	intronic	P3R3URF-PIK3R3;PIK3R3	.	.	.
5	rs241501	1	49765438	G	T	0.1918	2.754e-09	5.946	6.61e-05	0.002276	0.004217	4.09e-06	0.605426	intronic	AGBL4	.	.	.	y
5	rs2356392	1	49812304	C	T	0.1909	5.694e-09	5.826	8.92e-05	0.002346	0.004859	6.55e-06	0.690456	intronic	AGBL4	.	.	.
5	rs11205624	1	49867034	C	T	0.1909	6.829e-09	-5.795	7.68e-05	0.002628	0.005009	9.66e-06	0.67316	ncRNA_intronic	AGBL4-IT1	.	.	.
5	rs1766377	1	49917084	C	T	0.1938	9.608e-09	-5.738	0.0001357	0.002408	0.003572	1.3e-05	0.680146	ncRNA_intronic	AGBL4-IT1	.	.	.
5	rs946106	1	49928489	C	T	0.1938	5.644e-09	-5.827	8.31e-05	0.003014	0.0009113	1.88e-05	0.717266	ncRNA_intronic	AGBL4-IT1	.	.	.
5	rs1167264	1	49933045	C	T	0.1918	8.896e-09	-5.751	0.0001294	0.001795	0.007052	8.84e-06	0.692204	ncRNA_intronic	AGBL4-IT1	.	.	.
5	rs1305490	1	50025534	C	T	0.1918	1.483e-08	5.664	7.77e-05	0.00542	0.00852	1.09e-05	0.634562	intronic	AGBL4	.	.	.
5	rs6665841	1	50100115	C	T	0.1909	1.167e-08	-5.704	6.57e-05	0.005664	0.006565	1.09e-05	0.621003	intronic	AGBL4	.	.	.
5	rs6588355	1	50113591	C	T	0.1909	1.295e-08	5.687	6.8e-05	0.005735	0.006165	1.33e-05	0.616747	intronic	AGBL4	.	.	.
5	rs10749685	1	50125628	C	T	0.1909	1.008e-08	-5.729	5.33e-05	0.005801	0.006331	1.11e-05	0.610872	intronic	AGBL4	.	.	.
6	rs61797058	1	66319768	G	A	0.2316	2.736e-08	-5.558	2.2e-05	0.004063	0.006949	0.01582	0.0429151	intronic	PDE4B	.	.	.	y
6	rs35825384	1	66334518	C	T	0.1789	3.395e-13	-7.278	9.57e-06	0.007029	0.001924	8.48e-06	2.91e-06	intronic	PDE4B	.	.	.	y
6	rs6588169	1	66335318	C	T	0.1759	3.648e-11	6.618	1.86e-05	0.01147	0.002039	3.26e-05	1.97e-05	intronic	PDE4B	.	.	.
6	rs3924049	1	66336695	G	A	0.3748	8.811e-10	-6.13	0.0002781	0.1006	0.0001277	0.0009718	4.32e-06	intronic	PDE4B	.	.	.
6	rs1937462	1	66337832	G	A	0.3738	6.268e-10	-6.184	0.000283	0.08619	0.0001106	0.0008391	4.45e-06	intronic	PDE4B	.	.	.
6	rs1316871	1	66339048	C	T	0.4891	1.33e-08	5.682	4.35e-05	0.05994	0.001139	0.01314	9.7e-05	intronic	PDE4B	.	.	.
6	rs61799362	1	66339735	C	A	0.1819	8.183e-10	-6.141	5.25e-05	0.01305	0.002924	8.95e-06	0.0001392	intronic	PDE4B	.	.	.
6	rs28875206	1	66340721	C	T	0.175	7.587e-11	-6.509	5.71e-05	0.00978	0.0007955	1.59e-06	2.15e-05	intronic	PDE4B	.	.	.
6	rs12759822	1	66341355	G	A	0.1819	2.976e-10	6.3	5.35e-05	0.01328	0.0002987	9.64e-06	0.000136798	intronic	PDE4B	.	.	.
6	rs12760605	1	66341764	C	T	0.1829	1.513e-11	-6.747	1.42e-05	0.01679	0.0006908	1.54e-05	0.00014963	intronic	PDE4B	.	.	.
6	rs12731486	1	66342930	G	A	0.1819	1.133e-11	6.788	1.11e-05	0.01422	0.000687	1.75e-05	0.000135913	intronic	PDE4B	.	.	.
6	rs6588170	1	66343074	G	A	0.3738	4.805e-10	6.225	0.0002199	0.09237	7.34e-05	0.0008725	4.48e-06	intronic	PDE4B	.	.	.	y
6	rs2310881	1	66348437	C	T	0.4891	1.446e-08	-5.668	5.48e-05	0.06409	0.00094	0.01208	0.000106216	intronic	PDE4B	.	.	.
6	rs4071565	1	66349959	C	T	0.1819	5.957e-11	-6.545	6.02e-05	0.01758	0.0009533	1.89e-05	0.00013168	intronic	PDE4B	.	.	.
6	rs7547294	1	66351735	G	A	0.4881	1.941e-08	-5.617	4.76e-05	0.0768	0.001389	0.01288	9.51e-05	intronic	PDE4B	.	.	.
6	rs12064884	1	66364651	G	A	0.4831	6.291e-10	6.183	0.0003475	0.1514	0.0006994	0.1901	1.35e-06	intronic	PDE4B	.	.	.
6	rs12751173	1	66364734	C	T	0.4831	6.307e-10	-6.183	0.0003267	0.1419	0.0007595	0.1924	1.35e-06	intronic	PDE4B	.	.	.
6	rs12066442	1	66365791	C	A	0.4831	3.444e-10	6.277	0.0003114	0.1385	0.0006557	0.1025	1.35e-06	intronic	PDE4B	.	.	.
6	rs6588174	1	66367191	G	T	0.4821	4.021e-10	6.253	0.0002904	0.1357	0.0007109	0.1033	1.82e-06	intronic	PDE4B	.	.	.
6	rs11208765	1	66372089	C	A	0.4821	2.605e-10	6.321	0.0003044	0.1426	0.0003623	0.1103	1.75e-06	intronic	PDE4B	.	.	.
6	rs11208766	1	66372906	G	A	0.4831	2.231e-10	-6.345	0.0003142	0.1614	0.0003796	0.09847	1.35e-06	intronic	PDE4B	.	.	.	y
6	rs4329483	1	66374004	G	A	0.4831	2.308e-10	-6.339	0.0003281	0.1689	0.0003169	0.1075	1.41e-06	intronic	PDE4B	.	.	.
6	rs12068439	1	66375548	C	T	0.4831	2.604e-10	6.321	0.0003783	0.1815	0.0003144	0.1062	1.35e-06	intronic	PDE4B	.	.	.
6	rs11208769	1	66380392	C	T	0.495	4.838e-09	-5.853	0.001889	0.2354	0.0005522	0.3059	1.32e-06	intronic	PDE4B	.	.	.
6	rs2310752	1	66392405	G	A	0.4284	1.048e-11	-6.8	2.41e-05	0.01026	3.32e-05	0.7851	7.64e-07	intronic	PDE4B	.	.	.
6	rs4255357	1	66399895	G	A	0.4702	1.162e-14	7.72	1.2e-05	0.01869	2.26e-05	0.05998	5.17e-09	intronic	PDE4B	.	.	.
6	rs11585651	1	66401440	C	T	0.3549	1.469e-09	6.048	7.96e-05	0.0392	8.49e-05	0.7173	3.13e-05	intronic	PDE4B	.	.	.
6	rs12058296	1	66402424	C	A	0.336	1.12e-09	-6.091	0.0002666	0.01516	2.45e-05	0.8457	9.75e-06	intronic	PDE4B	.	.	.
6	rs2310754	1	66403092	G	A	0.4702	1.083e-14	7.729	4.49e-06	0.06654	3.31e-05	0.07018	5.26e-09	intronic	PDE4B	.	.	.
6	rs4503327	1	66406807	C	T	0.3549	2.738e-12	6.991	5.5e-08	0.1017	4.8e-05	3.73e-05	3.27e-05	intronic	PDE4B	.	.	.	y
6	rs7528604	1	66407352	G	A	0.4304	1.903e-19	-9.019	2.68e-12	0.04329	1.67e-07	8.1e-08	1.65e-06	intronic	PDE4B	.	.	.
6	rs7550837	1	66407396	G	A	0.2624	6.242e-15	7.799	2.59e-09	0.01172	6.21e-05	8.94e-07	0.000205864	intronic	PDE4B	.	.	.
6	rs12088813	1	66407700	C	A	0.2624	5.674e-15	7.811	2.59e-09	0.01155	6.15e-05	1.01e-06	0.000141495	intronic	PDE4B	.	.	.
6	rs4554696	1	66408011	C	T	0.3549	3.013e-12	-6.977	5.22e-08	0.1038	4.56e-05	4.41e-05	3.28e-05	intronic	PDE4B	.	.	.
6	rs4255359	1	66408019	G	A	0.2435	1.239e-15	-8.001	7e-10	0.008236	3.23e-05	2.33e-06	5.17e-05	intronic	PDE4B	.	.	.
6	rs12730848	1	66408646	C	T	0.2634	5.155e-15	-7.823	2.05e-09	0.01188	5.84e-05	8.54e-07	0.000204564	intronic	PDE4B	.	.	.
6	rs11208774	1	66410109	C	T	0.4692	1.409e-14	7.696	4.97e-06	0.05879	4.46e-05	0.06136	6.31e-09	intronic	PDE4B	.	.	.
6	rs11208775	1	66410541	C	T	0.4702	1.086e-14	7.729	4.5e-06	0.0649	4.02e-05	0.06057	5.31e-09	intronic	PDE4B	.	.	.
6	rs3009872	1	66411400	C	T	0.4314	1.325e-19	9.058	1.46e-12	0.04542	2.83e-07	6.73e-08	1.11e-06	intronic	PDE4B	.	.	.
6	rs7527901	1	66412760	C	T	0.3559	3.026e-12	-6.977	3.82e-08	0.09117	6.63e-05	4.93e-05	4.36e-05	intronic	PDE4B	.	.	.
6	rs7531270	1	66413731	G	A	0.3539	3.364e-12	-6.962	4.2e-07	0.1458	7.25e-05	3.12e-05	3.91e-05	intronic	PDE4B	.	.	.
6	rs6690101	1	66414039	C	T	0.4682	1.172e-14	-7.719	5.4e-06	0.04224	3.35e-05	0.0975	6.79e-09	intronic	PDE4B	.	.	.
6	rs6680334	1	66414440	G	T	0.3539	3.811e-12	-6.944	4.86e-08	0.1402	5.96e-05	2.94e-05	3.89e-05	intronic	PDE4B	.	.	.
6	rs12729364	1	66415035	G	A	0.2714	2.244e-16	8.208	3.46e-10	0.01184	0.0002483	4.12e-07	0.000685409	intronic	PDE4B	.	.	.	y
6	rs10889590	1	66415481	G	A	0.3569	2.215e-12	-7.02	2.19e-08	0.128	6.89e-05	2.63e-05	4.59e-05	intronic	PDE4B	.	.	.
6	rs1937458	1	66416309	C	T	0.3569	1.756e-12	-7.053	1.67e-08	0.1305	5.87e-05	2.57e-05	4.45e-05	intronic	PDE4B	.	.	.
6	rs1937456	1	66416747	C	T	0.3569	1.58e-12	-7.067	1.78e-08	0.1281	5.78e-05	2.83e-05	4.57e-05	intronic	PDE4B	.	.	.
6	rs1937455	1	66416939	G	A	0.4324	1.215e-19	9.068	2.39e-13	0.04632	1.46e-07	4.29e-08	3.74e-06	intronic	PDE4B	.	.	.
6	rs7547416	1	66419087	G	A	0.4314	7.682e-21	9.364	2.2e-13	0.05072	1.07e-07	5.81e-10	3.56e-06	intronic	PDE4B	.	.	.
6	rs2997088	1	66419142	C	A	0.3569	3.872e-13	7.26	1.7e-08	0.1408	6.41e-05	2.33e-06	4.61e-05	intronic	PDE4B	.	.	.
6	rs6421482	1	66419905	G	A	0.4314	5.585e-21	-9.398	1.39e-13	0.04964	8.33e-08	6.66e-10	3.62e-06	intronic	PDE4B	.	.	.
6	rs17417915	1	66421606	C	A	0.2893	5.951e-15	7.805	1.18e-10	0.02228	0.001045	4.3e-07	0.000229108	intronic	PDE4B	.	.	.
6	rs61799396	1	66422444	C	T	0.2475	2.259e-16	-8.207	5.03e-11	0.006179	3.04e-05	1.83e-06	6.66e-05	intronic	PDE4B	.	.	.
6	rs78353223	1	66422459	C	A	0.2475	2.596e-16	-8.191	5.31e-11	0.00627	3.14e-05	2.02e-06	6.65e-05	intronic	PDE4B	.	.	.
6	rs35698460	1	66424749	C	T	0.2475	3.205e-16	8.165	6.16e-11	0.006276	4.15e-05	2.09e-06	6.05e-05	intronic	PDE4B	.	.	.
6	rs7551853	1	66425253	C	A	0.2475	2.99e-16	-8.174	5.76e-11	0.00625	3.88e-05	2.02e-06	6.52e-05	intronic	PDE4B	.	.	.
6	rs10789205	1	66426100	C	T	0.3569	9.061e-14	-7.454	6.12e-09	0.106	5.72e-05	2.09e-06	3.43e-05	intronic	PDE4B	.	.	.
6	rs12760902	1	66426251	C	T	0.2893	6.266e-15	-7.798	1.15e-10	0.02257	0.00101	4.8e-07	0.000229308	intronic	PDE4B	.	.	.
6	rs4638095	1	66426350	G	A	0.3569	1.451e-13	-7.392	7.41e-09	0.1218	5.92e-05	2.33e-06	4.14e-05	intronic	PDE4B	.	.	.
6	rs12743648	1	66428502	G	T	0.2475	2.985e-16	-8.174	4.88e-11	0.006157	4.17e-05	2.2e-06	6.68e-05	intronic	PDE4B	.	.	.
6	rs12062815	1	66428569	G	A	0.3559	5.127e-13	7.222	5.03e-09	0.09565	2.64e-05	3.56e-05	4.25e-05	intronic	PDE4B	.	.	.
6	rs12062901	1	66428788	C	A	0.3569	8.606e-13	7.151	7.38e-09	0.1164	4.11e-05	2.94e-05	4.11e-05	intronic	PDE4B	.	.	.
6	rs111392358	1	66432175	C	A	0.2893	6.119e-15	7.801	1.08e-10	0.06068	0.006328	7.76e-07	0.000238457	intronic	PDE4B	.	.	.
6	rs7513141	1	66432913	G	A	0.3579	1.705e-13	7.37	6.76e-09	0.1198	4.09e-05	3.12e-06	4.15e-05	intronic	PDE4B	.	.	.
6	rs7519259	1	66434743	G	A	0.4702	4.722e-22	9.654	1.72e-13	0.0254	1.83e-09	1.38e-08	1.84e-08	intronic	PDE4B	.	.	.	y
6	rs2186123	1	66435842	G	A	0.3569	2.086e-13	7.343	9.95e-09	0.1226	4.67e-05	2.99e-06	3.28e-05	intronic	PDE4B	.	.	.
6	rs6691929	1	66435953	G	A	0.2893	1.882e-14	7.658	3.06e-10	0.02408	0.00104	9.47e-07	0.000226032	intronic	PDE4B	.	.	.
6	rs1937441	1	66437733	G	A	0.2883	2.057e-14	7.647	3.76e-10	0.02483	0.001416	6.79e-07	0.000218057	intronic	PDE4B	.	.	.
6	rs1937440	1	66437771	G	A	0.3569	3.897e-13	-7.259	1.95e-08	0.1252	5.81e-05	3.07e-06	4.02e-05	intronic	PDE4B	.	.	.
6	rs2503207	1	66438655	G	A	0.3569	3.781e-13	7.263	1.95e-08	0.1246	6.28e-05	2.81e-06	4.02e-05	intronic	PDE4B	.	.	.
6	rs1937439	1	66439127	C	A	0.2883	1.593e-14	7.68	3.54e-10	0.02403	0.00133	5.64e-07	0.000207319	intronic	PDE4B	.	.	.
6	rs1937438	1	66439291	C	T	0.3569	3.557e-13	7.271	1.87e-08	0.1288	5.44e-05	2.75e-06	4.02e-05	intronic	PDE4B	.	.	.
6	rs1937437	1	66439923	C	T	0.3569	3.606e-13	-7.27	1.9e-08	0.1248	5.35e-05	2.98e-06	4.02e-05	intronic	PDE4B	.	.	.
6	rs2310819	1	66440096	C	T	0.4692	5.638e-22	9.636	2.46e-13	0.02104	2.53e-09	1.65e-08	1.6e-08	intronic	PDE4B	.	.	.
6	rs1937436	1	66441329	G	A	0.2883	1.906e-14	-7.657	3.4e-10	0.024	0.001387	7.1e-07	0.000218042	intronic	PDE4B	.	.	.
6	rs12738832	1	66441357	C	T	0.2465	8.047e-16	8.053	1.42e-10	0.006715	5.8e-05	2.66e-06	6.27e-05	intronic	PDE4B	.	.	.
6	rs1937434	1	66441795	G	T	0.3569	3.933e-13	7.258	1.96e-08	0.1245	6.06e-05	3.04e-06	4.02e-05	intronic	PDE4B	.	.	.
6	rs61799435	1	66441965	C	T	0.2465	6.891e-16	-8.072	1.33e-10	0.006592	5.48e-05	2.43e-06	6.27e-05	intronic	PDE4B	.	.	.
6	rs2503201	1	66442025	C	T	0.3569	3.954e-13	-7.257	2.12e-08	0.1248	5.03e-05	3.23e-06	4.02e-05	intronic	PDE4B	.	.	.
6	rs10889591	1	66442338	C	T	0.3569	3.853e-13	7.261	2.09e-08	0.1248	4.97e-05	3.16e-06	4.06e-05	intronic	PDE4B	.	.	.
6	rs12564578	1	66445516	G	A	0.2883	1.674e-14	-7.673	3.77e-10	0.02433	0.001355	5.34e-07	0.000219887	intronic	PDE4B	.	.	.
6	rs6684069	1	66445858	G	A	0.3569	3.854e-09	5.89	0.0002026	0.01937	0.002087	0.1005	4.02e-05	intronic	PDE4B	.	.	.
6	rs1937457	1	66446787	C	T	0.2883	1.816e-14	-7.663	4.25e-10	0.02433	0.001309	5.72e-07	0.000213575	intronic	PDE4B	.	.	.
6	rs6690398	1	66447394	G	A	0.4314	2.035e-13	7.346	6.05e-06	0.03876	3.42e-05	0.01087	3.09e-06	intronic	PDE4B	.	.	.
6	rs2503196	1	66447523	G	T	0.3569	3.759e-09	-5.894	0.0002028	0.01887	0.002088	0.1042	3.61e-05	intronic	PDE4B	.	.	.
6	rs2096406	1	66448005	C	T	0.2883	3.974e-08	5.492	0.0001059	0.00524	0.03861	0.05551	0.000217952	intronic	PDE4B	.	.	.
6	rs2489918	1	66448695	C	T	0.3559	3.969e-09	5.885	0.0002097	0.01737	0.002098	0.1064	3.72e-05	intronic	PDE4B	.	.	.
6	rs2503194	1	66449215	G	A	0.2883	3.784e-08	5.501	0.0001019	0.005456	0.03835	0.05485	0.000214828	intronic	PDE4B	.	.	.
6	rs12732753	1	66449249	C	A	0.2465	7.213e-16	8.067	1.32e-10	0.007573	5.07e-05	2.27e-06	6.26e-05	intronic	PDE4B	.	.	.
6	rs35528758	1	66450051	C	T	0.2883	1.606e-14	7.679	3.9e-10	0.02391	0.001469	4.7e-07	0.000217806	intronic	PDE4B	.	.	.
6	rs12749570	1	66452494	C	T	0.2883	1.462e-14	-7.691	2.58e-10	0.02384	0.001582	5.42e-07	0.000219008	intronic	PDE4B	.	.	.
6	rs2186120	1	66453163	G	A	0.4702	3.79e-14	7.568	2.65e-06	0.03474	4.78e-05	0.05973	1.42e-08	intronic	PDE4B	.	.	.
6	rs59255680	1	66453384	C	T	0.2883	2.784e-08	5.554	8.17e-05	0.005334	0.001523	0.5867	0.000217781	intronic	PDE4B	.	.	.
6	rs5023204	1	66453835	C	T	0.2883	2.99e-08	5.542	8.6e-05	0.005504	0.001341	0.6297	0.000217786	intronic	PDE4B	.	.	.
6	rs4531269	1	66455345	G	A	0.2883	3.57e-08	-5.511	0.0001043	0.005899	0.001358	0.6319	0.000217706	intronic	PDE4B	.	.	.
6	rs2186118	1	66456465	C	A	0.2883	3.475e-08	-5.516	0.0001014	0.005688	0.001373	0.6291	0.000217731	intronic	PDE4B	.	.	.
6	rs2253745	1	66457244	G	A	0.2883	3.037e-08	-5.539	7.86e-05	0.005628	0.04176	0.04751	0.000216775	intronic	PDE4B	.	.	.
6	rs12566724	1	66460427	C	T	0.2664	1.795e-08	5.631	0.0001908	0.006477	8.83e-05	0.8803	0.000238682	intronic	PDE4B	.	.	.
6	rs12567613	1	66460513	G	A	0.2664	1.599e-08	5.651	0.0001804	0.006499	8.61e-05	0.8589	0.000239073	intronic	PDE4B	.	.	.
6	rs6664196	1	66460585	G	T	0.2664	1.681e-08	5.642	0.0001946	0.0065	8.49e-05	0.8578	0.000238869	intronic	PDE4B	.	.	.
6	rs6664582	1	66460947	C	T	0.2465	2.372e-08	5.582	0.0005005	0.007407	7.2e-05	0.9912	6.51e-05	intronic	PDE4B	.	.	.
6	rs2503187	1	66461117	C	T	0.2664	4.564e-08	5.468	0.0001691	0.006148	0.02976	0.05325	0.000239707	intronic	PDE4B	.	.	.
6	rs2503185	1	66461401	G	A	0.4702	2.45e-13	7.322	2.26e-06	0.05527	7.08e-05	0.1927	1.44e-08	intronic	PDE4B	.	.	.
6	rs1937444	1	66463920	C	A	0.2674	1.448e-08	-5.668	5.04e-05	0.0122	0.01822	0.07071	0.000208401	intronic	PDE4B	.	.	.
6	rs7534143	1	66470379	G	T	0.4612	2.226e-14	-7.637	1.46e-06	0.07957	2.11e-05	0.07409	1.91e-08	intronic	PDE4B	.	.	.
6	rs2489907	1	66473921	C	T	0.2674	2.358e-08	-5.583	6.99e-05	0.0174	0.01811	0.08113	0.000226131	intronic	PDE4B	.	.	.
6	rs1937450	1	66478840	G	T	0.4602	3.406e-15	-7.875	1.45e-06	0.03387	3.85e-05	0.1358	3.07e-08	intronic	PDE4B	.	.	.
6	rs7525943	1	66494981	G	A	0.2843	1.817e-08	5.629	0.0005165	0.01209	2.06e-05	0.6918	0.000521291	intronic	PDE4B	.	.	.
6	rs35833618	1	66495271	G	A	0.2863	1.671e-08	-5.643	0.0005416	0.01504	1.91e-05	0.7226	0.000370834	intronic	PDE4B	.	.	.
6	rs12757542	1	66496108	G	A	0.2843	1.42e-08	5.671	0.0004613	0.01218	1.83e-05	0.7379	0.000371056	intronic	PDE4B	.	.	.
6	rs2455032	1	66496139	G	T	0.3708	6.757e-10	-6.172	0.0004443	0.01831	1.23e-05	0.4371	1.26e-05	intronic	PDE4B	.	.	.
6	rs12123415	1	66496545	G	T	0.4642	4.532e-15	7.839	4.12e-06	0.02162	1.14e-07	0.07044	4.33e-07	intronic	PDE4B	.	.	.
6	rs11577275	1	66497062	G	A	0.2843	1.494e-08	-5.662	0.0004713	0.009885	1.98e-05	0.7403	0.000382886	intronic	PDE4B	.	.	.
6	rs11581168	1	66497440	G	A	0.2843	1.439e-08	5.669	0.0004529	0.009971	1.98e-05	0.7397	0.000381022	intronic	PDE4B	.	.	.
6	rs6588178	1	66498259	C	T	0.2853	4.267e-10	6.244	9.33e-07	0.08519	3.31e-05	0.001482	0.000352541	intronic	PDE4B	.	.	.	y
6	rs6588179	1	66498278	C	T	0.2863	5.315e-10	-6.21	1.13e-06	0.09102	3.53e-05	0.001444	0.000384025	intronic	PDE4B	.	.	.
6	rs6588180	1	66498299	C	A	0.2863	4.713e-10	-6.228	1.22e-06	0.08911	3.31e-05	0.001389	0.000305309	intronic	PDE4B	.	.	.
6	rs2503221	1	66502677	C	T	0.331	7.724e-11	-6.506	1.9e-07	0.2306	6e-06	0.0001671	0.000823816	intronic	PDE4B	.	.	.
6	rs1354063	1	66503517	C	T	0.4632	1.083e-19	-9.08	8.82e-13	0.0055	4.1e-07	5.43e-07	3.57e-07	intronic	PDE4B	.	.	.
6	rs1937430	1	66505117	G	A	0.4632	2.347e-19	-8.996	1.89e-12	0.005868	5.45e-07	6.18e-07	3.74e-07	intronic	PDE4B	.	.	.
6	rs1392812	1	66507087	G	A	0.4622	2.267e-19	8.999	1.99e-12	0.005713	4.9e-07	6.78e-07	3.22e-07	intronic	PDE4B	.	.	.
6	rs2228693	1	66509014	C	A	0.4483	5.317e-19	-8.905	1.2e-12	0.009911	3.06e-07	2.07e-06	2.14e-07	ncRNA_intronic	PDE4B-AS1	.	.	.
6	rs2228692	1	66509114	C	A	0.2843	8.453e-10	6.136	1.52e-06	0.1077	2.67e-05	0.001826	0.000393405	ncRNA_intronic	PDE4B-AS1	.	.	.
6	rs7556303	1	66509464	G	A	0.2843	8.52e-10	6.135	1.57e-06	0.1076	2.85e-05	0.00177	0.000386821	ncRNA_intronic	PDE4B-AS1	.	.	.
6	rs11208787	1	66509772	G	A	0.4483	6.095e-19	8.89	1.1e-12	0.01098	2.98e-07	2.22e-06	2.3e-07	ncRNA_intronic	PDE4B-AS1	.	.	.
6	rs7546256	1	66509948	C	T	0.2843	8.146e-10	6.142	1.52e-06	0.1054	2.68e-05	0.001804	0.000393405	ncRNA_intronic	PDE4B-AS1	.	.	.
6	rs1392811	1	66510531	G	T	0.2843	8.817e-10	6.129	1.59e-06	0.1079	2.92e-05	0.001786	0.000393759	ncRNA_intronic	PDE4B-AS1	.	.	.
6	rs1354060	1	66511404	G	A	0.4483	1.168e-18	-8.818	1.22e-12	0.01321	3.71e-07	3.2e-06	2.17e-07	ncRNA_intronic	PDE4B-AS1	.	.	.
6	rs1500950	1	66522271	G	A	0.4473	2.726e-12	6.991	1.33e-06	0.02365	0.001009	0.1208	2.29e-07	intronic	PDE4B	.	.	.
6	rs2202061	1	66523826	G	A	0.4473	2.92e-12	-6.982	1.47e-06	0.02516	0.0009998	0.1205	2.22e-07	intronic	PDE4B	.	.	.
6	rs6588183	1	66524258	C	A	0.4473	3.436e-12	6.959	1.65e-06	0.02462	0.001045	0.1245	2.2e-07	intronic	PDE4B	.	.	.
6	rs11208792	1	66525111	C	T	0.4612	4.89e-12	-6.909	2.17e-06	0.02647	0.00164	0.1519	3.12e-07	intronic	PDE4B	.	.	.
6	rs1500961	1	66530369	G	A	0.4453	2.699e-12	6.993	1.2e-06	0.02974	0.001034	0.1198	2.28e-07	intronic	PDE4B	.	.	.
6	rs1392820	1	66533859	G	A	0.4453	1.951e-12	7.038	1.11e-06	0.02204	0.0009399	0.1183	1.94e-07	intronic	PDE4B	.	.	.
6	rs1392819	1	66534149	C	A	0.4592	2.821e-12	6.986	1.83e-06	0.02138	0.001341	0.1454	2.54e-07	intronic	PDE4B	.	.	.
6	rs1500959	1	66538030	G	A	0.4453	2.507e-12	7.003	1.04e-06	0.02436	0.001217	0.1122	2.39e-07	intronic	PDE4B	.	.	.
6	rs7552924	1	66538408	G	A	0.4592	9.317e-12	-6.817	2.51e-06	0.02918	0.002322	0.161	3.67e-07	intronic	PDE4B	.	.	.
6	rs570497	1	66648845	C	T	0.2197	2.218e-10	-6.345	0.0005073	0.003645	9.88e-06	1.44e-05	0.0208032	intronic	PDE4B	.	.	.
6	rs524897	1	66648903	C	T	0.2326	4.47e-10	6.237	0.0005683	0.003137	5.64e-07	7.87e-05	0.0569403	intronic	PDE4B	.	.	.
6	rs4655599	1	66649968	G	A	0.2197	2.686e-10	-6.316	0.0005497	0.003701	9.9e-06	1.39e-05	0.0264551	intronic	PDE4B	.	.	.
6	rs4655821	1	66650047	G	A	0.2197	2.246e-10	-6.344	0.0005182	0.003701	9.97e-06	1.39e-05	0.0208166	intronic	PDE4B	.	.	.
6	rs4655601	1	66650871	G	A	0.2197	2.13e-10	6.352	0.0004655	0.003736	0.000177	6.79e-06	0.0208593	intronic	PDE4B	.	.	.	y
6	rs56005453	1	66653387	C	T	0.2326	9.775e-09	-5.735	0.0004569	0.007485	6.75e-05	3.32e-05	0.0571913	intronic	PDE4B	.	.	.
6	rs7517265	1	66657330	G	A	0.4811	2.58e-09	-5.956	3.48e-05	0.01984	1.68e-05	0.0003972	0.0486586	intronic	PDE4B	.	.	.
6	rs471257	1	66657678	G	A	0.2316	4.821e-10	-6.225	0.0004563	0.003048	8.36e-07	9.58e-05	0.0575798	intronic	PDE4B	.	.	.
6	rs559321	1	66660358	C	T	0.2336	4.861e-10	-6.224	0.0004386	0.002985	7.16e-07	0.0001102	0.058327	intronic	PDE4B	.	.	.
6	rs782417	1	66665247	G	A	0.4811	8.425e-10	-6.137	3.58e-05	0.02015	1.11e-05	9.22e-05	0.050508	intronic	PDE4B	.	.	.
6	rs782419	1	66665873	G	A	0.4811	8.791e-11	-6.486	5.47e-05	0.02085	6.51e-05	3.86e-05	0.0505755	intronic	PDE4B	.	.	.
6	rs1084480	1	66666485	C	T	0.4811	8.882e-10	-6.128	3.49e-05	0.02036	1.19e-05	9.72e-05	0.0506128	intronic	PDE4B	.	.	.
6	rs1084490	1	66668154	C	T	0.4811	5.528e-11	-6.556	4.63e-05	0.02365	6.39e-05	4.08e-05	0.0241251	intronic	PDE4B	.	.	.	y
6	rs1084491	1	66668183	C	T	0.2624	5.934e-09	5.819	0.006924	0.01242	0.0002096	2.44e-05	0.0662277	intronic	PDE4B	.	.	.
6	rs479563	1	66669026	G	A	0.4791	7.003e-11	6.521	5.19e-05	0.02543	6.58e-05	4.35e-05	0.0245957	intronic	PDE4B	.	.	.
6	rs1084499	1	66669288	C	T	0.2207	2.586e-10	6.322	0.0004834	0.004191	9.02e-06	1.47e-05	0.0252534	intronic	PDE4B	.	.	.
6	rs509157	1	66669916	C	T	0.4791	6.924e-10	-6.168	3.01e-05	0.02509	1.29e-05	0.0001035	0.024809	intronic	PDE4B	.	.	.
6	rs572144	1	66670804	C	T	0.4801	7.335e-10	-6.159	2.9e-05	0.02391	1.27e-05	0.0001352	0.0224388	intronic	PDE4B	.	.	.
6	rs574009	1	66670992	G	A	0.4801	6.93e-10	6.168	3e-05	0.02495	1.26e-05	0.0001056	0.0249816	intronic	PDE4B	.	.	.
7	rs12048727	1	71769465	G	A	0.333	4.991e-08	-5.452	1.73e-09	0.6853	0.03422	0.00199	0.0151845	ncRNA_intronic	ZRANB2-DT	.	.	.	y
8	rs12143162	1	72897687	C	T	0.1889	2.147e-08	-5.6	0.0001136	0.011	0.04242	6.32e-05	0.021748	ncRNA_intronic	LINC02796	.	.	.	y
8	rs7524249	1	72905881	C	A	0.1879	3.232e-08	-5.528	0.0001692	0.0123	0.0527	4.8e-05	0.0204984	ncRNA_intronic	LINC02796	.	.	.
9	rs12135442	1	73275828	C	T	0.4692	2.037e-08	-5.609	0.000169	0.1497	0.001052	2.08e-06	0.168218	ncRNA_intronic	ENSG00000225087;LINC02796	.	.	.
9	rs1917883	1	73277036	C	A	0.4692	1.707e-08	-5.639	0.0001927	0.1538	0.001248	8.39e-07	0.1677	ncRNA_intronic	ENSG00000225087;LINC02796	.	.	.
9	rs35998080	1	73278615	G	T	0.4702	1.347e-08	5.68	0.0001966	0.1354	0.000897	8.86e-07	0.170101	ncRNA_intronic	ENSG00000225087;LINC02796	.	.	.	y
9	rs12117216	1	73281285	C	A	0.4682	2.357e-08	5.584	0.0001946	0.1651	0.0009633	1.96e-06	0.148194	ncRNA_intronic	ENSG00000225087;LINC02796	.	.	.
9	rs12142655	1	73284305	G	A	0.4682	2.314e-08	-5.587	0.0001935	0.1602	0.001071	1.88e-06	0.147346	ncRNA_intronic	ENSG00000225087;LINC02796	.	.	.
9	rs11210070	1	73286409	G	A	0.4682	2.66e-08	5.562	0.0002234	0.1605	0.001092	1.91e-06	0.15206	ncRNA_intronic	ENSG00000225087;LINC02796	.	.	.
9	rs11210071	1	73286492	G	T	0.4702	1.532e-08	-5.658	0.0002052	0.1405	0.001248	7.37e-07	0.171474	ncRNA_intronic	ENSG00000225087;LINC02796	.	.	.
9	rs11210072	1	73286806	C	T	0.4702	1.553e-08	-5.656	0.0002109	0.1434	0.001256	7.07e-07	0.168921	ncRNA_intronic	ENSG00000225087;LINC02796	.	.	.
9	rs11210073	1	73287124	C	T	0.4702	1.787e-08	5.631	0.0002633	0.1441	0.001262	6.72e-07	0.169903	ncRNA_intronic	ENSG00000225087;LINC02796	.	.	.
9	rs12136862	1	73287890	C	T	0.4682	2.831e-08	-5.552	0.000252	0.1571	0.001039	2.08e-06	0.147697	ncRNA_intronic	ENSG00000225087;LINC02796	.	.	.
9	rs12134034	1	73288520	G	A	0.4702	1.949e-08	5.616	0.0002903	0.135	0.00126	8.04e-07	0.170185	ncRNA_intronic	ENSG00000225087;LINC02796	.	.	.
9	rs7544848	1	73288933	G	A	0.4702	1.778e-08	-5.632	0.0002517	0.1352	0.001294	8e-07	0.169653	ncRNA_intronic	ENSG00000225087;LINC02796	.	.	.
9	rs12140851	1	73291029	C	T	0.4702	1.818e-08	-5.628	0.0002536	0.1371	0.001207	8.49e-07	0.170073	ncRNA_intronic	ENSG00000225087;LINC02796	.	.	.
9	rs1608923	1	73291735	G	A	0.4702	1.694e-08	-5.641	0.0002366	0.1425	0.001216	7.49e-07	0.168779	ncRNA_intronic	ENSG00000225087;LINC02796	.	.	.
9	rs12138089	1	73292293	G	T	0.4702	1.797e-08	5.63	0.0002653	0.137	0.001125	8.3e-07	0.170056	ncRNA_intronic	ENSG00000225087;LINC02796	.	.	.
9	rs2422320	1	73293332	C	T	0.4702	1.548e-08	-5.656	0.0002432	0.1298	0.001027	8.5e-07	0.169822	ncRNA_intronic	ENSG00000225087;LINC02796	.	.	.
9	rs2422321	1	73293393	G	A	0.4702	1.625e-08	-5.648	0.0002466	0.1377	0.001107	7.65e-07	0.168377	ncRNA_intronic	ENSG00000225087;LINC02796	.	.	.
9	rs12145230	1	73297512	C	A	0.4702	1.918e-08	-5.619	0.0002173	0.1247	0.000986	2.02e-06	0.171154	ncRNA_intronic	ENSG00000225087;LINC02796	.	.	.
9	rs12137869	1	73297576	G	A	0.4702	1.988e-08	5.613	0.0002178	0.1281	0.0009296	2.14e-06	0.171319	ncRNA_intronic	ENSG00000225087;LINC02796	.	.	.
9	rs12137935	1	73297796	G	A	0.4702	1.897e-08	5.621	0.0002134	0.1353	0.001005	1.68e-06	0.170543	ncRNA_intronic	ENSG00000225087;LINC02796	.	.	.
9	rs2422322	1	73298459	G	A	0.4702	2.292e-08	-5.588	0.00028	0.1347	0.001033	1.84e-06	0.171899	ncRNA_intronic	ENSG00000225087;LINC02796	.	.	.
9	rs67133442	1	73302426	C	A	0.4702	4.065e-08	5.488	0.0004261	0.1944	0.001113	2.03e-06	0.173471	ncRNA_intronic	ENSG00000225087;LINC02796	.	.	.
9	rs2901713	1	73314473	C	T	0.4324	8.164e-09	-5.765	0.0002047	0.1962	2.09e-06	1.41e-05	0.280809	ncRNA_intronic	ENSG00000225087;LINC02796	.	.	.
9	rs10889994	1	73318565	C	T	0.4324	8.973e-09	-5.749	0.0001964	0.193	4.04e-06	1.24e-05	0.281592	ncRNA_intronic	ENSG00000225087;LINC02796	.	.	.
9	rs7519251	1	73321797	G	A	0.4334	9.484e-09	-5.74	0.0001915	0.1962	4.28e-06	1.31e-05	0.281587	ncRNA_intronic	ENSG00000225087	.	.	.
9	rs6657272	1	73332211	C	A	0.4324	1.124e-08	-5.711	0.0001874	0.2254	6.83e-06	1.01e-05	0.280847	ncRNA_intronic	ENSG00000225087	.	.	.
9	rs6684318	1	73333165	G	A	0.4821	1.681e-09	6.026	8.41e-05	0.1132	3.83e-06	7.29e-06	0.251233	ncRNA_intronic	ENSG00000225087	.	.	.
9	rs1852232	1	73333519	G	T	0.4811	2.24e-09	5.979	9.89e-05	0.05931	1.54e-05	7.21e-06	0.228459	ncRNA_intronic	ENSG00000225087	.	.	.
9	rs1525996	1	73334735	G	A	0.4324	3.809e-08	-5.5	0.0001841	0.2042	0.0003138	9.06e-06	0.281355	ncRNA_intronic	ENSG00000225087	.	.	.
9	rs12401308	1	73335667	C	T	0.4732	1.143e-10	6.447	5.81e-05	0.04334	3.4e-07	1.41e-06	0.230808	ncRNA_intronic	ENSG00000225087	.	.	.
9	rs1917882	1	73336107	G	A	0.4722	1.21e-10	-6.438	6.15e-05	0.04293	3.92e-07	1.34e-06	0.232811	ncRNA_intronic	ENSG00000225087	.	.	.
9	rs11210080	1	73336263	C	A	0.4324	1.018e-08	5.728	0.0001702	0.1954	1.33e-05	8.77e-06	0.280789	ncRNA_intronic	ENSG00000225087	.	.	.
9	rs12132492	1	73336589	G	A	0.4732	9.55e-11	6.474	5.69e-05	0.04408	3.6e-07	1e-06	0.229957	ncRNA_intronic	ENSG00000225087	.	.	.
9	rs11210081	1	73341254	C	A	0.4732	6.701e-10	6.173	0.0001061	0.04125	1.94e-05	1.32e-06	0.201776	ncRNA_intronic	ENSG00000225087	.	.	.
9	rs12143796	1	73343388	C	T	0.4732	7.404e-10	6.157	0.0001252	0.04061	2.05e-05	1.33e-06	0.194166	ncRNA_intronic	ENSG00000225087	.	.	.
9	rs11210082	1	73343966	G	A	0.4324	7.918e-09	-5.77	0.0002368	0.1039	0.0003314	8.8e-06	0.24149	ncRNA_intronic	ENSG00000225087	.	.	.
9	rs1405051	1	73348484	G	A	0.4374	2.243e-09	-5.979	8.5e-05	0.1101	0.0001671	8.14e-06	0.183359	ncRNA_intronic	ENSG00000225087	.	.	.
9	rs6679116	1	73348889	C	A	0.4374	2.121e-09	-5.988	8.36e-05	0.11	0.0001586	8.09e-06	0.179781	ncRNA_intronic	ENSG00000225087	.	.	.
9	rs12752778	1	73349414	C	T	0.4732	5.418e-10	6.206	9.02e-05	0.0376	2.1e-05	1.26e-06	0.200235	ncRNA_intronic	ENSG00000225087	.	.	.
9	rs6689491	1	73352029	C	A	0.4374	3.102e-09	-5.926	8.06e-05	0.117	0.0002577	9.91e-06	0.179781	ncRNA_intronic	ENSG00000225087	.	.	.
9	rs61774086	1	73356826	C	T	0.4732	6.022e-10	6.19	0.0001046	0.0368	2.18e-05	1.26e-06	0.20142	ncRNA_intronic	ENSG00000225087	.	.	.
9	rs12136682	1	73361193	G	A	0.4732	1.075e-10	6.456	8.75e-05	0.0348	4.02e-07	1.08e-06	0.197905	ncRNA_intronic	ENSG00000225087	.	.	.
9	rs12121441	1	73373537	G	A	0.4672	3.266e-11	-6.634	0.0002184	0.03095	5.54e-07	8.72e-07	0.194661	intergenic	ENSG00000225087;ENSG00000280317	dist=8614;dist=71160	.	.
9	rs10493513	1	73379589	G	A	0.4672	2.408e-11	6.679	0.0001391	0.0338	4.2e-07	9.99e-07	0.194936	intergenic	ENSG00000225087;ENSG00000280317	dist=14666;dist=65108	.	.
9	rs10493514	1	73380512	C	T	0.4672	2.62e-11	-6.667	0.0001396	0.03386	4.34e-07	1.01e-06	0.208745	intergenic	ENSG00000225087;ENSG00000280317	dist=15589;dist=64185	.	.
9	rs9970090	1	73382356	C	T	0.4304	7.211e-10	-6.161	0.0001353	0.1037	8.58e-06	5.69e-06	0.187988	intergenic	ENSG00000225087;ENSG00000280317	dist=17433;dist=62341	.	.
9	rs4233091	1	73385848	C	T	0.4672	2.356e-11	6.682	0.0001265	0.0344	4.53e-07	9.22e-07	0.208155	intergenic	ENSG00000225087;ENSG00000280317	dist=20925;dist=58849	.	.
9	rs11210091	1	73386705	G	A	0.4672	2.289e-11	-6.686	0.0001264	0.0342	4.22e-07	9.16e-07	0.209972	intergenic	ENSG00000225087;ENSG00000280317	dist=21782;dist=57992	.	.
9	rs11210092	1	73389235	C	T	0.4672	7.395e-11	-6.512	0.0001273	0.03419	5.61e-07	1.99e-07	0.209966	intergenic	ENSG00000225087;ENSG00000280317	dist=24312;dist=55462	.	.
9	rs12127282	1	73396632	G	A	0.4672	2.646e-11	6.665	0.0001074	0.02693	1.01e-06	1.16e-07	0.188966	intergenic	ENSG00000225087;ENSG00000280317	dist=31709;dist=48065	.	.
9	rs4650165	1	73396732	G	A	0.4672	2.665e-11	6.664	0.0001073	0.02723	1.06e-06	1.11e-07	0.190198	intergenic	ENSG00000225087;ENSG00000280317	dist=31809;dist=47965	.	.
9	rs12760667	1	73398884	C	T	0.4672	2.724e-11	6.661	0.0001073	0.02734	1.05e-06	1.17e-07	0.188089	intergenic	ENSG00000225087;ENSG00000280317	dist=33961;dist=45813	.	.
9	rs4650167	1	73406216	C	A	0.4672	1.233e-11	6.776	0.0001103	0.02769	9.14e-08	1.23e-07	0.187603	intergenic	ENSG00000225087;ENSG00000280317	dist=41293;dist=38481	.	.
9	rs12745861	1	73415014	C	T	0.4672	2.86e-11	6.654	0.0001034	0.02765	1.14e-06	1.31e-07	0.182214	intergenic	ENSG00000225087;ENSG00000280317	dist=50091;dist=29683	.	.
9	rs6682845	1	73415845	G	T	0.4672	2.751e-11	-6.659	0.0001023	0.02762	1.13e-06	1.29e-07	0.179097	intergenic	ENSG00000225087;ENSG00000280317	dist=50922;dist=28852	.	.
9	rs11210095	1	73418456	C	A	0.4682	2.319e-11	6.684	9.48e-05	0.02665	8.57e-07	1.27e-07	0.185564	intergenic	ENSG00000225087;ENSG00000280317	dist=53533;dist=26241	.	.
9	rs4590631	1	73421810	C	T	0.4662	8.373e-11	6.494	0.0002538	0.03556	3.4e-06	6.56e-08	0.202432	intergenic	ENSG00000225087;ENSG00000280317	dist=56887;dist=22887	.	.
9	rs12122377	1	73426984	C	T	0.4374	3.078e-10	6.295	0.0002499	0.06225	8.51e-06	1.54e-07	0.187687	intergenic	ENSG00000225087;ENSG00000280317	dist=62061;dist=17713	.	.
9	rs12137361	1	73427149	G	A	0.4652	5.623e-11	6.553	0.0002317	0.03032	3.63e-06	4.63e-08	0.201595	intergenic	ENSG00000225087;ENSG00000280317	dist=62226;dist=17548	.	.
9	rs4269731	1	73428581	G	A	0.4254	3.434e-08	5.518	8.81e-05	0.0616	0.1971	3.31e-07	0.165086	intergenic	ENSG00000225087;ENSG00000280317	dist=63658;dist=16116	.	.
9	rs11210099	1	73429567	C	T	0.4254	3.324e-08	5.523	8.12e-05	0.06155	0.2058	3.23e-07	0.16426	intergenic	ENSG00000225087;ENSG00000280317	dist=64644;dist=15130	.	.
9	rs4456055	1	73435171	G	A	0.4632	6.491e-11	-6.532	0.0002365	0.03194	3.77e-06	5.05e-08	0.205205	intergenic	ENSG00000225087;ENSG00000280317	dist=70248;dist=9526	.	.
9	rs11210100	1	73435629	G	A	0.4235	3.721e-10	6.265	9.01e-05	0.06525	4.18e-05	3.15e-07	0.164905	intergenic	ENSG00000225087;ENSG00000280317	dist=70706;dist=9068	.	.
9	rs6667006	1	73436249	C	T	0.4354	8.112e-10	-6.143	0.0003074	0.07777	1.51e-05	2.89e-07	0.191968	intergenic	ENSG00000225087;ENSG00000280317	dist=71326;dist=8448	.	.
9	rs4409593	1	73437575	C	T	0.4632	6.462e-11	-6.533	0.0002336	0.03142	3.99e-06	5.09e-08	0.204208	intergenic	ENSG00000225087;ENSG00000280317	dist=72652;dist=7122	.	.
9	rs4328030	1	73438928	G	T	0.4622	9.949e-11	6.468	0.0002914	0.02949	7.4e-06	5.32e-08	0.218509	intergenic	ENSG00000225087;ENSG00000280317	dist=74005;dist=5769	.	.
9	rs4649972	1	73444790	C	A	0.4602	4.756e-10	-6.227	0.0002417	0.04536	0.0001584	6.13e-08	0.213837	ncRNA_exonic	ENSG00000280317	.	.	.
9	rs35531383	1	73445167	G	A	0.4632	5.762e-11	6.55	0.0002303	0.0315	3e-06	5.02e-08	0.206029	upstream	ENSG00000280317	dist=170	.	.
9	rs4344272	1	73446101	G	T	0.4632	5.395e-11	6.56	0.0002268	0.03123	2.85e-06	4.85e-08	0.204269	intergenic	ENSG00000280317;RN7SKP19	dist=1104;dist=211186	.	.
9	rs4233093	1	73446245	G	A	0.4344	1.633e-09	6.031	0.0002617	0.06531	0.0003718	1.52e-07	0.205216	intergenic	ENSG00000280317;RN7SKP19	dist=1248;dist=211042	.	.
9	rs12724536	1	73446704	G	A	0.4394	3.393e-10	6.28	0.0002549	0.09243	4.25e-06	1.49e-07	0.1693	intergenic	ENSG00000280317;RN7SKP19	dist=1707;dist=210583	.	.
9	rs12042865	1	73446790	C	T	0.4264	6.215e-10	-6.185	0.0001096	0.07465	3.61e-05	5.3e-07	0.168056	intergenic	ENSG00000280317;RN7SKP19	dist=1793;dist=210497	.	.
9	rs11577664	1	73447142	G	T	0.4642	8.067e-11	6.499	0.0001722	0.02602	0.0002005	2.45e-07	0.213877	intergenic	ENSG00000280317;RN7SKP19	dist=2145;dist=210145	.	.
9	rs7528791	1	73447821	C	T	0.4374	1.471e-09	6.047	0.0003067	0.0596	0.0004241	2.38e-06	0.192098	intergenic	ENSG00000280317;RN7SKP19	dist=2824;dist=209466	.	.
9	rs66820357	1	73450187	C	A	0.4264	2.383e-10	-6.334	8.45e-05	0.06139	2.63e-05	2.46e-07	0.165697	intergenic	ENSG00000280317;RN7SKP19	dist=5190;dist=207100	.	.
9	rs6694433	1	73450470	C	A	0.4264	1.982e-10	6.363	7.92e-05	0.0617	1.78e-05	2.52e-07	0.165636	intergenic	ENSG00000280317;RN7SKP19	dist=5473;dist=206817	.	.
9	rs11210101	1	73450489	C	T	0.4702	3.558e-10	-6.272	0.0001193	0.03615	0.0003487	1.12e-06	0.206198	intergenic	ENSG00000280317;RN7SKP19	dist=5492;dist=206798	.	.
9	rs6657069	1	73450706	G	A	0.4264	2.423e-10	-6.332	8.18e-05	0.06016	2.67e-05	2.73e-07	0.165701	intergenic	ENSG00000280317;RN7SKP19	dist=5709;dist=206581	.	.
9	rs6659679	1	73450851	G	A	0.4652	4.356e-11	6.591	0.0002293	0.02835	9.69e-07	3.26e-08	0.204291	intergenic	ENSG00000280317;RN7SKP19	dist=5854;dist=206436	.	.
9	rs6670428	1	73454240	G	A	0.4493	8.97e-11	6.483	0.0001014	0.026	0.0001391	6.53e-08	0.183193	intergenic	ENSG00000280317;RN7SKP19	dist=9243;dist=203047	.	.
9	rs61772328	1	73456177	G	A	0.4493	2.252e-11	-6.689	0.0001214	0.04738	7.68e-06	7.62e-08	0.189342	intergenic	ENSG00000280317;RN7SKP19	dist=11180;dist=201110	.	.
9	rs12044276	1	73458846	C	T	0.4115	5.945e-11	-6.545	4.06e-05	0.04706	7.43e-05	1.91e-08	0.143876	intergenic	ENSG00000280317;RN7SKP19	dist=13849;dist=198441	.	.
9	rs12405997	1	73458994	G	T	0.4453	3.647e-12	-6.95	0.0001766	0.02137	9.08e-07	7.88e-10	0.187293	intergenic	ENSG00000280317;RN7SKP19	dist=13997;dist=198293	.	.
9	rs4233096	1	73460425	C	T	0.4473	6.301e-12	-6.873	0.0001648	0.021	9.59e-07	2.69e-09	0.183218	intergenic	ENSG00000280317;RN7SKP19	dist=15428;dist=196862	.	.
9	rs12137741	1	73466001	G	T	0.4483	4.657e-12	-6.916	0.000208	0.02263	1.71e-07	2.8e-09	0.18813	intergenic	ENSG00000280317;RN7SKP19	dist=21004;dist=191286	.	.
9	rs12118981	1	73466004	C	A	0.4483	9.233e-12	6.818	0.0002075	0.02254	1.12e-06	2.92e-09	0.18813	intergenic	ENSG00000280317;RN7SKP19	dist=21007;dist=191283	.	.
9	rs7516446	1	73466797	G	A	0.4115	2.191e-11	-6.693	3.8e-05	0.0468	9.6e-06	1.42e-08	0.151784	intergenic	ENSG00000280317;RN7SKP19	dist=21800;dist=190490	.	.
9	rs34477433	1	73470800	C	T	0.4483	7.868e-12	6.841	0.000171	0.0213	1.17e-06	3.14e-09	0.188436	intergenic	ENSG00000280317;RN7SKP19	dist=25803;dist=186487	.	.
9	rs4344273	1	73471633	C	A	0.4483	7.858e-12	6.841	0.0001632	0.02129	1.19e-06	3.2e-09	0.193193	intergenic	ENSG00000280317;RN7SKP19	dist=26636;dist=185654	.	.
9	rs12118352	1	73483214	C	A	0.4483	8.332e-12	-6.833	0.0001791	0.02142	1.06e-06	3.29e-09	0.194502	intergenic	ENSG00000280317;RN7SKP19	dist=38217;dist=174073	.	.
9	rs12097442	1	73484026	G	T	0.4095	2.858e-11	6.654	3.36e-05	0.05136	1.01e-05	2.18e-08	0.154037	intergenic	ENSG00000280317;RN7SKP19	dist=39029;dist=173261	.	.
9	rs12126618	1	73489405	C	T	0.4443	1.004e-11	6.806	0.000146	0.02558	8.13e-07	4.96e-09	0.208917	intergenic	ENSG00000280317;RN7SKP19	dist=44408;dist=167882	.	.
9	rs12119161	1	73489496	G	A	0.4443	1.045e-11	-6.8	0.000137	0.02592	9.15e-07	5.12e-09	0.213424	intergenic	ENSG00000280317;RN7SKP19	dist=44499;dist=167791	.	.
9	rs11210105	1	73497953	C	T	0.4453	9.96e-12	-6.807	0.0001421	0.02542	7.98e-07	5.01e-09	0.214106	intergenic	ENSG00000280317;RN7SKP19	dist=52956;dist=159334	.	.
9	rs6424508	1	73507701	G	A	0.4085	2.408e-11	6.679	2.22e-05	0.05772	8.07e-06	2.62e-08	0.152521	intergenic	ENSG00000280317;RN7SKP19	dist=62704;dist=149586	.	.
9	rs11210108	1	73513786	C	T	0.4085	3.051e-11	-6.644	2.7e-05	0.05889	9.9e-06	2.71e-08	0.148392	intergenic	ENSG00000280317;RN7SKP19	dist=68789;dist=143501	.	.
9	rs12134234	1	73514129	G	A	0.4453	1e-11	-6.806	0.0001527	0.02628	6.8e-07	5.35e-09	0.199354	intergenic	ENSG00000280317;RN7SKP19	dist=69132;dist=143158	.	.
9	rs12127938	1	73515194	G	A	0.4443	8.821e-12	6.825	0.0001376	0.02672	5.33e-07	5.67e-09	0.199209	intergenic	ENSG00000280317;RN7SKP19	dist=70197;dist=142093	.	.
9	rs12143820	1	73516461	C	T	0.4195	3.6e-11	6.62	7.45e-05	0.05925	3.48e-06	1.32e-08	0.184345	intergenic	ENSG00000280317;RN7SKP19	dist=71464;dist=140826	.	.
9	rs11210111	1	73516572	C	A	0.4095	3.15e-11	-6.639	2.1e-05	0.06142	7.4e-06	4.24e-08	0.155676	intergenic	ENSG00000280317;RN7SKP19	dist=71575;dist=140715	.	.
9	rs4604650	1	73518904	G	A	0.4195	4.257e-11	6.595	8.16e-05	0.05925	5.15e-06	1.33e-08	0.17327	intergenic	ENSG00000280317;RN7SKP19	dist=73907;dist=138383	.	.
9	rs4491023	1	73518965	C	A	0.4453	8.683e-12	-6.827	0.0001311	0.02689	4.98e-07	5.55e-09	0.211176	intergenic	ENSG00000280317;RN7SKP19	dist=73968;dist=138322	.	.
9	rs11210112	1	73520188	G	A	0.4453	8.773e-12	-6.825	0.0001323	0.02706	5.55e-07	5.72e-09	0.197894	intergenic	ENSG00000280317;RN7SKP19	dist=75191;dist=137099	.	.
9	rs12410787	1	73522589	C	T	0.4185	3.891e-11	6.608	8.03e-05	0.05891	4.53e-06	1.28e-08	0.173096	intergenic	ENSG00000280317;RN7SKP19	dist=77592;dist=134698	.	.
9	rs6690611	1	73522868	C	A	0.4076	2.563e-11	-6.67	2.28e-05	0.05884	7.46e-06	2.69e-08	0.159662	intergenic	ENSG00000280317;RN7SKP19	dist=77871;dist=134419	.	.
9	rs12021955	1	73524225	C	A	0.4076	2.534e-11	-6.671	2.3e-05	0.05874	7.61e-06	2.58e-08	0.159687	intergenic	ENSG00000280317;RN7SKP19	dist=79228;dist=133062	.	.
9	rs12022006	1	73524351	C	A	0.4076	2.057e-11	-6.702	1.78e-05	0.05888	7.65e-06	2.39e-08	0.162056	intergenic	ENSG00000280317;RN7SKP19	dist=79354;dist=132936	.	.
9	rs12037227	1	73525436	G	A	0.4076	1.421e-10	-6.414	3.15e-05	0.05838	0.000147	2.06e-07	0.158357	intergenic	ENSG00000280317;RN7SKP19	dist=80439;dist=131851	.	.
9	rs34631243	1	73525922	C	A	0.4433	8.663e-12	-6.827	0.000131	0.02648	5.04e-07	5.67e-09	0.210685	intergenic	ENSG00000280317;RN7SKP19	dist=80925;dist=131365	.	.
9	rs11210114	1	73527633	G	T	0.4076	2.259e-11	-6.688	2.01e-05	0.05903	6.89e-06	2.67e-08	0.159453	intergenic	ENSG00000280317;RN7SKP19	dist=82636;dist=129654	.	.
9	rs7554291	1	73527750	G	A	0.4076	2.286e-11	6.686	2.03e-05	0.05893	6.91e-06	2.7e-08	0.159453	intergenic	ENSG00000280317;RN7SKP19	dist=82753;dist=129537	.	.
9	rs11210115	1	73527852	G	A	0.4443	8.557e-12	-6.829	0.0001307	0.02665	4.86e-07	5.55e-09	0.212326	intergenic	ENSG00000280317;RN7SKP19	dist=82855;dist=129435	.	.
9	rs7552256	1	73530815	C	T	0.4076	2.141e-11	-6.696	1.97e-05	0.05897	6.56e-06	2.63e-08	0.156812	intergenic	ENSG00000280317;RN7SKP19	dist=85818;dist=126472	.	.
9	rs11210117	1	73531198	C	T	0.4443	6.037e-12	6.879	0.0001219	0.02737	5.3e-07	2.78e-09	0.210717	intergenic	ENSG00000280317;RN7SKP19	dist=86201;dist=126089	.	.
9	rs11210118	1	73531286	C	T	0.4443	5.592e-12	6.89	0.0001205	0.02737	5.29e-07	2.72e-09	0.198246	intergenic	ENSG00000280317;RN7SKP19	dist=86289;dist=126001	.	.
9	rs4649975	1	73532151	C	T	0.4185	3.99e-11	-6.604	7.18e-05	0.06014	5.64e-06	1.13e-08	0.18482	intergenic	ENSG00000280317;RN7SKP19	dist=87154;dist=125136	.	.
9	rs11210119	1	73532694	G	A	0.4185	3.534e-11	6.622	7.12e-05	0.06024	4.1e-06	1.14e-08	0.184125	intergenic	ENSG00000280317;RN7SKP19	dist=87697;dist=124593	.	.
9	rs7528197	1	73533314	C	T	0.4443	6.339e-12	-6.872	0.0001231	0.02779	5.27e-07	2.93e-09	0.210718	intergenic	ENSG00000280317;RN7SKP19	dist=88317;dist=123973	.	.
9	rs7528312	1	73533483	C	T	0.4185	3.29e-11	-6.633	7.07e-05	0.06053	3.58e-06	1.09e-08	0.18462	intergenic	ENSG00000280317;RN7SKP19	dist=88486;dist=123804	.	.
9	rs11210120	1	73533746	C	A	0.4443	6.554e-12	6.867	0.000125	0.02779	5.58e-07	2.93e-09	0.210718	intergenic	ENSG00000280317;RN7SKP19	dist=88749;dist=123541	.	.
9	rs4649976	1	73533878	C	T	0.4443	6.77e-12	6.862	0.0001226	0.02763	5.93e-07	3.12e-09	0.210718	intergenic	ENSG00000280317;RN7SKP19	dist=88881;dist=123409	.	.
9	rs4614208	1	73537454	C	A	0.4185	3.512e-11	-6.623	6.35e-05	0.05922	5.54e-06	1.11e-08	0.184156	intergenic	ENSG00000280317;RN7SKP19	dist=92457;dist=119833	.	.
9	rs12755125	1	73538089	G	A	0.4443	5.017e-12	6.905	0.0001058	0.02698	4.78e-07	2.69e-09	0.209873	intergenic	ENSG00000280317;RN7SKP19	dist=93092;dist=119198	.	.
9	rs12134194	1	73538351	G	T	0.4185	3.44e-11	-6.626	6.82e-05	0.05863	4.75e-06	1.11e-08	0.182781	intergenic	ENSG00000280317;RN7SKP19	dist=93354;dist=118936	.	.
9	rs11210121	1	73541071	C	T	0.4185	3.441e-11	-6.626	6.35e-05	0.05859	5.48e-06	1.1e-08	0.184346	intergenic	ENSG00000280317;RN7SKP19	dist=96074;dist=116216	.	.
9	rs35493511	1	73542285	C	T	0.4443	5.436e-12	-6.894	0.0001098	0.02715	5.08e-07	2.81e-09	0.209899	intergenic	ENSG00000280317;RN7SKP19	dist=97288;dist=115002	.	.
9	rs35967561	1	73542409	C	T	0.4443	5.53e-12	6.891	0.0001114	0.02715	5.07e-07	2.82e-09	0.210759	intergenic	ENSG00000280317;RN7SKP19	dist=97412;dist=114878	.	.
9	rs35449387	1	73542540	G	A	0.4443	5.091e-12	-6.903	0.0001076	0.02705	4.49e-07	2.77e-09	0.211281	intergenic	ENSG00000280317;RN7SKP19	dist=97543;dist=114747	.	.
9	rs12759558	1	73542697	C	T	0.4185	3.503e-11	-6.624	6.74e-05	0.05744	5.38e-06	1.1e-08	0.184497	intergenic	ENSG00000280317;RN7SKP19	dist=97700;dist=114590	.	.
9	rs4650177	1	73542900	G	A	0.4185	3.777e-11	-6.613	6.95e-05	0.05881	5.43e-06	1.15e-08	0.18415	intergenic	ENSG00000280317;RN7SKP19	dist=97903;dist=114387	.	.
9	rs4650178	1	73543028	G	A	0.4185	3.86e-11	6.609	7.08e-05	0.05881	5.45e-06	1.17e-08	0.18415	intergenic	ENSG00000280317;RN7SKP19	dist=98031;dist=114259	.	.
9	rs4650180	1	73544070	C	T	0.4185	2.439e-11	6.677	5.66e-05	0.0526	3.53e-06	1.15e-08	0.184154	intergenic	ENSG00000280317;RN7SKP19	dist=99073;dist=113217	.	.
9	rs4650181	1	73544556	G	A	0.4185	3.39e-11	-6.629	6.95e-05	0.05881	4.01e-06	1.17e-08	0.184154	intergenic	ENSG00000280317;RN7SKP19	dist=99559;dist=112731	.	.
9	rs61773608	1	73544680	C	T	0.4443	3.368e-11	-6.63	9.7e-05	0.02683	4.9e-05	7.78e-08	0.210761	intergenic	ENSG00000280317;RN7SKP19	dist=99683;dist=112607	.	.
9	rs61773609	1	73545913	G	A	0.4185	3.647e-11	6.618	6.74e-05	0.05881	4.67e-06	1.26e-08	0.184212	intergenic	ENSG00000280317;RN7SKP19	dist=100916;dist=111374	.	.
9	rs35312548	1	73546252	G	T	0.4443	4.733e-12	6.913	0.0001096	0.02658	3.95e-07	2.65e-09	0.210761	intergenic	ENSG00000280317;RN7SKP19	dist=101255;dist=111035	.	.
9	rs11589392	1	73546362	C	T	0.4185	3.656e-11	-6.617	6.94e-05	0.05886	4.46e-06	1.25e-08	0.183838	intergenic	ENSG00000280317;RN7SKP19	dist=101365;dist=110925	.	.
9	rs34535929	1	73547051	G	A	0.4443	4.754e-12	-6.913	0.0001091	0.02658	3.95e-07	2.7e-09	0.210761	intergenic	ENSG00000280317;RN7SKP19	dist=102054;dist=110236	.	.
9	rs55954633	1	73547634	G	A	0.4185	3.368e-11	6.63	6.31e-05	0.05839	4.58e-06	1.24e-08	0.182249	intergenic	ENSG00000280317;RN7SKP19	dist=102637;dist=109653	.	.
9	rs55834926	1	73547769	G	A	0.4443	5.133e-12	6.902	0.0001079	0.02724	4.42e-07	2.78e-09	0.211811	intergenic	ENSG00000280317;RN7SKP19	dist=102772;dist=109518	.	.
9	rs7542203	1	73548232	C	T	0.4185	4.239e-11	-6.595	6.75e-05	0.06572	4.36e-06	1.39e-08	0.184153	intergenic	ENSG00000280317;RN7SKP19	dist=103235;dist=109055	.	.
9	rs7549892	1	73548236	G	A	0.4443	6.287e-12	6.873	0.00012	0.03058	3.91e-07	3.05e-09	0.210761	intergenic	ENSG00000280317;RN7SKP19	dist=103239;dist=109051	.	.
9	rs7549985	1	73548406	G	T	0.4185	4.134e-11	6.599	6.61e-05	0.06528	4.34e-06	1.39e-08	0.184153	intergenic	ENSG00000280317;RN7SKP19	dist=103409;dist=108881	.	.
9	rs139705609	1	73548861	C	T	0.4443	5.645e-12	-6.888	0.0001114	0.02972	3.88e-07	3.01e-09	0.208729	intergenic	ENSG00000280317;RN7SKP19	dist=103864;dist=108426	.	.
9	rs35205560	1	73548996	G	A	0.4185	4.086e-12	-6.934	6.23e-05	0.1104	4.6e-07	1.43e-08	0.182066	intergenic	ENSG00000280317;RN7SKP19	dist=103999;dist=108291	.	.
9	rs79767231	1	73549063	C	T	0.4185	4.39e-11	6.59	6.87e-05	0.0655	4.33e-06	1.51e-08	0.181278	intergenic	ENSG00000280317;RN7SKP19	dist=104066;dist=108224	.	.
9	rs137948505	1	73549290	C	T	0.4185	2.954e-11	-6.649	6.8e-05	0.06667	1.41e-06	1.48e-08	0.184153	intergenic	ENSG00000280317;RN7SKP19	dist=104293;dist=107997	.	.
9	rs12407930	1	73549529	G	T	0.4185	2.115e-10	6.353	9.01e-05	0.07921	0.0001706	7.52e-07	0.184153	intergenic	ENSG00000280317;RN7SKP19	dist=104532;dist=107758	.	.
9	rs12409235	1	73549581	C	T	0.4185	6.401e-11	-6.534	7.75e-05	0.07889	5.54e-06	1.44e-08	0.184153	intergenic	ENSG00000280317;RN7SKP19	dist=104584;dist=107706	.	.
9	rs12748358	1	73549671	C	T	0.4185	4.089e-11	6.601	6.57e-05	0.06543	4.12e-06	1.42e-08	0.184153	intergenic	ENSG00000280317;RN7SKP19	dist=104674;dist=107616	.	.
9	rs12409265	1	73549773	C	T	0.4185	3.991e-11	-6.604	6.82e-05	0.06478	4.05e-06	1.34e-08	0.183435	intergenic	ENSG00000280317;RN7SKP19	dist=104776;dist=107514	.	.
9	rs12402991	1	73549779	C	A	0.4185	3.528e-11	6.623	6.83e-05	0.06006	3.92e-06	1.27e-08	0.183435	intergenic	ENSG00000280317;RN7SKP19	dist=104782;dist=107508	.	.
9	rs11811400	1	73549987	G	A	0.4185	4.071e-11	-6.601	6.58e-05	0.06536	3.94e-06	1.44e-08	0.185451	intergenic	ENSG00000280317;RN7SKP19	dist=104990;dist=107300	.	.
9	rs4623647	1	73550364	C	T	0.4185	4.085e-11	-6.601	6.69e-05	0.06514	3.95e-06	1.44e-08	0.184153	intergenic	ENSG00000280317;RN7SKP19	dist=105367;dist=106923	.	.
9	rs6681060	1	73550543	C	T	0.4056	8.843e-12	-6.824	1.76e-05	0.04535	1.99e-06	1.69e-08	0.187441	intergenic	ENSG00000280317;RN7SKP19	dist=105546;dist=106744	.	.
9	rs149036268	1	73550660	C	CAGTT	0.4185	2.894e-10	6.304	9.68e-05	0.0636	0.0001533	8.24e-07	0.185199	intergenic	ENSG00000280317;RN7SKP19	dist=105663;dist=106627	.	.
9	rs201082203	1	73551119	C	CTTT	0.4205	7.372e-10	6.158	0.0001115	0.06631	3.67e-05	8.11e-07	0.0370416	intergenic	ENSG00000280317;RN7SKP19	dist=106122;dist=106168	.	.
9	rs12142184	1	73551194	G	T	0.4185	4.149e-11	-6.599	6.75e-05	0.06536	3.9e-06	1.44e-08	0.186231	intergenic	ENSG00000280317;RN7SKP19	dist=106197;dist=106093	.	.
9	rs12138265	1	73551261	G	A	0.4443	6.337e-12	6.872	0.0001087	0.03135	4.66e-07	3.04e-09	0.211232	intergenic	ENSG00000280317;RN7SKP19	dist=106264;dist=106026	.	.
9	rs12123391	1	73551310	C	T	0.4185	4.28e-11	6.594	6.2e-05	0.06816	5.36e-06	1.28e-08	0.184153	intergenic	ENSG00000280317;RN7SKP19	dist=106313;dist=105977	.	.
9	rs12145685	1	73551385	G	A	0.4185	3.347e-11	-6.63	7.42e-05	0.06492	1.96e-06	1.39e-08	0.184153	intergenic	ENSG00000280317;RN7SKP19	dist=106388;dist=105902	.	.
9	rs12142252	1	73551390	C	T	0.4443	5.181e-12	-6.901	0.000106	0.03033	3.29e-07	2.91e-09	0.210761	intergenic	ENSG00000280317;RN7SKP19	dist=106393;dist=105897	.	.
9	rs12138301	1	73551426	G	A	0.4185	5.645e-11	6.553	7.44e-05	0.07076	5.34e-06	1.52e-08	0.186782	intergenic	ENSG00000280317;RN7SKP19	dist=106429;dist=105861	.	.
9	rs12138334	1	73551507	G	A	0.4443	6.227e-12	6.874	0.0001157	0.03215	3.75e-07	2.95e-09	0.210753	intergenic	ENSG00000280317;RN7SKP19	dist=106510;dist=105780	.	.
9	rs12145800	1	73551749	G	A	0.4443	6.33e-12	-6.872	0.0001129	0.03098	4.08e-07	3.22e-09	0.210761	intergenic	ENSG00000280317;RN7SKP19	dist=106752;dist=105538	.	.
9	rs12142414	1	73551845	C	T	0.4185	3.467e-11	-6.625	6.84e-05	0.06413	3.96e-06	1.45e-08	0.184009	intergenic	ENSG00000280317;RN7SKP19	dist=106848;dist=105442	.	.
9	rs12139217	1	73552005	G	A	0.4195	1.206e-10	6.439	6.04e-05	0.06419	0.0001779	7.62e-07	0.180309	intergenic	ENSG00000280317;RN7SKP19	dist=107008;dist=105282	.	.
9	rs4650182	1	73552100	G	A	0.4185	1.17e-10	6.443	0.0001037	0.07726	7.25e-06	3.55e-08	0.184151	intergenic	ENSG00000280317;RN7SKP19	dist=107103;dist=105187	.	.
9	rs7543704	1	73552835	C	T	0.4185	3.342e-11	6.631	6.65e-05	0.06413	3.98e-06	1.4e-08	0.184213	intergenic	ENSG00000280317;RN7SKP19	dist=107838;dist=104452	.	.
9	rs7512691	1	73552927	C	T	0.4185	3.303e-11	-6.632	6.7e-05	0.06393	4.02e-06	1.36e-08	0.184027	intergenic	ENSG00000280317;RN7SKP19	dist=107930;dist=104360	.	.
9	rs7543826	1	73552990	C	T	0.4185	4.933e-11	6.573	8.33e-05	0.06856	5.7e-06	1.43e-08	0.184155	intergenic	ENSG00000280317;RN7SKP19	dist=107993;dist=104297	.	.
9	rs12731600	1	73553688	C	T	0.4175	4.577e-11	6.584	7.15e-05	0.06888	5.14e-06	1.2e-08	0.183596	intergenic	ENSG00000280317;RN7SKP19	dist=108691;dist=103599	.	.
9	rs12752404	1	73553855	C	T	0.4185	4.9e-11	-6.574	7.24e-05	0.06661	4.92e-06	1.48e-08	0.184153	intergenic	ENSG00000280317;RN7SKP19	dist=108858;dist=103432	.	.
9	rs12126658	1	73554520	C	T	0.4185	5.837e-11	6.548	7.91e-05	0.06808	6.61e-06	1.43e-08	0.182901	intergenic	ENSG00000280317;RN7SKP19	dist=109523;dist=102767	.	.
9	rs6424510	1	73554714	G	T	0.4443	6.981e-12	6.858	0.0001436	0.03114	5.39e-07	2.24e-09	0.207682	intergenic	ENSG00000280317;RN7SKP19	dist=109717;dist=102573	.	.
9	rs6424512	1	73554755	G	A	0.4443	5.333e-12	6.896	0.0001248	0.02897	3.85e-07	2.41e-09	0.207682	intergenic	ENSG00000280317;RN7SKP19	dist=109758;dist=102532	.	.
9	rs6424513	1	73554931	C	T	0.4185	4.272e-11	-6.594	6.81e-05	0.06414	4.71e-06	1.39e-08	0.184149	intergenic	ENSG00000280317;RN7SKP19	dist=109934;dist=102356	.	.
9	rs7550849	1	73555023	G	A	0.4185	4.558e-11	-6.585	6.65e-05	0.06816	4.76e-06	1.42e-08	0.184149	intergenic	ENSG00000280317;RN7SKP19	dist=110026;dist=102264	.	.
9	rs6424514	1	73555040	C	T	0.4185	4.524e-11	-6.586	6.59e-05	0.06811	4.77e-06	1.42e-08	0.184149	intergenic	ENSG00000280317;RN7SKP19	dist=110043;dist=102247	.	.
9	rs4649977	1	73555433	C	T	0.4185	4.679e-11	6.581	5.22e-05	0.06301	5.56e-06	2.2e-08	0.185851	intergenic	ENSG00000280317;RN7SKP19	dist=110436;dist=101854	.	.
9	rs4649978	1	73555495	C	A	0.4185	4.654e-11	6.582	5.24e-05	0.06301	5.55e-06	2.2e-08	0.184149	intergenic	ENSG00000280317;RN7SKP19	dist=110498;dist=101792	.	.
9	rs12127823	1	73555866	C	A	0.4185	6.631e-11	6.529	5.51e-05	0.07159	9.28e-06	2.14e-08	0.183561	intergenic	ENSG00000280317;RN7SKP19	dist=110869;dist=101421	.	.
9	rs12117696	1	73556154	G	T	0.4334	3.71e-08	-5.504	0.0001635	0.105	6.95e-05	3.24e-07	0.202081	intergenic	ENSG00000280317;RN7SKP19	dist=111157;dist=101133	.	.
9	rs4649979	1	73556293	G	A	0.4165	4.569e-11	-6.584	7.04e-05	0.06501	4.82e-06	1.44e-08	0.184149	intergenic	ENSG00000280317;RN7SKP19	dist=111296;dist=100994	.	.
9	rs4233098	1	73556703	G	A	0.4155	2.273e-10	6.342	0.0001197	0.06423	0.0001838	8.34e-07	0.184145	intergenic	ENSG00000280317;RN7SKP19	dist=111706;dist=100584	.	.
9	rs4495635	1	73556846	C	T	0.4155	3.767e-11	6.613	4.73e-05	0.06517	4.49e-06	1.84e-08	0.184145	intergenic	ENSG00000280317;RN7SKP19	dist=111849;dist=100441	.	.
9	rs4562575	1	73556856	C	A	0.4155	2.121e-11	-6.697	0.00011	0.06517	3.47e-06	1.96e-08	0.184145	intergenic	ENSG00000280317;RN7SKP19	dist=111859;dist=100431	.	.
9	rs4498756	1	73557256	C	T	0.4165	4.424e-11	6.589	6.8e-05	0.06497	4.85e-06	1.44e-08	0.182265	intergenic	ENSG00000280317;RN7SKP19	dist=112259;dist=100031	.	.
9	rs4297242	1	73557484	G	A	0.4423	5.686e-12	6.887	0.0001101	0.03025	4.26e-07	2.77e-09	0.210732	intergenic	ENSG00000280317;RN7SKP19	dist=112487;dist=99803	.	.
9	rs4500267	1	73557617	C	T	0.4165	1.224e-11	6.777	0.00013	0.06524	0.0001571	7.35e-07	0.182919	intergenic	ENSG00000280317;RN7SKP19	dist=112620;dist=99670	.	.
9	rs79042555	1	73557656	C	T	0.4165	3.75e-11	6.614	3.23e-05	0.06504	3.76e-05	7.49e-07	0.190214	intergenic	ENSG00000280317;RN7SKP19	dist=112659;dist=99631	.	.
9	rs11210122	1	73557976	G	T	0.4165	4.517e-11	6.586	7.21e-05	0.06523	4.48e-06	1.43e-08	0.184149	intergenic	ENSG00000280317;RN7SKP19	dist=112979;dist=99311	.	.
9	rs10890005	1	73557990	C	T	0.4165	4.686e-11	6.581	7.21e-05	0.06523	4.92e-06	1.43e-08	0.184589	intergenic	ENSG00000280317;RN7SKP19	dist=112993;dist=99297	.	.
9	rs4358996	1	73558512	C	A	0.4165	4.678e-11	-6.581	7.18e-05	0.06549	4.9e-06	1.43e-08	0.184149	intergenic	ENSG00000280317;RN7SKP19	dist=113515;dist=98775	.	.
9	rs4350157	1	73558708	C	T	0.4404	1.768e-11	6.724	0.0001272	0.02926	6.13e-05	8.07e-08	0.210738	intergenic	ENSG00000280317;RN7SKP19	dist=113711;dist=98579	.	.
9	rs4310400	1	73559093	G	A	0.4165	4.594e-11	6.584	6.83e-05	0.06553	5.06e-06	1.45e-08	0.184142	intergenic	ENSG00000280317;RN7SKP19	dist=114096;dist=98194	.	.
9	rs4292907	1	73559174	C	T	0.4165	5.705e-11	-6.551	7.9e-05	0.06825	5.81e-06	1.48e-08	0.184142	intergenic	ENSG00000280317;RN7SKP19	dist=114177;dist=98113	.	.
9	rs11210123	1	73559787	C	T	0.4165	4.838e-11	6.576	7.19e-05	0.06553	5.02e-06	1.47e-08	0.185909	intergenic	ENSG00000280317;RN7SKP19	dist=114790;dist=97500	.	.
9	rs11210124	1	73559856	C	T	0.4165	4.828e-11	6.576	7.18e-05	0.06549	5.04e-06	1.49e-08	0.184141	intergenic	ENSG00000280317;RN7SKP19	dist=114859;dist=97431	.	.
9	rs12141350	1	73559867	G	A	0.4423	5.995e-12	6.88	0.0001158	0.03058	4.37e-07	2.73e-09	0.210753	intergenic	ENSG00000280317;RN7SKP19	dist=114870;dist=97420	.	.
9	rs12127236	1	73559968	C	T	0.4423	5.461e-12	6.893	0.0001116	0.03015	4.03e-07	2.62e-09	0.210774	intergenic	ENSG00000280317;RN7SKP19	dist=114971;dist=97319	.	.
9	rs7532052	1	73559972	G	A	0.4036	1.106e-11	-6.792	2.01e-05	0.0483	2.24e-06	1.75e-08	0.187374	intergenic	ENSG00000280317;RN7SKP19	dist=114975;dist=97315	.	.
9	rs12127301	1	73560154	C	T	0.4423	6.047e-12	6.879	0.0001179	0.03055	4.49e-07	2.65e-09	0.210773	intergenic	ENSG00000280317;RN7SKP19	dist=115157;dist=97133	.	.
9	rs4512593	1	73560297	C	T	0.4165	4.96e-11	6.572	7.27e-05	0.0658	5.25e-06	1.48e-08	0.183881	intergenic	ENSG00000280317;RN7SKP19	dist=115300;dist=96990	.	.
9	rs4128552	1	73560811	G	T	0.4165	4.864e-11	6.575	7.22e-05	0.0658	5.36e-06	1.43e-08	0.183413	intergenic	ENSG00000280317;RN7SKP19	dist=115814;dist=96476	.	.
9	rs4128551	1	73560895	C	T	0.4165	4.964e-11	6.572	7.15e-05	0.0658	5.62e-06	1.45e-08	0.184216	intergenic	ENSG00000280317;RN7SKP19	dist=115898;dist=96392	.	.
9	rs12120935	1	73561598	G	A	0.4423	4.146e-12	-6.932	0.0001379	0.03242	8.07e-08	2.8e-09	0.21079	intergenic	ENSG00000280317;RN7SKP19	dist=116601;dist=95689	.	.
9	rs11210125	1	73561603	C	T	0.4423	3.779e-12	-6.945	0.0001327	0.03191	7.5e-08	2.69e-09	0.21109	intergenic	ENSG00000280317;RN7SKP19	dist=116606;dist=95684	.	.
9	rs11210126	1	73561690	C	T	0.4165	4.786e-11	-6.577	6.88e-05	0.06581	5.6e-06	1.43e-08	0.184198	intergenic	ENSG00000280317;RN7SKP19	dist=116693;dist=95597	.	.
9	rs12122055	1	73562776	G	A	0.4423	5.86e-12	-6.883	0.0001096	0.03067	4.65e-07	2.66e-09	0.212582	intergenic	ENSG00000280317;RN7SKP19	dist=117779;dist=94511	.	.
9	rs4130885	1	73575075	C	T	0.4433	6.016e-12	6.879	0.0001148	0.03039	5.1e-07	2.48e-09	0.213129	intergenic	ENSG00000280317;RN7SKP19	dist=130078;dist=82212	.	.
9	rs9645298	1	73577936	G	T	0.4423	3.149e-12	-6.971	9.91e-05	0.02804	7.66e-07	7.23e-10	0.221435	intergenic	ENSG00000280317;RN7SKP19	dist=132939;dist=79351	.	.
9	rs4425940	1	73578629	C	T	0.4433	8.107e-12	-6.837	0.0001329	0.03311	5.18e-07	2.62e-09	0.227597	intergenic	ENSG00000280317;RN7SKP19	dist=133632;dist=78658	.	.
9	rs4603080	1	73579237	G	A	0.4423	6.369e-12	6.871	0.0001342	0.03208	3.43e-07	2.28e-09	0.227611	intergenic	ENSG00000280317;RN7SKP19	dist=134240;dist=78050	.	.
9	rs4233101	1	73579255	G	A	0.4423	5.48e-12	6.893	0.0001205	0.03141	3.54e-07	2.06e-09	0.227667	intergenic	ENSG00000280317;RN7SKP19	dist=134258;dist=78032	.	.
9	rs11210127	1	73579642	G	A	0.4046	1.152e-11	-6.786	2.25e-05	0.05157	2.73e-06	1.03e-08	0.208166	intergenic	ENSG00000280317;RN7SKP19	dist=134645;dist=77645	.	.
9	rs4233103	1	73579799	G	T	0.4433	8.359e-12	-6.832	0.0001416	0.0317	5.57e-07	2.6e-09	0.228298	intergenic	ENSG00000280317;RN7SKP19	dist=134802;dist=77488	.	.
9	rs4650188	1	73580090	G	A	0.4423	8.521e-12	6.83	0.0001551	0.03315	4.87e-07	2.35e-09	0.227865	intergenic	ENSG00000280317;RN7SKP19	dist=135093;dist=77197	.	.
9	rs11210128	1	73580187	C	T	0.4433	7.798e-12	-6.842	0.0001353	0.03272	4.95e-07	2.49e-09	0.228046	intergenic	ENSG00000280317;RN7SKP19	dist=135190;dist=77100	.	.
9	rs6662171	1	73580447	G	T	0.4433	7.876e-12	6.841	0.0001395	0.0327	4.81e-07	2.46e-09	0.228321	intergenic	ENSG00000280317;RN7SKP19	dist=135450;dist=76840	.	.
9	rs6690119	1	73580964	C	T	0.4433	9.968e-13	7.131	0.0002949	0.0327	5e-08	2.48e-09	0.213383	intergenic	ENSG00000280317;RN7SKP19	dist=135967;dist=76323	.	.
9	rs4469676	1	73581923	G	A	0.4433	8.334e-12	6.833	0.0001474	0.0327	4.7e-07	2.55e-09	0.229093	intergenic	ENSG00000280317;RN7SKP19	dist=136926;dist=75364	.	.
9	rs4477222	1	73584532	G	A	0.4175	6.149e-11	6.54	8.79e-05	0.07533	3.4e-06	1.54e-08	0.197727	intergenic	ENSG00000280317;RN7SKP19	dist=139535;dist=72755	.	.
9	rs4355999	1	73584790	C	T	0.4433	7.889e-12	-6.841	0.0001347	0.03289	4.57e-07	2.64e-09	0.229707	intergenic	ENSG00000280317;RN7SKP19	dist=139793;dist=72497	.	.
9	rs4263954	1	73584838	C	T	0.4433	8.079e-12	6.837	0.0001383	0.03286	4.57e-07	2.66e-09	0.229868	intergenic	ENSG00000280317;RN7SKP19	dist=139841;dist=72449	.	.
9	rs12724780	1	73585925	G	T	0.4175	5.16e-11	-6.566	8.71e-05	0.07543	2.56e-06	1.35e-08	0.198116	intergenic	ENSG00000280317;RN7SKP19	dist=140928;dist=71362	.	.
9	rs4543746	1	73588040	G	T	0.4433	8.328e-12	-6.833	0.0001425	0.03279	4.56e-07	2.7e-09	0.230318	intergenic	ENSG00000280317;RN7SKP19	dist=143043;dist=69247	.	.
9	rs12130289	1	73589551	C	T	0.4433	8.551e-12	-6.829	0.00014	0.03288	4.65e-07	2.86e-09	0.230528	intergenic	ENSG00000280317;RN7SKP19	dist=144554;dist=67736	.	.
9	rs4622015	1	73590062	G	A	0.4433	8.578e-12	6.829	0.0001469	0.03109	4.88e-07	2.88e-09	0.230556	intergenic	ENSG00000280317;RN7SKP19	dist=145065;dist=67225	.	.
9	rs34330896	1	73592097	C	CA	0.4433	3.815e-12	6.944	6.68e-05	0.06545	6.17e-05	1.82e-07	0.232149	intergenic	ENSG00000280317;RN7SKP19	dist=147100;dist=65190	.	.
9	rs4433341	1	73592758	G	T	0.4056	1.674e-11	-6.732	2.89e-05	0.05373	2.81e-06	1.31e-08	0.210643	intergenic	ENSG00000280317;RN7SKP19	dist=147761;dist=64529	.	.
9	rs7524355	1	73596365	G	A	0.4433	6.011e-12	-6.879	0.0001962	0.02477	4.3e-07	1.37e-09	0.246523	intergenic	ENSG00000280317;RN7SKP19	dist=151368;dist=60922	.	.
9	rs11210139	1	73596491	G	A	0.4056	1.262e-11	-6.773	2.44e-05	0.05495	2.16e-06	1.15e-08	0.206375	intergenic	ENSG00000280317;RN7SKP19	dist=151494;dist=60796	.	.
9	rs7526981	1	73596619	C	T	0.4433	1.018e-11	-6.804	0.0001575	0.03477	3.75e-07	3.61e-09	0.225125	intergenic	ENSG00000280317;RN7SKP19	dist=151622;dist=60668	.	.
9	rs4520373	1	73597329	C	T	0.4443	1.039e-11	6.801	0.0001541	0.03406	4.45e-07	3.6e-09	0.225206	intergenic	ENSG00000280317;RN7SKP19	dist=152332;dist=59958	.	.
9	rs6676166	1	73598083	G	A	0.4324	1.382e-12	7.086	5.22e-05	0.02415	4.69e-07	6.53e-10	0.238908	intergenic	ENSG00000280317;RN7SKP19	dist=153086;dist=59204	.	.
9	rs6681999	1	73598783	C	T	0.4324	1.659e-12	7.06	5.83e-05	0.02576	3.7e-07	7.83e-10	0.244918	intergenic	ENSG00000280317;RN7SKP19	dist=153786;dist=58504	.	.
9	rs12131201	1	73599228	G	T	0.4443	1.129e-11	6.789	0.0001615	0.03425	4.59e-07	3.63e-09	0.231355	intergenic	ENSG00000280317;RN7SKP19	dist=154231;dist=58059	.	.
9	rs4427361	1	73599279	G	T	0.4443	1.051e-11	6.799	0.000153	0.03407	4.58e-07	3.63e-09	0.225726	intergenic	ENSG00000280317;RN7SKP19	dist=154282;dist=58008	.	.
9	rs4428835	1	73599480	G	A	0.4443	1.067e-11	6.797	0.0001559	0.03416	4.46e-07	3.68e-09	0.225683	intergenic	ENSG00000280317;RN7SKP19	dist=154483;dist=57807	.	.
9	rs7547148	1	73600264	G	T	0.4443	1.112e-11	6.791	0.0001623	0.0346	4.28e-07	3.73e-09	0.22656	intergenic	ENSG00000280317;RN7SKP19	dist=155267;dist=57023	.	.
9	rs12137042	1	73600989	C	T	0.4443	1.078e-11	-6.796	0.0001569	0.03477	4.32e-07	3.75e-09	0.222994	intergenic	ENSG00000280317;RN7SKP19	dist=155992;dist=56298	.	.
9	rs12118367	1	73601062	C	T	0.4443	1.036e-11	6.801	0.0001468	0.03476	4.29e-07	3.76e-09	0.226633	intergenic	ENSG00000280317;RN7SKP19	dist=156065;dist=56225	.	.
9	rs12137150	1	73601299	C	T	0.4443	1.026e-11	-6.803	0.0001453	0.03477	4.3e-07	3.76e-09	0.226004	intergenic	ENSG00000280317;RN7SKP19	dist=156302;dist=55988	.	.
9	rs28589838	1	73601419	G	A	0.4433	1.087e-11	-6.794	0.0001493	0.03474	4.8e-07	3.75e-09	0.225981	intergenic	ENSG00000280317;RN7SKP19	dist=156422;dist=55868	.	.
9	rs34459928	1	73601472	C	A	0.4433	1.255e-11	-6.774	0.0001262	0.04107	6.5e-07	3.73e-09	0.225975	intergenic	ENSG00000280317;RN7SKP19	dist=156475;dist=55815	.	.
9	rs12042085	1	73602245	G	T	0.4324	1.588e-12	7.067	5.47e-05	0.02507	4.71e-07	7.35e-10	0.239448	intergenic	ENSG00000280317;RN7SKP19	dist=157248;dist=55042	.	.
9	rs4582739	1	73602381	C	T	0.4443	1.02e-11	6.804	0.0001475	0.03477	4.26e-07	3.68e-09	0.224949	intergenic	ENSG00000280317;RN7SKP19	dist=157384;dist=54906	.	.
9	rs12138397	1	73602865	C	T	0.4443	1.029e-11	-6.802	0.0001437	0.03521	4.35e-07	3.72e-09	0.226339	intergenic	ENSG00000280317;RN7SKP19	dist=157868;dist=54422	.	.
9	rs12119633	1	73602873	C	T	0.4443	9.691e-12	6.811	0.0001393	0.035	4.1e-07	3.65e-09	0.226341	intergenic	ENSG00000280317;RN7SKP19	dist=157876;dist=54414	.	.
9	rs12725886	1	73603515	G	T	0.4443	1.049e-11	-6.8	0.0001467	0.03444	4.32e-07	3.92e-09	0.226337	intergenic	ENSG00000280317;RN7SKP19	dist=158518;dist=53772	.	.
9	rs11210141	1	73605887	G	A	0.4443	1.138e-11	6.788	0.0001479	0.03512	5.05e-07	3.91e-09	0.22656	intergenic	ENSG00000280317;RN7SKP19	dist=160890;dist=51400	.	.
9	rs12407163	1	73606971	G	T	0.4443	1.19e-11	6.781	0.0001608	0.03527	4.97e-07	3.76e-09	0.226328	intergenic	ENSG00000280317;RN7SKP19	dist=161974;dist=50316	.	.
9	rs4366276	1	73607592	G	T	0.4056	1.817e-11	6.72	2.79e-05	0.06109	2.22e-06	1.49e-08	0.207082	intergenic	ENSG00000280317;RN7SKP19	dist=162595;dist=49695	.	.
9	rs4564089	1	73608924	G	A	0.4324	1.438e-12	-7.08	5.33e-05	0.02535	4.86e-07	6.01e-10	0.239826	intergenic	ENSG00000280317;RN7SKP19	dist=163927;dist=48363	.	.
9	rs12121084	1	73609004	C	T	0.4443	9.967e-12	6.807	0.0001392	0.03399	4.58e-07	3.57e-09	0.234216	intergenic	ENSG00000280317;RN7SKP19	dist=164007;dist=48283	.	.
9	rs12143587	1	73609533	G	A	0.4443	1.057e-11	-6.799	0.0001452	0.03399	4.84e-07	3.82e-09	0.227031	intergenic	ENSG00000280317;RN7SKP19	dist=164536;dist=47754	.	.
9	rs11210143	1	73610030	C	T	0.4443	8.935e-12	-6.823	0.0001382	0.03313	3.97e-07	3.59e-09	0.227048	intergenic	ENSG00000280317;RN7SKP19	dist=165033;dist=47257	.	.
9	rs4391625	1	73610214	G	A	0.4443	8.944e-12	6.823	0.0001396	0.03313	3.97e-07	3.54e-09	0.227112	intergenic	ENSG00000280317;RN7SKP19	dist=165217;dist=47073	.	.
9	rs11590930	1	73611050	C	A	0.4443	1.065e-11	-6.797	0.0001482	0.03413	4.72e-07	3.69e-09	0.230326	intergenic	ENSG00000280317;RN7SKP19	dist=166053;dist=46237	.	.
9	rs60273785	1	73611675	G	A	0.4443	1.066e-11	-6.797	0.0001351	0.03403	4.92e-07	4.3e-09	0.226644	intergenic	ENSG00000280317;RN7SKP19	dist=166678;dist=45612	.	.
9	rs57852356	1	73611688	C	T	0.4443	8.709e-12	6.826	0.0001425	0.0231	7.13e-07	4.35e-09	0.22767	intergenic	ENSG00000280317;RN7SKP19	dist=166691;dist=45599	.	.
9	rs11576269	1	73611960	C	A	0.4443	1.047e-11	-6.8	0.000147	0.03409	4.57e-07	3.78e-09	0.227868	intergenic	ENSG00000280317;RN7SKP19	dist=166963;dist=45327	.	.
9	rs4570373	1	73612985	C	T	0.4443	1.092e-11	-6.794	0.0001654	0.03409	4.37e-07	3.51e-09	0.228102	intergenic	ENSG00000280317;RN7SKP19	dist=167988;dist=44302	.	.
9	rs10890008	1	73613006	C	T	0.4324	1.717e-12	-7.056	6.38e-05	0.02614	4.92e-07	5.91e-10	0.241561	intergenic	ENSG00000280317;RN7SKP19	dist=168009;dist=44281	.	.
9	rs4571921	1	73613426	C	T	0.4433	9.393e-12	-6.816	0.0001457	0.03389	3.78e-07	3.57e-09	0.227988	intergenic	ENSG00000280317;RN7SKP19	dist=168429;dist=43861	.	.
9	rs4452995	1	73613560	C	T	0.4443	1.069e-11	6.797	0.0001578	0.03437	4.33e-07	3.56e-09	0.228844	intergenic	ENSG00000280317;RN7SKP19	dist=168563;dist=43727	.	.
9	rs7552761	1	73614081	C	T	0.4324	1.577e-12	-7.068	5.57e-05	0.02541	4.1e-07	7.44e-10	0.241761	intergenic	ENSG00000280317;RN7SKP19	dist=169084;dist=43206	.	.
9	rs12141412	1	73614233	G	A	0.4443	7.296e-11	6.514	0.000127	0.03429	5.31e-05	1.09e-07	0.229046	intergenic	ENSG00000280317;RN7SKP19	dist=169236;dist=43054	.	.
9	rs6424521	1	73614389	C	T	0.4324	7.775e-13	-7.165	6.02e-05	0.02555	7.3e-08	5.44e-10	0.241789	intergenic	ENSG00000280317;RN7SKP19	dist=169392;dist=42898	.	.	y
9	rs34193223	1	73615026	G	T	0.4443	9.464e-12	-6.814	0.0001491	0.03429	4.33e-07	3.09e-09	0.228684	intergenic	ENSG00000280317;RN7SKP19	dist=170029;dist=42261	.	.
9	rs34487307	1	73615569	TA	T	0.4443	6.763e-12	-6.863	6.76e-05	0.06772	5.99e-05	1.05e-07	0.228154	intergenic	ENSG00000280317;RN7SKP19	dist=170572;dist=41718	.	.
9	rs3998	1	73616467	C	T	0.4443	1.086e-11	-6.795	0.0001612	0.0342	5.29e-07	2.91e-09	0.238079	intergenic	ENSG00000280317;RN7SKP19	dist=171470;dist=40820	.	.
9	rs4341323	1	73616611	C	T	0.4443	1.659e-11	6.733	0.0001444	0.0537	3.65e-07	4.02e-09	0.238225	intergenic	ENSG00000280317;RN7SKP19	dist=171614;dist=40676	.	.
9	rs61767607	1	73617423	C	T	0.4443	1.117e-11	6.791	0.0001529	0.03452	4.86e-07	3.48e-09	0.238253	intergenic	ENSG00000280317;RN7SKP19	dist=172426;dist=39864	.	.
9	rs4356000	1	73617682	C	A	0.4443	3.086e-11	-6.642	0.0001323	0.0377	5.24e-05	1.14e-07	0.238282	intergenic	ENSG00000280317;RN7SKP19	dist=172685;dist=39605	.	.
9	rs4353041	1	73618080	C	T	0.4443	1.079e-11	6.796	0.0001551	0.03438	4.66e-07	3.29e-09	0.238431	intergenic	ENSG00000280317;RN7SKP19	dist=173083;dist=39207	.	.
9	rs11210144	1	73618176	G	A	0.4324	4.188e-10	-6.247	6.21e-05	0.02445	0.05543	5.45e-10	0.246595	intergenic	ENSG00000280317;RN7SKP19	dist=173179;dist=39111	.	.
9	rs4454487	1	73618348	G	A	0.4443	1.018e-11	-6.804	0.0001511	0.03448	4.61e-07	3.07e-09	0.238428	intergenic	ENSG00000280317;RN7SKP19	dist=173351;dist=38939	.	.
9	rs7417820	1	73618456	C	T	0.4443	1.129e-11	6.789	0.0001618	0.03442	4.99e-07	3.21e-09	0.238421	intergenic	ENSG00000280317;RN7SKP19	dist=173459;dist=38831	.	.
9	rs4454488	1	73618629	G	A	0.4443	1.119e-11	-6.79	0.0001542	0.03446	4.93e-07	3.42e-09	0.238428	intergenic	ENSG00000280317;RN7SKP19	dist=173632;dist=38658	.	.
9	rs4369180	1	73618752	G	A	0.4443	1.087e-11	-6.794	0.0001552	0.03371	5.29e-07	3.19e-09	0.238418	intergenic	ENSG00000280317;RN7SKP19	dist=173755;dist=38535	.	.
9	rs4633241	1	73618845	G	T	0.4443	1.113e-11	6.791	0.0001613	0.03457	4.96e-07	3.13e-09	0.237864	intergenic	ENSG00000280317;RN7SKP19	dist=173848;dist=38442	.	.
9	rs12144988	1	73619315	C	T	0.4443	1.094e-11	-6.794	0.0001547	0.03442	4.45e-07	3.49e-09	0.238624	intergenic	ENSG00000280317;RN7SKP19	dist=174318;dist=37972	.	.
9	rs10399828	1	73619432	G	T	0.4324	4.133e-10	-6.249	6.59e-05	0.02499	0.0494	5.47e-10	0.248456	intergenic	ENSG00000280317;RN7SKP19	dist=174435;dist=37855	.	.
9	rs12118804	1	73619434	C	A	0.4443	1.085e-11	-6.795	0.0001619	0.0344	4.94e-07	2.97e-09	0.239189	intergenic	ENSG00000280317;RN7SKP19	dist=174437;dist=37853	.	.
9	rs4465150	1	73620166	G	A	0.4443	1.159e-11	-6.785	0.0001706	0.03433	4.8e-07	3.19e-09	0.23904	intergenic	ENSG00000280317;RN7SKP19	dist=175169;dist=37121	.	.
9	rs34219974	1	73620456	G	T	0.4443	1.161e-11	6.785	0.000166	0.03417	4.92e-07	3.31e-09	0.239178	intergenic	ENSG00000280317;RN7SKP19	dist=175459;dist=36831	.	.
9	rs61766375	1	73620628	G	A	0.4443	1.162e-11	-6.785	0.0001657	0.03417	4.92e-07	3.32e-09	0.239256	intergenic	ENSG00000280317;RN7SKP19	dist=175631;dist=36659	.	.
9	rs113740867	1	73620770	C	T	0.4443	1.224e-11	-6.777	0.000183	0.03307	4.9e-07	3.37e-09	0.239209	intergenic	ENSG00000280317;RN7SKP19	dist=175773;dist=36517	.	.
9	rs113170171	1	73620861	G	A	0.4443	1.05e-11	6.8	0.0001656	0.03307	4.7e-07	3.13e-09	0.233831	intergenic	ENSG00000280317;RN7SKP19	dist=175864;dist=36426	.	.
9	rs61766376	1	73621176	G	A	0.4443	1.243e-11	6.775	0.0001821	0.03364	4.98e-07	3.43e-09	0.235922	intergenic	ENSG00000280317;RN7SKP19	dist=176179;dist=36111	.	.
9	rs76171142	1	73621202	C	T	0.4443	1.185e-11	6.782	0.0001789	0.03368	4.73e-07	3.32e-09	0.235922	intergenic	ENSG00000280317;RN7SKP19	dist=176205;dist=36085	.	.
9	rs12120825	1	73621409	G	A	0.4563	3.33e-11	-6.631	9.12e-05	0.04728	1.06e-06	1.87e-08	0.244952	intergenic	ENSG00000280317;RN7SKP19	dist=176412;dist=35878	.	.
9	rs11210145	1	73621669	G	A	0.4563	3.413e-11	6.628	8.76e-05	0.04736	1.14e-06	1.96e-08	0.244917	intergenic	ENSG00000280317;RN7SKP19	dist=176672;dist=35618	.	.
9	rs7538421	1	73622124	G	A	0.4563	2.506e-11	6.673	0.0002655	0.04751	1.06e-06	1.99e-08	0.244897	intergenic	ENSG00000280317;RN7SKP19	dist=177127;dist=35163	.	.
9	rs7528238	1	73622248	G	A	0.4443	1.328e-11	-6.766	0.000187	0.03714	4.91e-07	3.18e-09	0.232181	intergenic	ENSG00000280317;RN7SKP19	dist=177251;dist=35039	.	.
9	rs7528640	1	73622669	C	A	0.4563	3.052e-11	-6.644	8.1e-05	0.04751	9.95e-07	1.94e-08	0.244903	intergenic	ENSG00000280317;RN7SKP19	dist=177672;dist=34618	.	.
9	rs12406002	1	73623431	C	T	0.4563	3.3e-11	6.633	8.61e-05	0.04751	1.06e-06	1.98e-08	0.244518	intergenic	ENSG00000280317;RN7SKP19	dist=178434;dist=33856	.	.
9	rs11210148	1	73623827	C	A	0.4563	3.327e-11	6.631	8.65e-05	0.04751	1.08e-06	1.97e-08	0.244894	intergenic	ENSG00000280317;RN7SKP19	dist=178830;dist=33460	.	.
9	rs36118829	1	73623853	G	A	0.4563	3.312e-11	-6.632	8.54e-05	0.04751	1.07e-06	1.97e-08	0.246809	intergenic	ENSG00000280317;RN7SKP19	dist=178856;dist=33434	.	.
9	rs61767506	1	73624464	C	A	0.4563	3.337e-11	6.631	8.77e-05	0.04751	1.03e-06	1.99e-08	0.244909	intergenic	ENSG00000280317;RN7SKP19	dist=179467;dist=32823	.	.
9	rs4483359	1	73624757	G	A	0.4563	3.326e-11	-6.631	8.61e-05	0.04751	1.04e-06	1.97e-08	0.248356	intergenic	ENSG00000280317;RN7SKP19	dist=179760;dist=32530	.	.
9	rs4308929	1	73624914	G	A	0.4563	3.271e-11	6.634	8.62e-05	0.04748	1.03e-06	1.99e-08	0.243968	intergenic	ENSG00000280317;RN7SKP19	dist=179917;dist=32373	.	.
9	rs11210150	1	73625365	C	T	0.4563	3.349e-11	-6.63	8.79e-05	0.04751	1.04e-06	1.99e-08	0.245094	intergenic	ENSG00000280317;RN7SKP19	dist=180368;dist=31922	.	.
9	rs11210151	1	73625449	C	T	0.4563	6.864e-11	-6.524	0.0001217	0.05671	2.16e-06	2.07e-08	0.24509	intergenic	ENSG00000280317;RN7SKP19	dist=180452;dist=31838	.	.
9	rs11210152	1	73625468	C	A	0.4563	3.402e-11	6.628	8.71e-05	0.04836	1.15e-06	1.83e-08	0.248329	intergenic	ENSG00000280317;RN7SKP19	dist=180471;dist=31819	.	.
9	rs11210153	1	73625762	G	A	0.4543	3.154e-10	6.291	4.33e-05	0.04881	0.0001127	3.7e-07	0.245087	intergenic	ENSG00000280317;RN7SKP19	dist=180765;dist=31525	.	.
9	rs11210154	1	73625793	G	A	0.4543	2.737e-10	6.313	3.36e-05	0.0495	0.0001151	3.85e-07	0.244444	intergenic	ENSG00000280317;RN7SKP19	dist=180796;dist=31494	.	.
9	rs12126062	1	73626031	G	A	0.4563	3.29e-11	-6.633	8.25e-05	0.0477	1.04e-06	2.09e-08	0.24509	intergenic	ENSG00000280317;RN7SKP19	dist=181034;dist=31256	.	.
9	rs35446706	1	73626418	G	A	0.4563	3.157e-11	6.639	8.65e-05	0.04687	1.06e-06	1.85e-08	0.245092	intergenic	ENSG00000280317;RN7SKP19	dist=181421;dist=30869	.	.
9	rs35489458	1	73626421	G	A	0.4563	3.092e-11	6.642	8.5e-05	0.04687	1.03e-06	1.85e-08	0.245092	intergenic	ENSG00000280317;RN7SKP19	dist=181424;dist=30866	.	.
9	rs71586995	1	73626498	C	CT	0.4563	2.04e-11	6.703	6.13e-05	0.03736	0.000134	3.41e-07	0.245089	intergenic	ENSG00000280317;RN7SKP19	dist=181501;dist=30789	.	.
9	rs11210155	1	73626794	G	T	0.4563	3.222e-11	-6.636	8.71e-05	0.0477	1.03e-06	1.98e-08	0.236993	intergenic	ENSG00000280317;RN7SKP19	dist=181797;dist=30493	.	.
9	rs11210156	1	73627002	G	A	0.4563	1.621e-10	6.393	0.0001296	0.04556	1.15e-06	2.04e-08	0.245088	intergenic	ENSG00000280317;RN7SKP19	dist=182005;dist=30285	.	.
9	rs11210157	1	73627058	C	T	0.4563	3.423e-11	6.627	8.71e-05	0.0477	1.03e-06	2.09e-08	0.24509	intergenic	ENSG00000280317;RN7SKP19	dist=182061;dist=30229	.	.
9	rs11210159	1	73627225	C	A	0.4592	3.905e-11	6.608	9.31e-05	0.04521	1.06e-06	2.64e-08	0.24679	intergenic	ENSG00000280317;RN7SKP19	dist=182228;dist=30062	.	.
9	rs4294371	1	73628283	G	T	0.4563	3.36e-11	6.63	8.58e-05	0.04768	1.04e-06	2.06e-08	0.245175	intergenic	ENSG00000280317;RN7SKP19	dist=183286;dist=29004	.	.
9	rs6664120	1	73628556	C	T	0.4563	7.266e-11	6.515	7.78e-05	0.04799	0.0001228	3.29e-07	0.245336	intergenic	ENSG00000280317;RN7SKP19	dist=183559;dist=28731	.	.
9	rs6687721	1	73628557	G	A	0.4563	6.519e-11	6.531	6.9e-05	0.04786	0.0001239	3.22e-07	0.245382	intergenic	ENSG00000280317;RN7SKP19	dist=183560;dist=28730	.	.
9	rs6666765	1	73628722	C	T	0.4563	3.459e-11	6.626	8.95e-05	0.04755	1.04e-06	2.06e-08	0.245517	intergenic	ENSG00000280317;RN7SKP19	dist=183725;dist=28565	.	.
9	rs11210160	1	73629044	G	A	0.4563	3.573e-11	-6.621	9.05e-05	0.04813	1.06e-06	2.08e-08	0.245287	intergenic	ENSG00000280317;RN7SKP19	dist=184047;dist=28243	.	.
9	rs11210161	1	73629113	C	T	0.4563	3.656e-11	6.617	9.28e-05	0.04799	1.08e-06	2.08e-08	0.245286	intergenic	ENSG00000280317;RN7SKP19	dist=184116;dist=28174	.	.
9	rs11210162	1	73629341	G	A	0.4563	3.511e-11	-6.623	9.01e-05	0.04782	1.04e-06	2.07e-08	0.245266	intergenic	ENSG00000280317;RN7SKP19	dist=184344;dist=27946	.	.
9	rs11210163	1	73629507	G	T	0.4563	3.511e-11	6.623	8.95e-05	0.04782	1.04e-06	2.09e-08	0.245743	intergenic	ENSG00000280317;RN7SKP19	dist=184510;dist=27780	.	.
9	rs11210164	1	73630073	C	A	0.4563	3.337e-11	6.631	8.69e-05	0.048	9.89e-07	2.03e-08	0.245457	intergenic	ENSG00000280317;RN7SKP19	dist=185076;dist=27214	.	.
9	rs6671028	1	73630701	C	T	0.4553	3.303e-11	6.632	7.97e-05	0.04954	1.04e-06	2.05e-08	0.245263	intergenic	ENSG00000280317;RN7SKP19	dist=185704;dist=26586	.	.
9	rs6694634	1	73630707	G	A	0.4553	2.696e-11	6.662	7.17e-05	0.04494	1.13e-06	1.87e-08	0.245263	intergenic	ENSG00000280317;RN7SKP19	dist=185710;dist=26580	.	.
9	rs6697098	1	73630771	G	A	0.4563	3.448e-11	6.626	8.55e-05	0.04964	9.66e-07	2.1e-08	0.245263	intergenic	ENSG00000280317;RN7SKP19	dist=185774;dist=26516	.	.
9	rs6674404	1	73631632	C	T	0.4563	3.342e-11	6.631	8.58e-05	0.04796	1.06e-06	1.99e-08	0.244641	intergenic	ENSG00000280317;RN7SKP19	dist=186635;dist=25655	.	.
9	rs4537504	1	73631994	C	T	0.4563	3.288e-11	6.633	8.46e-05	0.04811	1.02e-06	2e-08	0.245393	intergenic	ENSG00000280317;RN7SKP19	dist=186997;dist=25293	.	.
9	rs4367754	1	73633169	G	T	0.4563	9.572e-10	6.116	9.85e-05	0.08705	0.0001533	3.27e-07	0.246997	intergenic	ENSG00000280317;RN7SKP19	dist=188172;dist=24118	.	.
9	rs11210165	1	73633408	G	A	0.4563	4.177e-11	6.598	8.71e-05	0.08828	1.17e-06	2.09e-08	0.246509	intergenic	ENSG00000280317;RN7SKP19	dist=188411;dist=23879	.	.
9	rs12128855	1	73634013	G	A	0.4443	1.675e-11	-6.732	0.000187	0.06422	7.52e-07	3.34e-09	0.237408	intergenic	ENSG00000280317;RN7SKP19	dist=189016;dist=23274	.	.
9	rs6684331	1	73634128	C	T	0.4563	4.104e-11	6.6	8.67e-05	0.08828	1.17e-06	2.03e-08	0.246988	intergenic	ENSG00000280317;RN7SKP19	dist=189131;dist=23159	.	.
9	rs6699861	1	73634621	C	T	0.4443	1.607e-11	-6.738	0.0001813	0.06394	7.46e-07	3.29e-09	0.23722	intergenic	ENSG00000280317;RN7SKP19	dist=189624;dist=22666	.	.
9	rs12136496	1	73634781	C	T	0.4443	1.843e-11	6.718	0.0001914	0.06847	6.81e-07	3.61e-09	0.23722	intergenic	ENSG00000280317;RN7SKP19	dist=189784;dist=22506	.	.
9	rs12122520	1	73635177	G	A	0.4443	1.91e-11	6.713	0.0001955	0.06847	6.76e-07	3.76e-09	0.23722	intergenic	ENSG00000280317;RN7SKP19	dist=190180;dist=22110	.	.
9	rs12137388	1	73635313	C	T	0.4751	1.15e-09	6.087	0.00167	0.0314	4.93e-06	8.18e-08	0.951173	intergenic	ENSG00000280317;RN7SKP19	dist=190316;dist=21974	.	.
9	rs4492565	1	73636172	C	A	0.4443	1.63e-11	6.736	0.0001997	0.06476	6.02e-07	3.27e-09	0.237171	intergenic	ENSG00000280317;RN7SKP19	dist=191175;dist=21115	.	.
9	rs4650193	1	73636502	G	A	0.4443	1.57e-11	6.741	0.0001929	0.06468	6.04e-07	3.22e-09	0.237175	intergenic	ENSG00000280317;RN7SKP19	dist=191505;dist=20785	.	.
9	rs4650194	1	73636606	G	A	0.4443	1.64e-11	-6.735	0.0002023	0.06468	6.21e-07	3.2e-09	0.236649	intergenic	ENSG00000280317;RN7SKP19	dist=191609;dist=20681	.	.
9	rs11582461	1	73637083	C	T	0.4443	5.885e-12	6.882	0.0001607	0.06468	1.01e-06	3.16e-09	0.239374	intergenic	ENSG00000280317;RN7SKP19	dist=192086;dist=20204	.	.
9	rs11210168	1	73637170	C	T	0.4443	5.461e-12	-6.893	0.0001598	0.06468	8.19e-07	3.26e-09	0.237079	intergenic	ENSG00000280317;RN7SKP19	dist=192173;dist=20117	.	.
9	rs4650195	1	73637641	G	A	0.4563	1.698e-11	6.73	8.03e-05	0.09066	1.59e-06	2.07e-08	0.245521	intergenic	ENSG00000280317;RN7SKP19	dist=192644;dist=19646	.	.
9	rs4650196	1	73637800	C	A	0.4443	5.524e-12	6.891	0.0001601	0.06471	8.53e-07	3.24e-09	0.236594	intergenic	ENSG00000280317;RN7SKP19	dist=192803;dist=19487	.	.
9	rs35133930	1	73638323	G	A	0.4563	1.641e-11	-6.735	7.66e-05	0.09066	1.58e-06	2.09e-08	0.245715	intergenic	ENSG00000280317;RN7SKP19	dist=193326;dist=18964	.	.
9	rs6695455	1	73638834	C	A	0.4563	2.138e-11	-6.696	8.72e-05	0.09309	2.2e-06	2.08e-08	0.246797	intergenic	ENSG00000280317;RN7SKP19	dist=193837;dist=18453	.	.
9	rs6695460	1	73638840	G	A	0.4563	2.325e-11	-6.684	9.43e-05	0.09341	2.22e-06	2.14e-08	0.246797	intergenic	ENSG00000280317;RN7SKP19	dist=193843;dist=18447	.	.
9	rs6658012	1	73639010	G	A	0.4563	1.645e-11	6.734	7.7e-05	0.09063	1.57e-06	2.08e-08	0.246265	intergenic	ENSG00000280317;RN7SKP19	dist=194013;dist=18277	.	.
9	rs6698500	1	73639316	C	T	0.4563	1.65e-11	-6.734	7.54e-05	0.09066	1.61e-06	2.09e-08	0.248277	intergenic	ENSG00000280317;RN7SKP19	dist=194319;dist=17971	.	.
9	rs10890012	1	73639581	G	T	0.4563	1.604e-11	6.738	7.52e-05	0.09066	1.56e-06	2.09e-08	0.244823	intergenic	ENSG00000280317;RN7SKP19	dist=194584;dist=17706	.	.
9	rs10890013	1	73639751	C	T	0.4563	1.435e-11	6.754	6.98e-05	0.09024	1.56e-06	1.9e-08	0.246828	intergenic	ENSG00000280317;RN7SKP19	dist=194754;dist=17536	.	.
9	rs10890014	1	73639819	G	A	0.4563	1.597e-11	6.739	7.43e-05	0.09066	1.56e-06	2.09e-08	0.245595	intergenic	ENSG00000280317;RN7SKP19	dist=194822;dist=17468	.	.
9	rs10890015	1	73639926	C	T	0.4563	1.605e-11	6.738	7.41e-05	0.09049	1.59e-06	2.09e-08	0.246765	intergenic	ENSG00000280317;RN7SKP19	dist=194929;dist=17361	.	.
9	rs12124553	1	73640527	G	A	0.4443	5.377e-12	-6.895	0.0001568	0.06443	8.48e-07	3.21e-09	0.237085	intergenic	ENSG00000280317;RN7SKP19	dist=195530;dist=16760	.	.
9	rs34719239	1	73640680	G	A	0.4563	1.582e-11	-6.74	7.52e-05	0.09032	1.55e-06	2.06e-08	0.244689	intergenic	ENSG00000280317;RN7SKP19	dist=195683;dist=16607	.	.
9	rs36051652	1	73641001	C	T	0.4553	1.547e-11	6.743	7.36e-05	0.09032	1.52e-06	2.04e-08	0.246933	intergenic	ENSG00000280317;RN7SKP19	dist=196004;dist=16286	.	.
9	rs12126688	1	73642486	G	A	0.4573	2.095e-11	-6.699	8.57e-05	0.09042	1.65e-06	1.94e-08	0.295935	intergenic	ENSG00000280317;RN7SKP19	dist=197489;dist=14801	.	.
9	rs6657881	1	73642627	G	A	0.4563	1.67e-11	-6.732	7.71e-05	0.08824	2.11e-06	1.34e-08	0.295611	intergenic	ENSG00000280317;RN7SKP19	dist=197630;dist=14660	.	.
9	rs6657885	1	73642630	C	A	0.4563	1.695e-11	-6.73	7.14e-05	0.09195	2.07e-06	1.42e-08	0.295592	intergenic	ENSG00000280317;RN7SKP19	dist=197633;dist=14657	.	.
9	rs4650197	1	73642992	G	T	0.4573	2.184e-11	6.693	8.74e-05	0.09043	1.65e-06	2.04e-08	0.294984	intergenic	ENSG00000280317;RN7SKP19	dist=197995;dist=14295	.	.
9	rs61765597	1	73643869	G	A	0.4563	6.014e-11	-6.543	0.000106	0.1273	2.85e-06	3.28e-08	0.285436	intergenic	ENSG00000280317;RN7SKP19	dist=198872;dist=13418	.	.
9	rs67437638	1	73644010	G	T	0.4453	1.246e-11	-6.775	0.0002281	0.06451	1.67e-06	3.7e-09	0.287124	intergenic	ENSG00000280317;RN7SKP19	dist=199013;dist=13277	.	.
9	rs4592219	1	73644670	C	T	0.4573	1.14e-10	6.447	0.0001696	0.09032	2.68e-06	2.21e-08	0.284692	intergenic	ENSG00000280317;RN7SKP19	dist=199673;dist=12617	.	.
9	rs4503305	1	73644787	C	A	0.4573	1.232e-10	6.435	0.0001754	0.08973	2.82e-06	2.39e-08	0.284698	intergenic	ENSG00000280317;RN7SKP19	dist=199790;dist=12500	.	.
9	rs35209284	1	73645238	C	T	0.4573	1.189e-10	6.441	0.0001778	0.09043	2.66e-06	2.15e-08	0.290779	intergenic	ENSG00000280317;RN7SKP19	dist=200241;dist=12049	.	.
9	rs34548060	1	73645418	G	T	0.4573	1.185e-10	6.441	0.0001774	0.09043	2.64e-06	2.16e-08	0.290632	intergenic	ENSG00000280317;RN7SKP19	dist=200421;dist=11869	.	.
9	rs12137298	1	73645739	C	A	0.4573	1.279e-10	6.43	0.0001755	0.09369	3.52e-06	1.86e-08	0.295616	intergenic	ENSG00000280317;RN7SKP19	dist=200742;dist=11548	.	.
9	rs11210172	1	73646085	C	T	0.4573	1.088e-10	6.454	0.0001619	0.09045	2.74e-06	2.05e-08	0.290295	intergenic	ENSG00000280317;RN7SKP19	dist=201088;dist=11202	.	.
9	rs4601539	1	73646317	C	T	0.4573	1.081e-10	-6.455	0.0001645	0.09084	2.59e-06	2.02e-08	0.291769	intergenic	ENSG00000280317;RN7SKP19	dist=201320;dist=10970	.	.
9	rs4607818	1	73646944	G	A	0.4543	2.368e-11	6.681	0.0002094	0.08623	1.86e-06	1.75e-08	0.284021	intergenic	ENSG00000280317;RN7SKP19	dist=201947;dist=10343	.	.
9	rs4578169	1	73646999	G	A	0.4543	2.41e-11	6.679	0.000212	0.08641	1.89e-06	1.71e-08	0.287598	intergenic	ENSG00000280317;RN7SKP19	dist=202002;dist=10288	.	.
9	rs7514409	1	73647048	C	T	0.4543	9.681e-11	-6.472	0.0001637	0.08591	2.87e-06	1.81e-08	0.285205	intergenic	ENSG00000280317;RN7SKP19	dist=202051;dist=10239	.	.
9	rs7545548	1	73647117	C	A	0.4543	2.383e-11	6.68	0.0002041	0.08556	2.07e-06	1.76e-08	0.282526	intergenic	ENSG00000280317;RN7SKP19	dist=202120;dist=10170	.	.
9	rs12133935	1	73647800	C	A	0.492	1.861e-10	6.372	0.0002522	0.01908	3.6e-07	1.96e-07	0.331422	intergenic	ENSG00000280317;RN7SKP19	dist=202803;dist=9487	.	.
9	rs4274014	1	73651204	C	A	0.4523	1.558e-11	6.742	6.74e-05	0.007241	8.51e-07	2.4e-07	0.384128	intergenic	ENSG00000280317;RN7SKP19	dist=206207;dist=6083	.	.
9	rs4650199	1	73652122	C	T	0.4523	1.493e-11	-6.749	6.57e-05	0.007368	7.87e-07	2.4e-07	0.380939	intergenic	ENSG00000280317;RN7SKP19	dist=207125;dist=5165	.	.
9	rs4650200	1	73652197	G	A	0.4791	3.391e-12	6.96	0.0002646	0.004383	2.98e-07	2.92e-09	0.459874	intergenic	ENSG00000280317;RN7SKP19	dist=207200;dist=5090	.	.
9	rs4649981	1	73652349	G	A	0.4791	3.315e-12	6.964	0.0002549	0.00437	3.24e-07	2.8e-09	0.461461	intergenic	ENSG00000280317;RN7SKP19	dist=207352;dist=4938	.	.
9	rs11210176	1	73654543	G	A	0.4791	3.275e-12	6.965	0.0002406	0.004302	3.49e-07	2.93e-09	0.46123	intergenic	ENSG00000280317;RN7SKP19	dist=209546;dist=2744	.	.
9	rs12142152	1	73655313	C	A	0.4791	8.765e-13	7.149	0.0004068	0.004291	3.35e-07	2.6e-09	0.462964	intergenic	ENSG00000280317;RN7SKP19	dist=210316;dist=1974	.	.
9	rs11210177	1	73655821	G	A	0.4513	2.384e-12	-7.01	9.67e-05	0.005302	1.26e-06	4.62e-09	0.431344	intergenic	ENSG00000280317;RN7SKP19	dist=210824;dist=1466	.	.
9	rs10789360	1	73658307	G	T	0.4672	1.131e-12	-7.114	6.18e-05	0.003095	4.84e-07	3.81e-09	0.419322	upstream	RN7SKP19	dist=769	.	.
9	rs10789361	1	73658397	G	A	0.4672	9.422e-13	7.139	5.17e-05	0.00305	4.78e-07	3.65e-09	0.419318	upstream	RN7SKP19	dist=859	.	.
9	rs10890017	1	73658562	C	T	0.4672	8.329e-13	-7.156	5.24e-05	0.002915	4.25e-07	3.31e-09	0.419006	intergenic	RN7SKP19;LINC01360	dist=1024;dist=112730	.	.
9	rs67705057	1	73659321	C	T	0.4702	1.36e-10	-6.42	6.29e-05	0.002798	1.1e-05	3.84e-08	0.419147	intergenic	RN7SKP19;LINC01360	dist=1783;dist=111971	.	.
9	rs4272574	1	73661205	C	T	0.4692	1.551e-12	7.07	4.82e-05	0.006382	1.32e-07	1.15e-08	0.402075	intergenic	RN7SKP19;LINC01360	dist=3667;dist=110087	.	.
9	rs12142986	1	73661616	C	T	0.4672	9.798e-13	7.133	5.42e-05	0.003002	5.04e-07	3.56e-09	0.422184	intergenic	RN7SKP19;LINC01360	dist=4078;dist=109676	.	.
9	rs12132090	1	73661661	C	T	0.4672	8.496e-13	-7.153	5.37e-05	0.002963	4.19e-07	3.17e-09	0.424309	intergenic	RN7SKP19;LINC01360	dist=4123;dist=109631	.	.
9	rs10890018	1	73662169	G	A	0.4672	9.02e-13	-7.145	5.33e-05	0.002933	4.53e-07	3.46e-09	0.423387	intergenic	RN7SKP19;LINC01360	dist=4631;dist=109123	.	.
9	rs11210179	1	73663180	G	A	0.4672	8.332e-13	7.156	5.6e-05	0.002846	4.06e-07	3.2e-09	0.419041	intergenic	RN7SKP19;LINC01360	dist=5642;dist=108112	.	.
9	rs10890019	1	73663455	G	A	0.4672	8.061e-13	7.16	5.3e-05	0.002932	4.18e-07	3.11e-09	0.416615	intergenic	RN7SKP19;LINC01360	dist=5917;dist=107837	.	.
9	rs6424532	1	73664022	G	A	0.4672	8.384e-13	7.155	5.45e-05	0.00284	4.28e-07	3.25e-09	0.419857	intergenic	RN7SKP19;LINC01360	dist=6484;dist=107270	.	.
9	rs6424535	1	73664320	G	A	0.4702	2.436e-12	-7.007	5.02e-05	0.006149	2.26e-07	1.33e-08	0.402854	intergenic	RN7SKP19;LINC01360	dist=6782;dist=106972	.	.
9	rs7522520	1	73664563	C	T	0.4672	9.528e-13	7.137	5.75e-05	0.002993	4.11e-07	3.64e-09	0.418679	intergenic	RN7SKP19;LINC01360	dist=7025;dist=106729	.	.
9	rs11210180	1	73664609	C	T	0.4672	8.519e-13	-7.153	5.52e-05	0.002959	3.66e-07	3.46e-09	0.419079	intergenic	RN7SKP19;LINC01360	dist=7071;dist=106683	.	.
9	rs4650201	1	73665844	G	A	0.4672	7.694e-13	-7.166	5.03e-05	0.002841	3.63e-07	3.54e-09	0.417374	intergenic	RN7SKP19;LINC01360	dist=8306;dist=105448	.	.
9	rs11210182	1	73666825	G	A	0.4702	2.096e-12	7.028	4.53e-05	0.005935	2.3e-07	1.22e-08	0.40172	intergenic	RN7SKP19;LINC01360	dist=9287;dist=104467	.	.
9	rs10789363	1	73668519	G	A	0.4702	2.116e-12	-7.027	4.11e-05	0.005857	2.26e-07	1.48e-08	0.402091	intergenic	RN7SKP19;LINC01360	dist=10981;dist=102773	.	.
9	rs10890020	1	73668836	G	A	0.4702	6.031e-13	-7.2	9.83e-05	0.005106	2.43e-07	1.51e-08	0.40137	intergenic	RN7SKP19;LINC01360	dist=11298;dist=102456	.	.
9	rs11806728	1	73677003	G	A	0.4682	5.769e-13	7.206	5.3e-05	0.002904	2.7e-07	3.23e-09	0.418897	intergenic	RN7SKP19;LINC01360	dist=19465;dist=94289	.	.
9	rs7533366	1	73696114	G	A	0.4692	1.651e-12	7.061	3.84e-05	0.004373	1.64e-07	2.29e-08	0.440434	intergenic	RN7SKP19;LINC01360	dist=38576;dist=75178	.	.
9	rs6697023	1	73701671	G	T	0.4702	1.234e-12	7.101	3.23e-05	0.004565	1.94e-07	1.58e-08	0.424571	intergenic	RN7SKP19;LINC01360	dist=44133;dist=69621	.	.
9	rs6675954	1	73701723	C	T	0.4702	1.074e-12	7.121	3.27e-05	0.004557	1.32e-07	1.55e-08	0.424004	intergenic	RN7SKP19;LINC01360	dist=44185;dist=69569	.	.
9	rs6684541	1	73706169	C	A	0.4702	1.121e-12	-7.115	3.48e-05	0.00456	1.35e-07	1.52e-08	0.423246	intergenic	RN7SKP19;LINC01360	dist=48631;dist=65123	.	.
9	rs11210186	1	73711811	C	T	0.4702	1.342e-12	7.09	3.95e-05	0.004484	1.84e-07	1.48e-08	0.423406	intergenic	RN7SKP19;LINC01360	dist=54273;dist=59481	.	.
9	rs11210187	1	73715233	C	T	0.4702	1.455e-12	-7.079	3.96e-05	0.004574	1.84e-07	1.62e-08	0.427095	intergenic	RN7SKP19;LINC01360	dist=57695;dist=56059	.	.
9	rs4650206	1	73720577	C	T	0.4702	1.531e-12	-7.072	3.68e-05	0.004527	1.77e-07	1.94e-08	0.438342	intergenic	RN7SKP19;LINC01360	dist=63039;dist=50715	.	.
9	rs12136984	1	73725998	G	T	0.4662	3.843e-11	-6.61	2.94e-05	0.00523	2.6e-07	4.1e-08	0.444384	intergenic	RN7SKP19;LINC01360	dist=68460;dist=45294	.	.
9	rs4571923	1	73736562	G	A	0.4801	1.224e-11	6.777	2.23e-05	0.007059	1.37e-06	1.77e-07	0.304627	intergenic	RN7SKP19;LINC01360	dist=79024;dist=34730	.	.
9	rs12759031	1	73736889	C	T	0.4563	3.314e-12	6.964	3.77e-06	0.0145	4.14e-07	1.24e-07	0.286117	intergenic	RN7SKP19;LINC01360	dist=79351;dist=34403	.	.
9	rs10890025	1	73738163	G	A	0.4563	3.932e-12	-6.94	5.01e-06	0.0158	2.68e-07	1.3e-07	0.293151	intergenic	RN7SKP19;LINC01360	dist=80625;dist=33129	.	.
9	rs11210191	1	73742618	G	T	0.4563	4.135e-12	-6.932	4.67e-06	0.01806	2.5e-07	1.29e-07	0.292152	intergenic	RN7SKP19;LINC01360	dist=85080;dist=28674	.	.
9	rs11210193	1	73743873	G	A	0.4533	4.576e-13	7.237	4.92e-06	0.01333	5.5e-07	2.28e-10	0.279832	intergenic	RN7SKP19;LINC01360	dist=86335;dist=27419	.	.
9	rs6684341	1	73744843	C	T	0.4553	1.683e-13	-7.372	6.5e-06	0.01705	2.86e-07	2.41e-10	0.291215	intergenic	RN7SKP19;LINC01360	dist=87305;dist=26449	.	.
9	rs7513593	1	73747237	C	T	0.4573	6.132e-12	-6.877	8.12e-06	0.01875	2.7e-07	1.19e-07	0.292131	intergenic	RN7SKP19;LINC01360	dist=89699;dist=24055	.	.
9	rs11210195	1	73749283	C	T	0.4533	7.616e-13	-7.168	8.61e-06	0.01305	6.73e-07	2.17e-10	0.304655	intergenic	RN7SKP19;LINC01360	dist=91745;dist=22009	.	.
9	rs12044218	1	73750422	C	T	0.4533	8.272e-13	7.157	9.66e-06	0.01303	6.54e-07	2.22e-10	0.304924	intergenic	RN7SKP19;LINC01360	dist=92884;dist=20870	.	.
9	rs11210196	1	73750567	C	T	0.4553	2.489e-13	-7.319	1.04e-05	0.01704	3.13e-07	2.36e-10	0.29683	intergenic	RN7SKP19;LINC01360	dist=93029;dist=20725	.	.
9	rs10890029	1	73751701	C	A	0.4563	5.598e-12	6.89	8.3e-06	0.01661	2.68e-07	1.21e-07	0.292594	intergenic	RN7SKP19;LINC01360	dist=94163;dist=19591	.	.
9	rs7549372	1	73755529	G	A	0.4563	5.801e-12	-6.884	8.97e-06	0.01793	1.92e-07	1.26e-07	0.292448	intergenic	RN7SKP19;LINC01360	dist=97991;dist=15763	.	.
9	rs10890030	1	73755783	C	T	0.4533	8.974e-13	-7.145	9.96e-06	0.01336	6.42e-07	2.56e-10	0.296619	intergenic	RN7SKP19;LINC01360	dist=98245;dist=15509	.	.
9	rs4463622	1	73757456	G	A	0.4563	1.297e-12	7.095	1.06e-05	0.01823	4.48e-06	3.88e-07	0.29425	intergenic	RN7SKP19;LINC01360	dist=99918;dist=13836	.	.
9	rs7523734	1	73758014	G	A	0.4563	1.411e-12	7.083	9.21e-06	0.02168	3.17e-06	5.05e-07	0.292446	intergenic	RN7SKP19;LINC01360	dist=100476;dist=13278	.	.
9	rs7523829	1	73758117	G	A	0.4801	1.251e-11	6.774	3.62e-05	0.008126	4.57e-07	1.59e-07	0.3054	intergenic	RN7SKP19;LINC01360	dist=100579;dist=13175	.	.
9	rs12049376	1	73764712	G	A	0.4563	1.698e-13	-7.371	7.18e-06	0.01754	1.93e-07	3.71e-10	0.415429	intergenic	RN7SKP19;LINC01360	dist=107174;dist=6580	.	.
9	rs7555507	1	73766037	C	T	0.4563	3.56e-13	-7.271	9.38e-06	0.02097	2.39e-07	8.22e-10	0.301529	intergenic	RN7SKP19;LINC01360	dist=108499;dist=5255	.	.
9	rs7522217	1	73766120	G	A	0.4553	2.442e-13	7.322	9.45e-06	0.01914	2.97e-07	4.16e-10	0.297525	intergenic	RN7SKP19;LINC01360	dist=108582;dist=5172	.	.
9	rs7532462	1	73766162	G	T	0.4553	2.477e-13	-7.32	9.72e-06	0.01914	2.97e-07	4.06e-10	0.299291	intergenic	RN7SKP19;LINC01360	dist=108624;dist=5130	.	.
9	rs11210201	1	73766431	G	T	0.4205	7.973e-19	8.86	1.44e-07	0.008485	1.26e-07	4.11e-14	0.00369683	intergenic	RN7SKP19;LINC01360	dist=108893;dist=4861	.	.
9	rs12128495	1	73767587	C	T	0.4205	8.082e-19	8.859	1.45e-07	0.008646	1.15e-07	4.42e-14	0.00363865	intergenic	RN7SKP19;LINC01360	dist=110049;dist=3705	.	.
9	rs12129573	1	73768366	C	A	0.3966	6.622e-19	8.881	4.15e-07	0.003043	1.62e-07	3.66e-14	0.00382446	intergenic	RN7SKP19;LINC01360	dist=110828;dist=2926	.	.
9	rs12145429	1	73769279	G	A	0.4205	7.45e-19	8.868	1.31e-07	0.008712	1.16e-07	4.56e-14	0.00342934	intergenic	RN7SKP19;LINC01360	dist=111741;dist=2013	.	.
9	rs12145432	1	73769330	G	T	0.4205	6.424e-19	8.884	1.27e-07	0.008609	1.11e-07	3.78e-14	0.00347104	intergenic	RN7SKP19;LINC01360	dist=111792;dist=1962	.	.
9	rs1923240	1	73771345	G	A	0.4533	1.964e-13	7.351	1.1e-05	0.01374	4.06e-07	3.27e-10	0.300409	ncRNA_exonic	LINC01360	.	.	.
9	rs1923201	1	73771457	G	A	0.4205	2.352e-21	9.488	1.15e-07	0.008081	1.1e-07	7.16e-19	0.00340009	ncRNA_exonic	LINC01360	.	.	.
9	rs1923202	1	73771528	G	A	0.4205	2.651e-21	9.476	1.35e-07	0.008072	1.09e-07	6.98e-19	0.00343028	ncRNA_exonic	LINC01360	.	.	.
9	rs9425118	1	73771766	C	T	0.4205	2.527e-21	9.481	1.19e-07	0.008162	1.14e-07	7.34e-19	0.00343463	ncRNA_exonic	LINC01360	.	.	.
9	rs58693447	1	73772144	G	A	0.4205	6.461e-17	-8.356	4.72e-07	0.008571	1.15e-05	7.63e-14	0.00321107	ncRNA_intronic	LINC01360	.	.	.
9	rs1475061	1	73772981	C	A	0.4205	4.243e-21	9.426	1.19e-07	0.007846	3.79e-07	7.35e-19	0.00341704	ncRNA_exonic	LINC01360	.	.	.
9	rs4593766	1	73773043	C	T	0.4195	2.544e-21	9.48	1.16e-07	0.007934	1.09e-07	8.63e-19	0.00343431	ncRNA_exonic	LINC01360	.	.	.
9	rs6424545	1	73773048	C	T	0.4195	2.42e-21	9.485	1.19e-07	0.007833	1.13e-07	7.4e-19	0.00343439	ncRNA_exonic;splicing	LINC01360;LINC01360	ENST00000440762.5:exon2:c.301+2T>C	.	.
9	rs1475062	1	73773189	G	A	0.4205	2.364e-21	-9.488	1.19e-07	0.00784	1.11e-07	7.26e-19	0.0034161	ncRNA_exonic	LINC01360	.	.	.
9	rs1475063	1	73773255	G	A	0.4205	2.423e-21	9.485	1.21e-07	0.00784	1.11e-07	7.58e-19	0.00337482	ncRNA_exonic	LINC01360	.	.	.
9	rs11210203	1	73775513	G	A	0.4205	2.519e-21	9.481	1.35e-07	0.007805	1.08e-07	6.9e-19	0.0034168	ncRNA_intronic	LINC01360	.	.	.
9	rs6424546	1	73776673	G	A	0.4205	2.339e-21	-9.489	1.26e-07	0.007776	1.04e-07	6.9e-19	0.00342823	ncRNA_exonic	LINC01360	.	.	.
9	rs6424548	1	73776850	C	A	0.4205	2.421e-21	9.485	1.29e-07	0.007818	1.08e-07	6.92e-19	0.00341846	ncRNA_intronic	LINC01360	.	.	.
9	rs11210205	1	73778100	C	T	0.4205	2.931e-21	-9.465	1.32e-07	0.007884	1.2e-07	8.65e-19	0.00343503	ncRNA_intronic	LINC01360	.	.	.
9	rs12061680	1	73778378	G	A	0.4205	2.472e-21	-9.483	1.24e-07	0.007838	1.09e-07	7.54e-19	0.00341484	ncRNA_intronic	LINC01360	.	.	.
9	rs2224494	1	73782148	G	T	0.4533	2.652e-13	7.311	1.25e-05	0.0139	4.68e-07	4.23e-10	0.30113	ncRNA_intronic	LINC01360	.	.	.
9	rs11210207	1	73782938	C	T	0.4205	4.393e-21	-9.423	1.39e-07	0.008347	1.54e-07	1.26e-18	0.00344231	ncRNA_intronic	LINC01360	.	.	.
9	rs7517355	1	73784077	G	A	0.4215	5.47e-21	9.4	1.29e-07	0.009779	1.59e-07	1.47e-18	0.00343756	ncRNA_intronic	LINC01360	.	.	.
9	rs7528322	1	73784686	G	A	0.4205	4.043e-21	-9.431	1.41e-07	0.008105	1.52e-07	1.11e-18	0.00346362	ncRNA_intronic	LINC01360	.	.	.
9	rs10732841	1	73786858	G	T	0.4205	3.809e-21	-9.438	1.24e-07	0.007997	1.62e-07	1.2e-18	0.00341185	ncRNA_intronic	LINC01360	.	.	.
9	rs10890031	1	73787158	G	A	0.4533	2.883e-13	-7.3	1.23e-05	0.01381	5.4e-07	4.62e-10	0.301983	ncRNA_intronic	LINC01360	.	.	.
9	rs2340398	1	73788694	C	T	0.4215	4.861e-21	9.412	1.34e-07	0.009229	1.69e-07	1.16e-18	0.0034408	ncRNA_intronic	LINC01360	.	.	.
9	rs10890032	1	73789324	C	T	0.3966	7.251e-21	9.37	4.25e-07	0.003346	2.32e-07	2.68e-18	0.0036999	ncRNA_intronic	LINC01360	.	.	.
9	rs12737087	1	73790407	G	A	0.4533	2.74e-13	-7.307	1.16e-05	0.01421	5.43e-07	4.4e-10	0.299277	ncRNA_intronic	LINC01360	.	.	.
9	rs12564425	1	73790683	G	T	0.4533	2.923e-13	-7.298	1.23e-05	0.01414	5.51e-07	4.37e-10	0.304527	ncRNA_intronic	LINC01360	.	.	.
9	rs1923204	1	73791614	G	T	0.4533	2.942e-13	7.297	1.18e-05	0.01401	5.3e-07	4.9e-10	0.305423	ncRNA_intronic	LINC01360	.	.	.
9	rs11210209	1	73793245	G	A	0.4215	4.668e-21	-9.416	1.3e-07	0.009326	1.53e-07	1.26e-18	0.00334958	ncRNA_intronic	LINC01360	.	.	.
9	rs1885246	1	73793499	C	T	0.4215	3.314e-21	9.452	1.59e-07	0.007765	1.43e-07	7.35e-19	0.00334464	ncRNA_intronic	LINC01360	.	.	.
9	rs1885247	1	73793630	G	A	0.4215	3.852e-21	9.437	1.69e-07	0.007693	1.67e-07	7.72e-19	0.00341091	ncRNA_intronic	LINC01360	.	.	.
9	rs10890033	1	73796794	G	A	0.4205	3.615e-21	9.443	1.17e-07	0.008203	1.47e-07	1.24e-18	0.00341161	ncRNA_intronic	LINC01360	.	.	.
9	rs12036558	1	73796949	G	T	0.4533	9.378e-11	6.477	1.24e-05	0.01508	0.0522	4.52e-10	0.301023	ncRNA_intronic	LINC01360	.	.	.
9	rs3845343	1	73797306	C	T	0.4543	2.688e-13	-7.309	1.12e-05	0.01441	4.38e-07	4.83e-10	0.305256	ncRNA_intronic	LINC01360	.	.	.
9	rs1923206	1	73799968	G	T	0.4215	4.269e-21	-9.426	1.15e-07	0.009711	1.67e-07	1.06e-18	0.00334272	ncRNA_intronic	LINC01360	.	.	.
9	rs6684973	1	73801632	G	A	0.3966	9.166e-21	9.345	4.24e-07	0.002765	1.69e-07	9.26e-18	0.00361202	ncRNA_exonic	LINC01360	.	.	.
9	rs1923207	1	73803542	G	A	0.4205	5.201e-21	-9.405	1.42e-07	0.008828	1.74e-07	1.37e-18	0.00335738	ncRNA_exonic	LINC01360	.	.	.
9	rs1120979	1	73804712	C	T	0.4215	1.973e-20	-9.264	1.44e-07	0.007906	4.97e-06	1.46e-14	0.00341193	ncRNA_intronic	LINC01360	.	.	.
9	rs1120981	1	73805179	C	T	0.4215	3.989e-21	-9.433	1.45e-07	0.007906	1.89e-07	8.43e-19	0.00359534	ncRNA_intronic	LINC01360	.	.	.
9	rs6689226	1	73806923	C	T	0.4225	4.266e-21	9.426	1.03e-07	0.009464	1.66e-07	1.38e-18	0.0033645	ncRNA_intronic	LINC01360	.	.	.
9	rs2208565	1	73810229	G	A	0.4215	4.837e-21	-9.413	1.31e-07	0.007966	2.1e-07	1.48e-18	0.00332223	ncRNA_intronic	LINC01360	.	.	.
9	rs2208566	1	73810422	G	A	0.4215	4.617e-08	5.465	0.06234	0.331	0.0009317	2.05e-06	0.00341358	ncRNA_intronic	LINC01360	.	.	.
9	rs1951361	1	73811954	G	A	0.4215	3.19e-21	-9.456	1.39e-07	0.005852	2.31e-07	1.03e-18	0.00341326	ncRNA_intronic	LINC01360	.	.	.
9	rs10789368	1	73814159	G	A	0.4533	4.925e-13	7.227	1.22e-05	0.01334	7.47e-07	1.1e-09	0.300945	ncRNA_intronic	LINC01360	.	.	.
9	rs1923211	1	73814908	C	T	0.4215	4.407e-21	9.422	1.05e-07	0.00774	2.24e-07	1.7e-18	0.00343107	ncRNA_intronic	LINC01360	.	.	.
9	rs1923212	1	73814973	C	A	0.4215	4.348e-21	9.424	1.05e-07	0.007733	2.21e-07	1.69e-18	0.00342334	ncRNA_intronic	LINC01360	.	.	.
9	rs10493515	1	73815631	G	T	0.4533	4.753e-13	7.232	1.21e-05	0.01109	6.52e-07	1.59e-09	0.301362	ncRNA_intronic	LINC01360	.	.	.
9	rs1160682	1	73816564	C	T	0.3966	6.319e-21	-9.385	4.18e-07	0.002774	3.01e-07	2.44e-18	0.00369165	ncRNA_intronic	LINC01360	.	.	.
9	rs2008280	1	73816745	C	T	0.4215	5.43e-22	9.64	4.89e-07	0.007744	2.14e-07	1.78e-18	0.00330834	ncRNA_intronic	LINC01360	.	.	.
9	rs6668602	1	73817816	G	A	0.4215	4.75e-21	-9.415	1.09e-07	0.007952	2.49e-07	1.52e-18	0.00351982	ncRNA_intronic	LINC01360	.	.	.
9	rs10493516	1	73818516	G	A	0.4215	5.26e-21	9.404	1.13e-07	0.007752	2.85e-07	1.66e-18	0.00352119	ncRNA_intronic	LINC01360	.	.	.
9	rs2180946	1	73819848	G	A	0.4215	5.238e-21	-9.404	1.07e-07	0.007493	3.26e-07	1.71e-18	0.0035203	ncRNA_intronic	LINC01360	.	.	.
9	rs2340399	1	73821093	C	T	0.4215	5.006e-21	9.409	1.04e-07	0.007293	3.05e-07	1.85e-18	0.00352063	downstream	LINC01360	dist=159	.	.
9	rs2340400	1	73821281	C	T	0.4235	1.296e-20	9.309	2.24e-07	0.00528	8.56e-07	2.46e-18	0.00386331	downstream	LINC01360	dist=347	.	.
9	rs6655995	1	73821577	C	A	0.4215	4.745e-21	-9.415	1.04e-07	0.007148	2.89e-07	1.84e-18	0.00352071	downstream	LINC01360	dist=643	.	.
9	rs6673702	1	73821779	G	T	0.4215	5.06e-21	9.408	1.09e-07	0.007399	3.18e-07	1.67e-18	0.0034586	downstream	LINC01360	dist=845	.	.
9	rs12033140	1	73822289	C	T	0.4543	6.159e-13	-7.197	1.5e-05	0.01288	7.56e-07	1.3e-09	0.303133	intergenic	LINC01360;LINC02238	dist=1355;dist=278610	.	.
9	rs10890034	1	73824279	G	A	0.4215	7.341e-21	-9.369	1.31e-07	0.00779	3.27e-07	2.22e-18	0.00352144	intergenic	LINC01360;LINC02238	dist=3345;dist=276620	.	.
9	rs10789369	1	73824909	G	A	0.4205	3.606e-21	9.443	9.64e-08	0.006303	2.63e-07	1.75e-18	0.00351366	intergenic	LINC01360;LINC02238	dist=3975;dist=275990	.	.
9	rs6681595	1	73827012	G	T	0.4215	4.381e-21	-9.423	7.93e-08	0.007177	4.17e-07	1.69e-18	0.00352306	intergenic	LINC01360;LINC02238	dist=6078;dist=273887	.	.
9	rs10890035	1	73828271	G	A	0.4215	3.62e-21	9.443	1.33e-07	0.005801	3.08e-07	1.07e-18	0.00350752	intergenic	LINC01360;LINC02238	dist=7337;dist=272628	.	.
9	rs7541529	1	73828831	G	T	0.4205	3.543e-21	-9.445	9.67e-08	0.006296	2.79e-07	1.59e-18	0.00352411	intergenic	LINC01360;LINC02238	dist=7897;dist=272068	.	.
9	rs1923216	1	73829128	C	T	0.4235	1.149e-20	-9.321	2.16e-07	0.005152	9.64e-07	1.92e-18	0.00385203	intergenic	LINC01360;LINC02238	dist=8194;dist=271771	.	.
9	rs1923217	1	73829223	C	T	0.4533	5.368e-13	-7.216	1.22e-05	0.01244	8.65e-07	1.3e-09	0.303126	intergenic	LINC01360;LINC02238	dist=8289;dist=271676	.	.
9	rs7415137	1	73829928	G	A	0.4215	5.047e-21	9.408	1.1e-07	0.007221	3.14e-07	1.7e-18	0.0035246	intergenic	LINC01360;LINC02238	dist=8994;dist=270971	.	.
9	rs10890036	1	73830081	C	T	0.4215	5.11e-21	9.407	1.12e-07	0.007222	3.14e-07	1.69e-18	0.00353411	intergenic	LINC01360;LINC02238	dist=9147;dist=270818	.	.
9	rs1923219	1	73830471	G	A	0.4215	5.937e-22	-9.631	5e-07	0.007151	3.3e-07	1.48e-18	0.00352639	intergenic	LINC01360;LINC02238	dist=9537;dist=270428	.	.
9	rs2025080	1	73832675	C	T	0.4205	3.247e-21	-9.454	9.01e-08	0.006275	2.73e-07	1.53e-18	0.00352631	intergenic	LINC01360;LINC02238	dist=11741;dist=268224	.	.
9	rs10749821	1	73833914	C	T	0.4215	4.813e-21	9.413	1.08e-07	0.007216	3.12e-07	1.63e-18	0.00349189	intergenic	LINC01360;LINC02238	dist=12980;dist=266985	.	.
9	rs11210215	1	73834346	C	T	0.4215	4.662e-21	9.417	1.03e-07	0.007216	3.12e-07	1.63e-18	0.00352493	intergenic	LINC01360;LINC02238	dist=13412;dist=266553	.	.
9	rs911493	1	73834650	G	T	0.4533	5.254e-13	7.219	1.27e-05	0.0124	8.53e-07	1.19e-09	0.303259	intergenic	LINC01360;LINC02238	dist=13716;dist=266249	.	.
9	rs2340401	1	73835726	C	T	0.4215	2.786e-21	9.47	1.03e-07	0.005742	3.52e-07	8.68e-19	0.00349792	intergenic	LINC01360;LINC02238	dist=14792;dist=265173	.	.
9	rs2340402	1	73835741	G	A	0.4533	5.13e-13	-7.222	1.18e-05	0.01232	9.25e-07	1.22e-09	0.301781	intergenic	LINC01360;LINC02238	dist=14807;dist=265158	.	.
9	rs2340403	1	73835777	C	T	0.4215	3.808e-21	-9.438	8.62e-08	0.00708	3.6e-07	1.31e-18	0.00353118	intergenic	LINC01360;LINC02238	dist=14843;dist=265122	.	.
9	rs12034860	1	73836769	G	A	0.4215	3.699e-08	5.505	0.05218	0.3412	0.001112	1.45e-06	0.00353671	intergenic	LINC01360;LINC02238	dist=15835;dist=264130	.	.
9	rs12128161	1	73837417	C	A	0.4235	5.778e-21	-9.394	2.07e-07	0.004359	7.9e-07	8.81e-19	0.00386723	intergenic	LINC01360;LINC02238	dist=16483;dist=263482	.	.
9	rs12128235	1	73837608	C	A	0.4215	2.589e-21	-9.478	1.03e-07	0.005846	2.91e-07	8.41e-19	0.00354005	intergenic	LINC01360;LINC02238	dist=16674;dist=263291	.	.
9	rs12117304	1	73837640	C	T	0.4215	3.905e-08	5.495	0.05182	0.3354	0.001243	1.4e-06	0.00353997	intergenic	LINC01360;LINC02238	dist=16706;dist=263259	.	.
9	rs1923223	1	73839564	C	T	0.4215	2.701e-21	9.474	7.68e-08	0.006258	3.16e-07	1.19e-18	0.00354348	intergenic	LINC01360;LINC02238	dist=18630;dist=261335	.	.
9	rs1923224	1	73839921	C	T	0.4215	2.536e-21	9.48	7.48e-08	0.006311	3.44e-07	9.71e-19	0.00355975	intergenic	LINC01360;LINC02238	dist=18987;dist=260978	.	.
9	rs12406253	1	73840341	C	T	0.4533	4.655e-13	-7.235	9.92e-06	0.0128	9.28e-07	1.19e-09	0.30426	intergenic	LINC01360;LINC02238	dist=19407;dist=260558	.	.
9	rs7554968	1	73840843	C	T	0.4215	2.445e-21	9.484	7.53e-08	0.006009	3.13e-07	1.14e-18	0.00347977	intergenic	LINC01360;LINC02238	dist=19909;dist=260056	.	.
9	rs11210216	1	73842480	G	A	0.4165	2.261e-21	9.492	1.1e-07	0.005783	3.53e-07	1.2e-18	0.00180281	intergenic	LINC01360;LINC02238	dist=21546;dist=258419	.	.
9	rs7544965	1	73842685	C	T	0.4165	2.599e-21	-9.478	1.15e-07	0.005794	3.73e-07	1.38e-18	0.00182314	intergenic	LINC01360;LINC02238	dist=21751;dist=258214	.	.
9	rs7516608	1	73843213	G	T	0.4165	2.519e-21	9.481	1.11e-07	0.005831	3.67e-07	1.37e-18	0.00182314	intergenic	LINC01360;LINC02238	dist=22279;dist=257686	.	.
9	rs1923225	1	73843468	C	T	0.4583	4.779e-13	7.231	1.29e-05	0.01251	9.49e-07	1.46e-09	0.234217	intergenic	LINC01360;LINC02238	dist=22534;dist=257431	.	.
9	rs10890037	1	73845254	G	A	0.4165	2.481e-21	9.483	1.11e-07	0.006128	3.34e-07	1.3e-18	0.00182373	intergenic	LINC01360;LINC02238	dist=24320;dist=255645	.	.
9	rs10749822	1	73845360	G	T	0.4155	3.02e-21	9.462	9.42e-08	0.00654	3.43e-07	2.14e-18	0.00182373	intergenic	LINC01360;LINC02238	dist=24426;dist=255539	.	.
9	rs10736419	1	73845941	C	T	0.4165	2.258e-21	9.492	1.1e-07	0.005854	3.51e-07	1.18e-18	0.00179349	intergenic	LINC01360;LINC02238	dist=25007;dist=254958	.	.
9	rs11210217	1	73846542	G	A	0.4165	2.429e-21	9.485	1.13e-07	0.005955	3.67e-07	1.16e-18	0.00182373	intergenic	LINC01360;LINC02238	dist=25608;dist=254357	.	.
9	rs1923226	1	73846894	C	T	0.4583	4.792e-13	-7.231	1.32e-05	0.01293	9.98e-07	1.36e-09	0.227497	intergenic	LINC01360;LINC02238	dist=25960;dist=254005	.	.
9	rs11210218	1	73847138	G	A	0.4583	4.374e-13	-7.243	1.22e-05	0.01268	1.09e-06	1.18e-09	0.235489	intergenic	LINC01360;LINC02238	dist=26204;dist=253761	.	.
9	rs7546305	1	73847802	C	T	0.4583	4.888e-13	-7.228	1.23e-05	0.0128	1.12e-06	1.48e-09	0.22623	intergenic	LINC01360;LINC02238	dist=26868;dist=253097	.	.
9	rs7515828	1	73848331	C	T	0.4304	1.147e-22	9.798	6.87e-08	0.001907	4.48e-07	5.39e-20	0.00183764	intergenic	LINC01360;LINC02238	dist=27397;dist=252568	.	.
9	rs7546987	1	73848505	C	T	0.4314	5.468e-23	-9.873	1.18e-07	0.001625	6.94e-07	9.99e-21	0.000915967	intergenic	LINC01360;LINC02238	dist=27571;dist=252394	.	.
9	rs7547059	1	73848537	C	A	0.4364	1.945e-23	-9.976	3.25e-08	0.001485	5.15e-07	1.4e-20	0.00113637	intergenic	LINC01360;LINC02238	dist=27603;dist=252362	.	.
9	rs12135094	1	73848944	C	T	0.4354	5.437e-23	-9.873	4.1e-08	0.00147	1.44e-06	2.66e-20	0.00114462	intergenic	LINC01360;LINC02238	dist=28010;dist=251955	.	.
9	rs12120214	1	73848985	G	A	0.4354	2.737e-23	-9.942	3.73e-08	0.001513	3.98e-07	2.81e-20	0.00114462	intergenic	LINC01360;LINC02238	dist=28051;dist=251914	.	.
9	rs12127629	1	73848987	C	A	0.4354	2.742e-23	9.942	3.74e-08	0.001513	3.98e-07	2.81e-20	0.00114462	intergenic	LINC01360;LINC02238	dist=28053;dist=251912	.	.
9	rs11210219	1	73849016	G	A	0.4354	2.635e-23	-9.946	3.71e-08	0.001517	4.05e-07	2.55e-20	0.00114462	intergenic	LINC01360;LINC02238	dist=28082;dist=251883	.	.
9	rs10789370	1	73849297	G	A	0.4354	2.622e-23	-9.946	3.76e-08	0.00149	4.09e-07	2.54e-20	0.00114462	intergenic	LINC01360;LINC02238	dist=28363;dist=251602	.	.
9	rs11210220	1	73849655	G	T	0.4354	2.466e-23	9.952	4.49e-08	0.001534	3.17e-07	2.02e-20	0.00114285	intergenic	LINC01360;LINC02238	dist=28721;dist=251244	.	.
9	rs11210221	1	73849673	C	T	0.4354	4.508e-23	9.892	7.14e-08	0.001897	3.96e-07	1.56e-20	0.00113868	intergenic	LINC01360;LINC02238	dist=28739;dist=251226	.	.
9	rs11210222	1	73849687	C	T	0.4354	2.495e-23	9.951	4.59e-08	0.001536	3.15e-07	2.01e-20	0.00113868	intergenic	LINC01360;LINC02238	dist=28753;dist=251212	.	.
9	rs12718437	1	73851213	G	A	0.4414	5.69e-14	7.515	2.13e-06	0.005124	3.89e-07	5.68e-09	0.157083	intergenic	LINC01360;LINC02238	dist=30279;dist=249686	.	.
9	rs12718438	1	73851340	G	A	0.3559	1.666e-18	-8.778	6.36e-07	0.01031	1.8e-05	2.49e-16	0.00175307	intergenic	LINC01360;LINC02238	dist=30406;dist=249559	.	.
9	rs6671002	1	73851752	G	A	0.4354	2.558e-23	9.949	3.64e-08	0.001421	4.08e-07	2.75e-20	0.00117655	intergenic	LINC01360;LINC02238	dist=30818;dist=249147	.	.
9	rs6671203	1	73851936	G	A	0.4354	2.787e-23	9.94	4.25e-08	0.001544	3.69e-07	2.33e-20	0.00117658	intergenic	LINC01360;LINC02238	dist=31002;dist=248963	.	.
9	rs6673919	1	73852090	C	T	0.4354	2.779e-23	9.94	4.32e-08	0.001481	3.97e-07	2.03e-20	0.00128461	intergenic	LINC01360;LINC02238	dist=31156;dist=248809	.	.
9	rs11210225	1	73852585	G	A	0.4354	3.425e-23	-9.919	4.97e-08	0.00148	4.3e-07	2.38e-20	0.00123672	intergenic	LINC01360;LINC02238	dist=31651;dist=248314	.	.
9	rs1923230	1	73852765	C	T	0.4354	2.778e-23	9.94	4.3e-08	0.001487	4.04e-07	2.23e-20	0.00117655	intergenic	LINC01360;LINC02238	dist=31831;dist=248134	.	.
9	rs1923231	1	73852939	C	T	0.4354	3.341e-23	9.922	4.56e-08	0.00153	4.34e-07	2.6e-20	0.00117047	intergenic	LINC01360;LINC02238	dist=32005;dist=247960	.	.
9	rs1923233	1	73853460	C	T	0.4354	2.862e-23	-9.937	4.42e-08	0.001488	4.11e-07	2.22e-20	0.00117644	intergenic	LINC01360;LINC02238	dist=32526;dist=247439	.	.
9	rs1923234	1	73853481	G	A	0.4354	2.835e-23	-9.938	4.32e-08	0.001488	4.11e-07	2.26e-20	0.00117644	intergenic	LINC01360;LINC02238	dist=32547;dist=247418	.	.
9	rs1923236	1	73853826	C	T	0.4354	2.777e-23	9.94	4.34e-08	0.001493	4.03e-07	2.18e-20	0.00117639	intergenic	LINC01360;LINC02238	dist=32892;dist=247073	.	.
9	rs12044079	1	73854147	C	T	0.4354	2.501e-23	-9.951	7.24e-08	0.0009177	3.97e-07	2.11e-20	0.00117639	intergenic	LINC01360;LINC02238	dist=33213;dist=246752	.	.
9	rs11210226	1	73854284	G	A	0.4354	2.596e-23	9.947	7.28e-08	0.0009242	4.11e-07	2.14e-20	0.00117639	intergenic	LINC01360;LINC02238	dist=33350;dist=246615	.	.
9	rs11210227	1	73855015	C	A	0.4344	4.671e-23	-9.888	9.35e-08	0.001075	5.45e-07	2.52e-20	0.00117612	intergenic	LINC01360;LINC02238	dist=34081;dist=245884	.	.
9	rs1338645	1	73855051	G	A	0.4344	4.957e-23	-9.883	1.01e-07	0.001075	5.45e-07	2.5e-20	0.00117628	intergenic	LINC01360;LINC02238	dist=34117;dist=245848	.	.
9	rs34547319	1	73855495	G	T	0.4354	2.653e-23	9.945	7.56e-08	0.0009193	4.04e-07	2.14e-20	0.00118943	intergenic	LINC01360;LINC02238	dist=34561;dist=245404	.	.
9	rs55994666	1	73856091	C	A	0.4354	2.601e-23	9.947	7.59e-08	0.0009365	3.97e-07	2.02e-20	0.00117576	intergenic	LINC01360;LINC02238	dist=35157;dist=244808	.	.
9	rs6701544	1	73856471	C	T	0.4354	2.963e-23	9.934	7.63e-08	0.0008865	4.02e-07	2.91e-20	0.00117576	intergenic	LINC01360;LINC02238	dist=35537;dist=244428	.	.
9	rs6704376	1	73856841	C	T	0.4354	2.281e-23	9.96	8.55e-08	0.0009535	3.63e-07	1.32e-20	0.00117576	intergenic	LINC01360;LINC02238	dist=35907;dist=244058	.	.
9	rs6704461	1	73856933	C	T	0.4354	2.019e-23	9.972	7.26e-08	0.0008548	3.88e-07	1.6e-20	0.00117568	intergenic	LINC01360;LINC02238	dist=35999;dist=243966	.	.
9	rs6689493	1	73857058	C	T	0.4344	3.057e-23	-9.931	8.71e-08	0.0009959	3.72e-07	2.1e-20	0.00116606	intergenic	LINC01360;LINC02238	dist=36124;dist=243841	.	.
9	rs1984201	1	73857097	C	T	0.4354	2.463e-23	9.952	7.57e-08	0.0009289	3.86e-07	1.9e-20	0.00117525	intergenic	LINC01360;LINC02238	dist=36163;dist=243802	.	.
9	rs1856410	1	73857494	G	A	0.4354	2.515e-23	9.95	7.48e-08	0.0009173	3.88e-07	2.08e-20	0.00117028	intergenic	LINC01360;LINC02238	dist=36560;dist=243405	.	.
9	rs1338654	1	73857724	G	T	0.4354	2.069e-23	-9.97	6.65e-08	0.0008953	3.77e-07	2.13e-20	0.00105424	intergenic	LINC01360;LINC02238	dist=36790;dist=243175	.	.
9	rs5015579	1	73857839	G	T	0.4344	1.686e-23	-9.99	7.09e-08	0.0009308	3.57e-07	1.21e-20	0.00105601	intergenic	LINC01360;LINC02238	dist=36905;dist=243060	.	.
9	rs5015578	1	73857844	G	A	0.4344	1.857e-23	9.98	7.34e-08	0.0009603	3.63e-07	1.28e-20	0.00105606	intergenic	LINC01360;LINC02238	dist=36910;dist=243055	.	.
9	rs11809026	1	73858039	C	T	0.4354	2.056e-23	-9.97	6.65e-08	0.0009196	3.6e-07	2.07e-20	0.00105604	intergenic	LINC01360;LINC02238	dist=37105;dist=242860	.	.
9	rs11805813	1	73858079	G	A	0.4354	2.129e-23	9.967	6.94e-08	0.0009198	3.6e-07	2.07e-20	0.00105604	intergenic	LINC01360;LINC02238	dist=37145;dist=242820	.	.
9	rs10493517	1	73858351	G	A	0.4414	4.449e-14	-7.547	2.93e-06	0.00317	3.75e-07	5.29e-09	0.157404	intergenic	LINC01360;LINC02238	dist=37417;dist=242548	.	.
9	rs11805871	1	73858463	G	A	0.4354	2.141e-23	9.966	7e-08	0.0009167	3.61e-07	2.07e-20	0.00105616	intergenic	LINC01360;LINC02238	dist=37529;dist=242436	.	.
9	rs11809098	1	73858561	C	T	0.4354	2.117e-23	-9.967	6.73e-08	0.0008402	3.79e-07	2.48e-20	0.00105611	intergenic	LINC01360;LINC02238	dist=37627;dist=242338	.	.
9	rs11809486	1	73858941	C	T	0.4354	1.9e-23	-9.978	7e-08	0.0009372	3.18e-07	1.49e-20	0.00119575	intergenic	LINC01360;LINC02238	dist=38007;dist=241958	.	.
9	rs10890038	1	73859002	C	T	0.3559	1.285e-18	8.807	1.03e-06	0.006875	1.34e-05	2.2e-16	0.00178571	intergenic	LINC01360;LINC02238	dist=38068;dist=241897	.	.
9	rs11210228	1	73859290	G	T	0.4334	6.994e-24	10.077	3.64e-08	0.0009078	2.58e-06	5.8e-17	0.00123763	intergenic	LINC01360;LINC02238	dist=38356;dist=241609	.	.
9	rs11804814	1	73859292	C	T	0.4334	7.046e-24	10.076	3.6e-08	0.0009078	2.58e-06	5.81e-17	0.00126579	intergenic	LINC01360;LINC02238	dist=38358;dist=241607	.	.
9	rs10890039	1	73859300	G	A	0.4334	1.296e-23	-10.016	4.54e-08	0.000919	2.4e-07	1.92e-20	0.00123908	intergenic	LINC01360;LINC02238	dist=38366;dist=241599	.	.
9	rs6696623	1	73859367	C	T	0.4344	2.194e-23	-9.964	7.99e-08	0.0009271	3.2e-07	1.48e-20	0.00128443	intergenic	LINC01360;LINC02238	dist=38433;dist=241532	.	.
9	rs11210229	1	73860028	G	A	0.4354	3.45e-23	9.919	8.2e-08	0.0009209	3.32e-07	3.12e-20	0.00140929	intergenic	LINC01360;LINC02238	dist=39094;dist=240871	.	.
9	rs1923238	1	73860311	C	A	0.4354	3.358e-23	9.921	9.42e-08	0.0009306	3.45e-07	2.18e-20	0.00140462	intergenic	LINC01360;LINC02238	dist=39377;dist=240588	.	.
9	rs10493518	1	73860631	G	A	0.4414	6.335e-14	-7.501	3.45e-06	0.003451	3.67e-07	6.27e-09	0.169707	intergenic	LINC01360;LINC02238	dist=39697;dist=240268	.	.
9	rs12031120	1	73860821	G	A	0.4354	3.83e-24	-10.136	1.96e-08	0.0008591	2.89e-06	5.01e-17	0.00129259	intergenic	LINC01360;LINC02238	dist=39887;dist=240078	.	.	y
9	rs1338651	1	73861924	C	A	0.4354	2.333e-23	-9.958	8.17e-08	0.0008415	2.89e-07	2.19e-20	0.00129217	intergenic	LINC01360;LINC02238	dist=40990;dist=238975	.	.
9	rs1338650	1	73862004	G	T	0.4414	7.768e-14	-7.474	3.7e-06	0.003679	3.98e-07	6.97e-09	0.170481	intergenic	LINC01360;LINC02238	dist=41070;dist=238895	.	.
9	rs10159196	1	73863269	C	T	0.4354	3.473e-23	-9.918	9.29e-08	0.0009412	3.55e-07	2.24e-20	0.00141932	intergenic	LINC01360;LINC02238	dist=42335;dist=237630	.	.
9	rs1572669	1	73863862	G	A	0.3559	1.157e-18	8.819	8.6e-07	0.006412	1.36e-05	2.23e-16	0.00212873	intergenic	LINC01360;LINC02238	dist=42928;dist=237037	.	.
9	rs11210232	1	73864251	C	T	0.4423	4.739e-14	-7.539	3.23e-06	0.00296	3.28e-07	5.6e-09	0.169672	intergenic	LINC01360;LINC02238	dist=43317;dist=236648	.	.
9	rs1885248	1	73865596	C	T	0.3569	1.391e-18	-8.798	1.19e-06	0.006895	1.51e-05	1.56e-16	0.00197692	intergenic	LINC01360;LINC02238	dist=44662;dist=235303	.	.
9	rs1885249	1	73865740	G	A	0.4354	2.921e-23	9.935	7.89e-08	0.001007	3.24e-07	2.19e-20	0.00131377	intergenic	LINC01360;LINC02238	dist=44806;dist=235159	.	.
9	rs1885250	1	73865790	G	A	0.4414	6.07e-14	-7.507	3.36e-06	0.003898	3.19e-07	5.43e-09	0.170719	intergenic	LINC01360;LINC02238	dist=44856;dist=235109	.	.
9	rs1885251	1	73866020	G	T	0.4414	6.058e-14	-7.507	3.37e-06	0.00387	3.25e-07	5.42e-09	0.170153	intergenic	LINC01360;LINC02238	dist=45086;dist=234879	.	.
9	rs1416268	1	73866272	C	T	0.4354	2.932e-23	9.935	7.8e-08	0.001005	3.24e-07	2.27e-20	0.00131374	intergenic	LINC01360;LINC02238	dist=45338;dist=234627	.	.
9	rs1416269	1	73866598	G	A	0.4354	2.947e-23	9.934	7.8e-08	0.001008	3.21e-07	2.3e-20	0.00131377	intergenic	LINC01360;LINC02238	dist=45664;dist=234301	.	.
9	rs1923243	1	73868386	C	A	0.4414	8.127e-15	7.766	4.69e-06	0.003164	2.84e-07	5.92e-09	0.177393	intergenic	LINC01360;LINC02238	dist=47452;dist=232513	.	.
9	rs1923244	1	73869230	C	T	0.3559	1.516e-18	8.789	9.62e-07	0.006822	1.54e-05	2.42e-16	0.00216023	intergenic	LINC01360;LINC02238	dist=48296;dist=231669	.	.
9	rs12035848	1	73870901	G	A	0.4354	4.229e-23	-9.898	6.62e-08	0.001237	3.98e-07	3.33e-20	0.00131172	intergenic	LINC01360;LINC02238	dist=49967;dist=229998	.	.
9	rs12043387	1	73871205	G	A	0.4354	4.612e-23	9.89	6.85e-08	0.00124	4.03e-07	3.29e-20	0.00143018	intergenic	LINC01360;LINC02238	dist=50271;dist=229694	.	.
9	rs2340404	1	73873036	G	A	0.3569	1.388e-18	8.798	1.14e-06	0.00686	1.5e-05	1.42e-16	0.00228045	intergenic	LINC01360;LINC02238	dist=52102;dist=227863	.	.
9	rs1316718	1	73874321	G	A	0.4414	4.122e-14	-7.557	2.66e-06	0.003105	3.34e-07	5.11e-09	0.170761	intergenic	LINC01360;LINC02238	dist=53387;dist=226578	.	.
9	rs11210235	1	73878194	C	T	0.4414	4.326e-14	7.551	2.64e-06	0.003081	3.57e-07	5.12e-09	0.177116	intergenic	LINC01360;LINC02238	dist=57260;dist=222705	.	.
9	rs11210236	1	73879821	C	T	0.4414	4.843e-14	-7.536	2.9e-06	0.003076	3.84e-07	5.1e-09	0.181014	intergenic	LINC01360;LINC02238	dist=58887;dist=221078	.	.
9	rs10465867	1	73880586	C	T	0.4801	1.464e-10	6.409	7.09e-05	0.02182	3.25e-05	1.37e-07	0.268734	intergenic	LINC01360;LINC02238	dist=59652;dist=220313	.	.
9	rs10465868	1	73880654	G	A	0.4414	4.774e-14	7.538	2.9e-06	0.003064	3.79e-07	5.18e-09	0.178115	intergenic	LINC01360;LINC02238	dist=59720;dist=220245	.	.
9	rs10465869	1	73880724	C	A	0.4414	4.796e-14	-7.537	2.89e-06	0.003076	3.9e-07	5.13e-09	0.178115	intergenic	LINC01360;LINC02238	dist=59790;dist=220175	.	.
9	rs1475064	1	73882478	G	A	0.4354	3.547e-23	9.916	5.57e-08	0.001178	4.13e-07	3.01e-20	0.00141801	intergenic	LINC01360;LINC02238	dist=61544;dist=218421	.	.
9	rs1475065	1	73882880	G	A	0.3559	1.297e-18	8.806	8.84e-07	0.006424	1.55e-05	2.27e-16	0.00218771	intergenic	LINC01360;LINC02238	dist=61946;dist=218019	.	.
9	rs12731986	1	73884838	C	T	0.4354	3.205e-23	-9.926	5.48e-08	0.001182	3.87e-07	2.86e-20	0.00134943	intergenic	LINC01360;LINC02238	dist=63904;dist=216061	.	.
9	rs7553998	1	73886699	C	T	0.4414	4.245e-14	7.553	3.47e-06	0.002582	2.78e-07	5.33e-09	0.178135	intergenic	LINC01360;LINC02238	dist=65765;dist=214200	.	.
9	rs1361244	1	73887871	G	A	0.4414	4.201e-14	-7.555	2.42e-06	0.003087	3.6e-07	5.75e-09	0.170653	intergenic	LINC01360;LINC02238	dist=66937;dist=213028	.	.
9	rs1338656	1	73888982	C	T	0.4414	4.694e-14	7.54	2.61e-06	0.003103	3.65e-07	5.79e-09	0.178141	intergenic	LINC01360;LINC02238	dist=68048;dist=211917	.	.
9	rs11210237	1	73889110	C	T	0.4414	4.825e-14	7.537	2.86e-06	0.003097	3.63e-07	5.44e-09	0.178141	intergenic	LINC01360;LINC02238	dist=68176;dist=211789	.	.
9	rs4354497	1	73889436	C	T	0.4414	4.917e-14	-7.534	2.79e-06	0.003097	3.38e-07	5.45e-09	0.190389	intergenic	LINC01360;LINC02238	dist=68502;dist=211463	.	.
9	rs1416274	1	73889941	C	T	0.4414	4.629e-14	7.542	2.82e-06	0.003113	3.44e-07	5.3e-09	0.178141	intergenic	LINC01360;LINC02238	dist=69007;dist=210958	.	.
9	rs7521446	1	73890390	C	T	0.4414	4.539e-14	7.545	2.8e-06	0.003103	3.27e-07	5.38e-09	0.178141	intergenic	LINC01360;LINC02238	dist=69456;dist=210509	.	.
9	rs11210238	1	73890593	G	A	0.3549	1.589e-18	-8.783	8.98e-07	0.00734	1.42e-05	2.77e-16	0.0021673	intergenic	LINC01360;LINC02238	dist=69659;dist=210306	.	.
9	rs61765512	1	73890886	C	T	0.4414	7.919e-14	-7.472	3.42e-06	0.003531	5.25e-07	6.52e-09	0.178892	intergenic	LINC01360;LINC02238	dist=69952;dist=210013	.	.
9	rs61765513	1	73890900	G	T	0.4414	7.354e-14	-7.481	3.22e-06	0.003558	5.23e-07	6.6e-09	0.17138	intergenic	LINC01360;LINC02238	dist=69966;dist=209999	.	.
9	rs4998957	1	73891887	G	A	0.4414	4.024e-15	-7.854	3.92e-06	0.002489	2.58e-07	3.88e-09	0.170655	intergenic	LINC01360;LINC02238	dist=70953;dist=209012	.	.
9	rs4636406	1	73892420	G	T	0.4414	3.054e-14	-7.596	3.08e-06	0.002481	2.82e-07	3.94e-09	0.170655	intergenic	LINC01360;LINC02238	dist=71486;dist=208479	.	.
9	rs1538375	1	73892579	G	A	0.4414	3.4e-14	7.582	3.39e-06	0.002481	2.82e-07	3.93e-09	0.178143	intergenic	LINC01360;LINC02238	dist=71645;dist=208320	.	.
9	rs1538376	1	73892613	C	A	0.4414	3.401e-14	7.582	3.39e-06	0.002483	2.87e-07	3.91e-09	0.177269	intergenic	LINC01360;LINC02238	dist=71679;dist=208286	.	.
9	rs1416266	1	73892824	C	A	0.4414	4.844e-15	-7.831	4.47e-06	0.002482	2.81e-07	3.92e-09	0.178143	intergenic	LINC01360;LINC02238	dist=71890;dist=208075	.	.
9	rs4406595	1	73893148	C	T	0.4414	3.004e-14	7.598	3.28e-06	0.002496	2.09e-07	3.97e-09	0.178486	intergenic	LINC01360;LINC02238	dist=72214;dist=207751	.	.
9	rs1338647	1	73893579	G	A	0.4414	6.118e-14	-7.506	3.27e-06	0.003168	3.27e-07	7.73e-09	0.170113	intergenic	LINC01360;LINC02238	dist=72645;dist=207320	.	.
9	rs1338649	1	73893632	C	T	0.4414	1.092e-14	7.728	4.68e-06	0.003172	3.92e-07	7.54e-09	0.179345	intergenic	LINC01360;LINC02238	dist=72698;dist=207267	.	.
9	rs12569115	1	73894065	G	A	0.4414	2.953e-14	-7.6	3e-06	0.002479	2.8e-07	3.8e-09	0.172924	intergenic	LINC01360;LINC02238	dist=73131;dist=206834	.	.
9	rs12562533	1	73894150	C	T	0.4414	3.017e-14	7.598	3.09e-06	0.002476	2.41e-07	3.96e-09	0.178924	intergenic	LINC01360;LINC02238	dist=73216;dist=206749	.	.
9	rs12565386	1	73894459	C	T	0.4414	3.07e-14	-7.595	3.35e-06	0.002629	2e-07	4.25e-09	0.167514	intergenic	LINC01360;LINC02238	dist=73525;dist=206440	.	.
9	rs12028720	1	73895051	G	A	0.4433	5.816e-15	7.808	5.68e-06	0.00285	4.17e-06	6.28e-09	0.174669	intergenic	LINC01360;LINC02238	dist=74117;dist=205848	.	.	y
9	rs7528128	1	73895169	G	A	0.4433	5.898e-15	-7.806	5.78e-06	0.002852	4.17e-06	6.27e-09	0.174671	intergenic	LINC01360;LINC02238	dist=74235;dist=205730	.	.
9	rs11580539	1	73896218	G	A	0.4334	5.529e-23	9.872	1.15e-07	0.001151	4.55e-07	1.88e-20	0.0015048	intergenic	LINC01360;LINC02238	dist=75284;dist=204681	.	.
9	rs6669843	1	73897381	G	A	0.4433	6.034e-14	7.507	5.62e-06	0.002942	3.5e-07	3.8e-09	0.175094	intergenic	LINC01360;LINC02238	dist=76447;dist=203518	.	.
9	rs11210242	1	73897809	C	T	0.4433	1.029e-13	-7.437	5.96e-06	0.004547	4.81e-07	3.73e-09	0.174836	intergenic	LINC01360;LINC02238	dist=76875;dist=203090	.	.
9	rs11210244	1	73898258	G	A	0.4433	6.838e-14	-7.491	5.91e-06	0.003047	3.59e-07	4.16e-09	0.174706	intergenic	LINC01360;LINC02238	dist=77324;dist=202641	.	.
9	rs4523481	1	73899639	C	T	0.4334	7.24e-23	-9.844	1.35e-07	0.001172	4.35e-07	2.21e-20	0.00163538	intergenic	LINC01360;LINC02238	dist=78705;dist=201260	.	.
9	rs1572668	1	73899742	G	A	0.4433	7.594e-14	7.477	6.39e-06	0.003113	3.46e-07	4.13e-09	0.183141	intergenic	LINC01360;LINC02238	dist=78808;dist=201157	.	.
9	rs10749823	1	73900843	C	T	0.166	2.292e-11	-6.686	0.0003628	0.1021	0.0003735	1.49e-09	0.000586462	intergenic	LINC01360;LINC02238	dist=79909;dist=200056	.	.
9	rs11210247	1	73900932	C	T	0.4493	1.491e-14	7.688	8.41e-06	0.005783	8.88e-07	1.82e-11	0.212812	intergenic	LINC01360;LINC02238	dist=79998;dist=199967	.	.
9	rs10749824	1	73900947	G	A	0.3479	2.638e-18	-8.726	1.7e-06	0.008732	2.84e-05	5.79e-17	0.00288297	intergenic	LINC01360;LINC02238	dist=80013;dist=199952	.	.
9	rs6688940	1	73901717	C	T	0.166	2.335e-11	6.683	0.0003523	0.1029	0.0003798	1.67e-09	0.00054275	intergenic	LINC01360;LINC02238	dist=80783;dist=199182	.	.
9	rs35101879	1	73902953	G	A	0.4433	1.05e-14	7.733	6.78e-06	0.003218	8.18e-06	6.28e-09	0.173527	intergenic	LINC01360;LINC02238	dist=82019;dist=197946	.	.
9	rs4369181	1	73904211	G	A	0.4433	7.895e-14	-7.472	5.1e-06	0.003852	3.7e-07	4.5e-09	0.173529	intergenic	LINC01360;LINC02238	dist=83277;dist=196688	.	.
9	rs2095794	1	73904937	G	A	0.4443	8.83e-14	7.457	6.14e-06	0.00439	5.26e-07	2.75e-09	0.17353	intergenic	LINC01360;LINC02238	dist=84003;dist=195962	.	.
9	rs12033505	1	73905414	C	A	0.4433	7.798e-14	7.474	7.55e-06	0.003136	3.02e-07	3.83e-09	0.181107	intergenic	LINC01360;LINC02238	dist=84480;dist=195485	.	.
9	rs6676874	1	73908359	C	T	0.3539	3.923e-18	-8.681	1.65e-06	0.008136	3.1e-05	2.24e-16	0.00211544	intergenic	LINC01360;LINC02238	dist=87425;dist=192540	.	.
9	rs4287126	1	73908975	C	T	0.4433	7.838e-14	7.473	7.37e-06	0.002559	8.37e-07	2.6e-09	0.184889	intergenic	LINC01360;LINC02238	dist=88041;dist=191924	.	.
9	rs4113049	1	73909964	G	A	0.4433	7.729e-14	7.475	7.4e-06	0.002711	8.15e-07	2.57e-09	0.175639	intergenic	LINC01360;LINC02238	dist=89030;dist=190935	.	.
9	rs4113050	1	73910055	C	T	0.4433	6.02e-14	7.508	7.22e-06	0.002561	4.88e-07	2.59e-09	0.177929	intergenic	LINC01360;LINC02238	dist=89121;dist=190844	.	.
9	rs604654	1	73913689	C	T	0.3479	6.183e-10	6.186	0.05103	0.04231	4.48e-05	1.16e-07	0.00272126	intergenic	LINC01360;LINC02238	dist=92755;dist=187210	.	.
9	rs10890040	1	73916446	C	A	0.3598	2.869e-09	-5.939	0.03552	0.03984	4.53e-05	4.21e-07	0.0183785	intergenic	LINC01360;LINC02238	dist=95512;dist=184453	.	.
9	rs11807366	1	73916648	G	A	0.4334	7.825e-23	9.837	1.35e-07	0.001213	8.35e-07	1.44e-20	0.00144026	intergenic	LINC01360;LINC02238	dist=95714;dist=184251	.	.
9	rs1500429	1	73917111	C	A	0.3529	5.886e-18	8.635	2.4e-06	0.008021	2.99e-05	2.8e-16	0.00218852	intergenic	LINC01360;LINC02238	dist=96177;dist=183788	.	.
9	rs628933	1	73917247	G	T	0.3529	1.134e-09	-6.089	0.04335	0.04541	9.76e-05	4.17e-07	0.0019877	intergenic	LINC01360;LINC02238	dist=96313;dist=183652	.	.
9	rs557855	1	73919013	C	T	0.3479	3.761e-10	-6.264	0.05104	0.04701	5.13e-05	1.31e-07	0.00253122	intergenic	LINC01360;LINC02238	dist=98079;dist=181886	.	.
9	rs12029861	1	73919230	G	A	0.3489	2.161e-10	-6.349	0.03862	0.04177	5.72e-05	8.66e-08	0.00254337	intergenic	LINC01360;LINC02238	dist=98296;dist=181669	.	.
9	rs647959	1	73919925	G	T	0.339	1.2e-17	-8.553	5.75e-06	0.008183	0.0002152	1.86e-17	0.00267405	intergenic	LINC01360;LINC02238	dist=98991;dist=180974	.	.
9	rs647478	1	73920040	G	A	0.339	1.112e-17	-8.562	5.54e-06	0.00758	0.0002394	2.16e-17	0.00228328	intergenic	LINC01360;LINC02238	dist=99106;dist=180859	.	.
9	rs501899	1	73920352	C	T	0.4622	1.072e-09	6.098	0.0004688	0.01973	0.0003381	5.73e-08	0.314055	intergenic	LINC01360;LINC02238	dist=99418;dist=180547	.	.
9	rs531924	1	73921303	C	T	0.4622	1.107e-09	6.093	0.0004327	0.02073	0.0003699	5.92e-08	0.312881	intergenic	LINC01360;LINC02238	dist=100369;dist=179596	.	.
9	rs1392583	1	73921761	C	A	0.3439	1.614e-18	8.781	1.17e-05	0.006446	0.0001544	9.91e-17	0.00213044	intergenic	LINC01360;LINC02238	dist=100827;dist=179138	.	.
9	rs1846727	1	73921819	C	T	0.3439	1.381e-17	-8.537	6.03e-06	0.00647	0.0001488	9.35e-17	0.00197224	intergenic	LINC01360;LINC02238	dist=100885;dist=179080	.	.
9	rs4282756	1	73923349	C	T	0.3439	1.417e-17	-8.534	6.24e-06	0.006716	0.0001427	8.89e-17	0.00198921	intergenic	LINC01360;LINC02238	dist=102415;dist=177550	.	.
9	rs1500430	1	73924424	C	T	0.4672	8.74e-10	-6.131	0.0003767	0.01724	0.0002015	1.39e-07	0.264665	intergenic	LINC01360;LINC02238	dist=103490;dist=176475	.	.
9	rs536029	1	73925090	G	A	0.3439	1.205e-17	-8.552	5.75e-06	0.006328	0.00013	9.44e-17	0.00197379	intergenic	LINC01360;LINC02238	dist=104156;dist=175809	.	.
9	rs496819	1	73926572	C	T	0.339	1.129e-17	8.56	6.68e-06	0.00741	0.0002179	1.86e-17	0.00228681	intergenic	LINC01360;LINC02238	dist=105638;dist=174327	.	.
9	rs505725	1	73930405	C	A	0.4672	1.117e-09	-6.092	0.0004028	0.02059	0.0001899	1.5e-07	0.273935	intergenic	LINC01360;LINC02238	dist=109471;dist=170494	.	.
9	rs622421	1	73930493	G	A	0.4662	1.12e-09	6.091	0.0004028	0.02046	0.0001813	1.56e-07	0.275743	intergenic	LINC01360;LINC02238	dist=109559;dist=170406	.	.
9	rs511175	1	73930988	C	T	0.4662	1.128e-09	6.09	0.0004022	0.0205	0.0001864	1.59e-07	0.27173	intergenic	LINC01360;LINC02238	dist=110054;dist=169911	.	.
9	rs11210255	1	73931737	G	A	0.4682	9.241e-10	-6.122	0.000394	0.01922	0.0001812	1.36e-07	0.260453	intergenic	LINC01360;LINC02238	dist=110803;dist=169162	.	.
9	rs11210256	1	73931851	G	A	0.4682	8.566e-10	-6.134	0.0003774	0.01794	0.0002032	1.28e-07	0.260379	intergenic	LINC01360;LINC02238	dist=110917;dist=169048	.	.
9	rs1338646	1	73932451	G	A	0.3449	1.433e-17	-8.532	6.55e-06	0.007464	0.0001312	8.07e-17	0.00182394	intergenic	LINC01360;LINC02238	dist=111517;dist=168448	.	.
9	rs12037753	1	73932774	G	A	0.4682	6.148e-09	-5.813	0.0003011	0.0214	0.002533	2.81e-05	0.260857	intergenic	LINC01360;LINC02238	dist=111840;dist=168125	.	.
9	rs12140865	1	73932886	C	A	0.3449	1.42e-17	8.534	6.76e-06	0.007459	0.0001316	7.53e-17	0.00180468	intergenic	LINC01360;LINC02238	dist=111952;dist=168013	.	.
9	rs12141936	1	73933930	G	A	0.4682	1.066e-09	6.099	0.0004414	0.01853	0.0002245	1.27e-07	0.269694	intergenic	LINC01360;LINC02238	dist=112996;dist=166969	.	.
9	rs11210257	1	73934633	C	A	0.4523	3.01e-14	7.598	2.19e-05	0.002451	2.93e-06	3.75e-11	0.181835	intergenic	LINC01360;LINC02238	dist=113699;dist=166266	.	.
9	rs11210259	1	73935251	G	A	0.4523	3.868e-14	-7.565	2.25e-05	0.002643	3.98e-06	4.3e-11	0.174837	intergenic	LINC01360;LINC02238	dist=114317;dist=165648	.	.
9	rs4353039	1	73935884	G	A	0.3439	2.33e-17	-8.476	6.64e-06	0.007225	0.0001601	1.68e-16	0.00201799	intergenic	LINC01360;LINC02238	dist=114950;dist=165015	.	.
9	rs614131	1	73937695	C	T	0.3439	2.158e-17	-8.485	6.08e-06	0.007032	0.0001943	1.57e-16	0.00184604	intergenic	LINC01360;LINC02238	dist=116761;dist=163204	.	.
9	rs12754690	1	73939898	C	T	0.4523	4.446e-14	-7.547	2.31e-05	0.002696	4.75e-06	4.99e-11	0.165611	intergenic	LINC01360;LINC02238	dist=118964;dist=161001	.	.
9	rs6701520	1	73940718	C	T	0.3449	1.846e-17	8.503	6.88e-06	0.006922	0.0001468	1.12e-16	0.00208536	intergenic	LINC01360;LINC02238	dist=119784;dist=160181	.	.
9	rs11210261	1	73941881	C	A	0.4523	4.189e-14	-7.555	2.16e-05	0.002705	4.77e-06	4.87e-11	0.166014	intergenic	LINC01360;LINC02238	dist=120947;dist=159018	.	.
9	rs11210263	1	73942894	C	T	0.4523	4.528e-14	-7.545	2.25e-05	0.002729	4.72e-06	5.17e-11	0.168255	intergenic	LINC01360;LINC02238	dist=121960;dist=158005	.	.
9	rs666532	1	73945826	G	T	0.4235	4.782e-22	-9.653	4.48e-07	0.001042	5.83e-06	1.32e-20	0.0013155	intergenic	LINC01360;LINC02238	dist=124892;dist=155073	.	.
9	rs1697229	1	73947094	G	A	0.165	3.334e-11	-6.631	0.0004308	0.1076	0.000527	1.86e-09	0.000448116	intergenic	LINC01360;LINC02238	dist=126160;dist=153805	.	.
9	rs9425120	1	73951515	C	T	0.4225	3.236e-08	-5.528	0.1623	0.3759	5.62e-06	0.0001307	0.00158866	intergenic	LINC01360;LINC02238	dist=130581;dist=149384	.	.
9	rs7513375	1	73952123	C	A	0.4543	8.012e-14	-7.47	3.7e-05	0.003329	4.41e-06	4.81e-11	0.179686	intergenic	LINC01360;LINC02238	dist=131189;dist=148776	.	.
9	rs1067872	1	73954939	C	T	0.4225	7.746e-22	-9.603	6.3e-07	0.001131	6.23e-06	1.34e-20	0.00143797	intergenic	LINC01360;LINC02238	dist=134005;dist=145960	.	.
9	rs527068	1	73956490	C	T	0.4225	8.303e-22	-9.596	5.94e-07	0.001081	8.03e-06	1.46e-20	0.00141739	intergenic	LINC01360;LINC02238	dist=135556;dist=144409	.	.
9	rs1021756	1	73958086	G	T	0.4543	8.417e-14	-7.464	3.24e-05	0.003289	4.94e-06	6.35e-11	0.175519	intergenic	LINC01360;LINC02238	dist=137152;dist=142813	.	.
9	rs477278	1	73958578	C	T	0.4235	6.794e-22	-9.617	5.71e-07	0.001203	5.66e-06	1.34e-20	0.00132242	intergenic	LINC01360;LINC02238	dist=137644;dist=142321	.	.
9	rs1546271	1	73960825	G	A	0.4235	8.954e-22	9.588	5.95e-07	0.001352	7.24e-06	1.16e-20	0.0014379	intergenic	LINC01360;LINC02238	dist=139891;dist=140074	.	.
9	rs11800984	1	73967329	C	A	0.4245	4.84e-08	5.457	0.1613	0.5105	1.46e-05	9.39e-05	0.00140191	intergenic	LINC01360;LINC02238	dist=146395;dist=133570	.	.
9	rs7530705	1	73972994	C	A	0.166	1.558e-09	-6.038	0.01382	0.000617	0.0008768	0.0002453	0.000223332	intergenic	LINC01360;LINC02238	dist=152060;dist=127905	.	.
9	rs10465817	1	73975686	C	A	0.4245	4.767e-08	5.46	0.156	0.5939	1.42e-05	0.0001007	0.00131789	intergenic	LINC01360;LINC02238	dist=154752;dist=125213	.	.
9	rs7534840	1	73975758	G	A	0.4245	4.823e-08	5.458	0.1607	0.5694	1.34e-05	0.0001052	0.0012996	intergenic	LINC01360;LINC02238	dist=154824;dist=125141	.	.
9	rs4361946	1	73981238	C	T	0.166	1.909e-11	6.713	0.0002067	0.1147	0.0008606	1.86e-09	0.000224011	intergenic	LINC01360;LINC02238	dist=160304;dist=119661	.	.	y
9	rs4384177	1	73982084	G	T	0.166	2.242e-11	-6.689	0.0001988	0.1178	0.0008998	2.51e-09	0.000217025	intergenic	LINC01360;LINC02238	dist=161150;dist=118815	.	.
9	rs10890043	1	73993876	C	T	0.3042	1.895e-13	7.356	1.17e-05	0.01249	0.03443	6.44e-14	0.0363739	intergenic	LINC01360;LINC02238	dist=172942;dist=107023	.	.	y
9	rs7519147	1	73994416	C	T	0.495	3.669e-10	-6.267	6.2e-05	0.008122	0.002082	1.49e-08	0.758216	intergenic	LINC01360;LINC02238	dist=173482;dist=106483	.	.
9	rs1501485	1	73995259	G	A	0.495	2.686e-10	6.316	5.21e-05	0.007082	0.001991	1.34e-08	0.755311	intergenic	LINC01360;LINC02238	dist=174325;dist=105640	.	.
9	rs1501486	1	73995489	C	T	0.1501	4.584e-08	-5.467	8.03e-05	0.1417	0.2523	6.57e-07	0.0173484	intergenic	LINC01360;LINC02238	dist=174555;dist=105410	.	.
9	rs1501488	1	73996208	C	T	0.1501	4.354e-08	5.476	7.26e-05	0.1484	0.2516	5.99e-07	0.0177174	intergenic	LINC01360;LINC02238	dist=175274;dist=104691	.	.
9	rs7523027	1	73996658	C	T	0.1501	4.293e-08	5.478	7.58e-05	0.1459	0.2481	5.99e-07	0.01735	intergenic	LINC01360;LINC02238	dist=175724;dist=104241	.	.
9	rs12048330	1	73999568	C	T	0.4911	1.436e-09	-6.051	0.0002349	0.01785	0.00177	1.4e-08	0.68666	intergenic	LINC01360;LINC02238	dist=178634;dist=101331	.	.
9	rs7520239	1	74005206	C	T	0.4911	1.62e-09	-6.032	0.0002595	0.01747	0.002181	1.36e-08	0.675422	intergenic	LINC01360;LINC02238	dist=184272;dist=95693	.	.
9	rs7543450	1	74007721	C	T	0.1392	4.96e-08	5.453	0.0003791	0.2174	0.08558	2.21e-07	0.0154686	intergenic	LINC01360;LINC02238	dist=186787;dist=93178	.	.
9	rs7551153	1	74007768	G	T	0.494	9.204e-10	-6.123	0.0002374	0.01667	0.0004898	1.85e-08	0.722677	intergenic	LINC01360;LINC02238	dist=186834;dist=93131	.	.
9	rs10890047	1	74011554	G	T	0.494	5.211e-10	6.213	0.0001997	0.01277	0.0005453	1.02e-08	0.736053	intergenic	LINC01360;LINC02238	dist=190620;dist=89345	.	.
9	rs1604348	1	74016652	G	T	0.494	6.265e-10	-6.184	0.0002188	0.01457	0.000536	1.05e-08	0.734683	intergenic	LINC01360;LINC02238	dist=195718;dist=84247	.	.
9	rs1501482	1	74018481	C	T	0.496	5.909e-10	6.193	0.000313	0.01126	0.0005645	7.77e-09	0.736595	intergenic	LINC01360;LINC02238	dist=197547;dist=82418	.	.
9	rs9661557	1	74020563	C	T	0.1412	3.129e-08	-5.534	0.000492	0.1708	0.06626	1.45e-07	0.0159492	intergenic	LINC01360;LINC02238	dist=199629;dist=80336	.	.	y
9	rs6669337	1	74022034	C	A	0.496	5.055e-10	6.217	0.0002964	0.01131	0.000479	7.1e-09	0.736461	intergenic	LINC01360;LINC02238	dist=201100;dist=78865	.	.
9	rs1604346	1	74023548	G	A	0.1412	3.834e-08	-5.498	0.0005113	0.1903	0.06561	1.64e-07	0.0159419	intergenic	LINC01360;LINC02238	dist=202614;dist=77351	.	.
9	rs959414	1	74026114	G	T	0.497	4.945e-10	6.221	0.0002943	0.01135	0.0004044	7.66e-09	0.747278	intergenic	LINC01360;LINC02238	dist=205180;dist=74785	.	.
9	rs12033289	1	74028580	C	T	0.496	3.934e-10	-6.257	0.0002678	0.009839	0.0004015	7.16e-09	0.745334	intergenic	LINC01360;LINC02238	dist=207646;dist=72319	.	.
9	rs1360243	1	74030787	G	T	0.496	4.122e-10	-6.249	0.0002707	0.009838	0.0004081	7.6e-09	0.746562	intergenic	LINC01360;LINC02238	dist=209853;dist=70112	.	.
9	rs12026912	1	74032534	G	T	0.496	3.553e-10	6.273	0.0002473	0.01019	0.000372	6.56e-09	0.749156	intergenic	LINC01360;LINC02238	dist=211600;dist=68365	.	.
9	rs7542499	1	74033340	C	A	0.498	4.248e-10	6.245	0.0002731	0.009551	0.0004244	8.15e-09	0.744458	intergenic	LINC01360;LINC02238	dist=212406;dist=67559	.	.
9	rs978433	1	74035041	C	T	0.4732	6.436e-10	6.179	0.0008932	0.00729	0.0001593	9.92e-09	0.751701	intergenic	LINC01360;LINC02238	dist=214107;dist=65858	.	.
9	rs1854643	1	74036009	G	A	0.4732	5.327e-11	6.561	0.0003298	0.006174	0.0001674	9.49e-09	0.747166	intergenic	LINC01360;LINC02238	dist=215075;dist=64890	.	.
9	rs1854644	1	74038928	C	A	0.4732	8.504e-10	-6.135	0.001218	0.006947	0.000162	8.98e-09	0.805282	intergenic	LINC01360;LINC02238	dist=217994;dist=61971	.	.
9	rs6694107	1	74039267	G	T	0.4732	7.814e-10	6.149	0.001122	0.007264	0.0001601	9.79e-09	0.757752	intergenic	LINC01360;LINC02238	dist=218333;dist=61632	.	.
9	rs11210300	1	74067414	G	A	0.4732	8.009e-10	6.145	0.001307	0.004602	0.0001455	1.89e-08	0.736762	intergenic	LINC01360;LINC02238	dist=246480;dist=33485	.	.
9	rs35473017	1	74080075	GA	G	0.1571	2.774e-10	6.311	0.001039	0.7964	0.01522	8.16e-07	0.009244	intergenic	LINC01360;LINC02238	dist=259141;dist=20824	.	.	y
10	rs12754818	1	79392756	C	A	0.3817	9.598e-09	-5.738	0.0001417	0.01093	0.0003888	0.0002943	0.0376843	exonic	ADGRL4	.	nonsynonymous SNV	ADGRL4:ENST00000370742.4:exon8:c.G898T:p.V300L,ADGRL4:ENST00000656841.1:exon8:c.G763T:p.V255L,ADGRL4:ENST00000671209.1:exon8:c.G898T:p.V300L,ADGRL4:ENST00000655029.1:exon10:c.G763T:p.V255L,ADGRL4:ENST00000661030.1:exon10:c.G763T:p.V255L	y
11	rs1937799	1	80792503	C	A	0.2982	9.35e-09	5.742	9.12e-06	0.006337	7.19e-05	0.1826	7.42e-06	intergenic	ENSG00000260322;ENSG00000225598	dist=209900;dist=46546	.	.
11	rs1937800	1	80792560	C	T	0.2982	9.914e-09	5.732	1.04e-05	0.006296	7.36e-05	0.1795	7.42e-06	intergenic	ENSG00000260322;ENSG00000225598	dist=209957;dist=46489	.	.
11	rs1937801	1	80792569	C	T	0.2982	9.764e-09	5.735	1.05e-05	0.006277	7.19e-05	0.1786	7.42e-06	intergenic	ENSG00000260322;ENSG00000225598	dist=209966;dist=46480	.	.
11	rs59086229	1	80792872	C	T	0.2982	1.05e-08	5.722	1.1e-05	0.006518	7.7e-05	0.1771	7.42e-06	intergenic	ENSG00000260322;ENSG00000225598	dist=210269;dist=46177	.	.
11	rs12080622	1	80792881	C	T	0.2982	1.003e-08	5.73	1.09e-05	0.006525	7.13e-05	0.1761	7.42e-06	intergenic	ENSG00000260322;ENSG00000225598	dist=210278;dist=46168	.	.
11	rs12065553	1	80793118	G	A	0.2982	1.18e-08	-5.703	1.11e-05	0.00654	8.43e-05	0.1791	9.28e-06	intergenic	ENSG00000260322;ENSG00000225598	dist=210515;dist=45931	.	.
11	rs17104684	1	80793287	G	A	0.2982	1.099e-08	5.715	1.11e-05	0.006428	7.72e-05	0.1781	8.68e-06	intergenic	ENSG00000260322;ENSG00000225598	dist=210684;dist=45762	.	.
11	rs41338944	1	80793418	C	T	0.2982	1.053e-08	-5.722	1.26e-05	0.005515	8.07e-05	0.1744	8.77e-06	intergenic	ENSG00000260322;ENSG00000225598	dist=210815;dist=45631	.	.
11	rs66857876	1	80793457	C	T	0.2982	1.132e-08	5.71	1.17e-05	0.006424	7.71e-05	0.1782	8.66e-06	intergenic	ENSG00000260322;ENSG00000225598	dist=210854;dist=45592	.	.
11	rs67084262	1	80793719	G	A	0.2982	1.136e-08	5.709	1.15e-05	0.006534	7.72e-05	0.1777	8.68e-06	intergenic	ENSG00000260322;ENSG00000225598	dist=211116;dist=45330	.	.
11	rs66569213	1	80793848	C	A	0.2982	9.09e-09	5.747	1.34e-05	0.006813	6.03e-05	0.151	8.08e-06	intergenic	ENSG00000260322;ENSG00000225598	dist=211245;dist=45201	.	.
11	rs12071849	1	80794322	G	T	0.2982	9.492e-09	5.74	9.74e-06	0.006604	7.84e-05	0.1668	8.68e-06	intergenic	ENSG00000260322;ENSG00000225598	dist=211719;dist=44727	.	.
11	rs12082344	1	80794342	C	T	0.2972	8.591e-09	5.756	8.98e-06	0.006211	7.44e-05	0.1683	8.68e-06	intergenic	ENSG00000260322;ENSG00000225598	dist=211739;dist=44707	.	.
11	rs72673689	1	80794351	C	T	0.2972	8.885e-09	5.751	9.31e-06	0.006328	7.19e-05	0.1696	8.68e-06	intergenic	ENSG00000260322;ENSG00000225598	dist=211748;dist=44698	.	.
11	rs115567255	1	80794516	C	T	0.2982	2.058e-09	-5.993	9.38e-06	0.00655	1.74e-05	0.521	8.68e-06	intergenic	ENSG00000260322;ENSG00000225598	dist=211913;dist=44533	.	.
11	rs67566769	1	80794622	G	A	0.2972	5.153e-09	-5.842	5.26e-06	0.006726	1.75e-05	0.5253	7.64e-06	intergenic	ENSG00000260322;ENSG00000225598	dist=212019;dist=44427	.	.
11	rs67299052	1	80794715	C	A	0.2982	6.019e-09	-5.816	0.0001777	0.006978	1.65e-05	0.4813	8.02e-06	intergenic	ENSG00000260322;ENSG00000225598	dist=212112;dist=44334	.	.
11	rs4581234	1	80795529	C	T	0.2972	1.476e-08	5.664	1.37e-05	0.007074	9.02e-05	0.1795	9.6e-06	intergenic	ENSG00000260322;ENSG00000225598	dist=212926;dist=43520	.	.
11	rs4430281	1	80795563	C	T	0.2972	2.084e-08	5.605	1.36e-05	0.008822	8.84e-05	0.1814	9.31e-06	intergenic	ENSG00000260322;ENSG00000225598	dist=212960;dist=43486	.	.
11	rs4553136	1	80795564	G	A	0.2972	1.243e-08	-5.694	1.25e-05	0.006785	8.72e-05	0.1715	9.41e-06	intergenic	ENSG00000260322;ENSG00000225598	dist=212961;dist=43485	.	.
11	rs4303039	1	80795646	G	A	0.2972	9.478e-09	5.74	1.4e-05	0.006525	5.77e-05	0.1493	1.06e-05	intergenic	ENSG00000260322;ENSG00000225598	dist=213043;dist=43403	.	.
11	rs6664550	1	80795712	G	A	0.2982	8.694e-09	-5.754	1.34e-05	0.006409	5.51e-05	0.1494	9.6e-06	intergenic	ENSG00000260322;ENSG00000225598	dist=213109;dist=43337	.	.
11	rs72949518	1	80797008	C	T	0.2992	6.643e-09	5.8	7.57e-06	0.007182	1.81e-05	0.5172	7.47e-06	intergenic	ENSG00000260322;ENSG00000225598	dist=214405;dist=42041	.	.
11	rs67451257	1	80797412	C	A	0.2932	1.347e-08	-5.68	2.35e-05	0.005578	0.0001129	0.1664	4.2e-06	intergenic	ENSG00000260322;ENSG00000225598	dist=214809;dist=41637	.	.
11	rs67148358	1	80797504	G	A	0.2982	1.089e-08	5.716	1.23e-05	0.006808	7.92e-05	0.1684	7.47e-06	intergenic	ENSG00000260322;ENSG00000225598	dist=214901;dist=41545	.	.
11	rs72673699	1	80797590	G	A	0.2982	1.108e-08	5.713	1.22e-05	0.006827	7.99e-05	0.1684	7.99e-06	intergenic	ENSG00000260322;ENSG00000225598	dist=214987;dist=41459	.	.
11	rs12073845	1	80797910	C	T	0.2982	1.029e-08	-5.726	9.53e-06	0.007071	7.43e-05	0.1796	7.47e-06	intergenic	ENSG00000260322;ENSG00000225598	dist=215307;dist=41139	.	.
11	rs12088284	1	80798635	C	T	0.2982	1.055e-08	5.722	9.44e-06	0.006275	7.78e-05	0.1922	7.47e-06	intergenic	ENSG00000260322;ENSG00000225598	dist=216032;dist=40414	.	.
11	rs12088287	1	80798639	C	T	0.2982	1.074e-08	5.719	9.73e-06	0.006275	7.78e-05	0.1922	7.47e-06	intergenic	ENSG00000260322;ENSG00000225598	dist=216036;dist=40410	.	.
11	rs2389014	1	80799189	C	T	0.2982	1.171e-08	-5.704	1.16e-05	0.006399	8.33e-05	0.1847	7.46e-06	intergenic	ENSG00000260322;ENSG00000225598	dist=216586;dist=39860	.	.
11	rs2389015	1	80799190	G	A	0.2972	1.409e-08	5.672	1.96e-05	0.004615	8.09e-05	0.1915	9.05e-06	intergenic	ENSG00000260322;ENSG00000225598	dist=216587;dist=39859	.	.
11	rs2389016	1	80799329	C	T	0.2932	1.479e-08	5.664	2.48e-05	0.005128	0.0001072	0.1834	4.21e-06	intergenic	ENSG00000260322;ENSG00000225598	dist=216726;dist=39720	.	.
11	rs76778696	1	80800174	G	A	0.2922	2.872e-08	-5.549	4.38e-05	0.007275	0.0001299	0.1858	3.84e-06	intergenic	ENSG00000260322;ENSG00000225598	dist=217571;dist=38875	.	.
11	rs67981315	1	80800321	C	T	0.2932	2.202e-08	5.595	2.44e-05	0.007473	0.0001204	0.1747	3.84e-06	intergenic	ENSG00000260322;ENSG00000225598	dist=217718;dist=38728	.	.
11	rs12084568	1	80800862	C	T	0.2972	5.483e-09	5.832	8.17e-06	0.004898	1.44e-05	0.5602	6.84e-06	intergenic	ENSG00000260322;ENSG00000225598	dist=218259;dist=38187	.	.
11	rs12074207	1	80801174	G	A	0.2972	1.162e-08	5.705	1.85e-05	0.004898	7.04e-05	0.1827	6.84e-06	intergenic	ENSG00000260322;ENSG00000225598	dist=218571;dist=37875	.	.
11	rs12069728	1	80801419	G	A	0.2932	1.4e-08	-5.673	2.58e-05	0.005732	9.54e-05	0.1725	3.83e-06	intergenic	ENSG00000260322;ENSG00000225598	dist=218816;dist=37630	.	.
11	rs7555345	1	80801793	C	T	0.2982	1.244e-08	5.694	1.76e-05	0.005892	8.33e-05	0.1793	5.42e-06	intergenic	ENSG00000260322;ENSG00000225598	dist=219190;dist=37256	.	.
11	rs12075452	1	80801850	G	A	0.2922	2.327e-08	5.586	2.98e-05	0.007203	0.0001232	0.189	4.31e-06	intergenic	ENSG00000260322;ENSG00000225598	dist=219247;dist=37199	.	.
11	rs115815977	1	80802255	G	A	0.2913	2.343e-08	-5.585	3.06e-05	0.007059	0.000133	0.1901	3.82e-06	intergenic	ENSG00000260322;ENSG00000225598	dist=219652;dist=36794	.	.
11	rs112047395	1	80802256	C	T	0.2982	1.521e-08	5.659	1.03e-05	0.009372	7.4e-05	0.1813	5.87e-06	intergenic	ENSG00000260322;ENSG00000225598	dist=219653;dist=36793	.	.
11	rs114982260	1	80802349	G	A	0.2982	1.173e-08	-5.704	1.59e-05	0.005981	8.4e-05	0.1778	5.41e-06	intergenic	ENSG00000260322;ENSG00000225598	dist=219746;dist=36700	.	.
11	rs139204031	1	80802453	C	A	0.2932	1.36e-08	5.678	2.42e-05	0.005743	9.74e-05	0.1727	3.82e-06	intergenic	ENSG00000260322;ENSG00000225598	dist=219850;dist=36596	.	.
11	rs12075726	1	80802471	G	A	0.2972	1.636e-08	5.647	1.87e-05	0.006172	6.83e-05	0.1814	6.81e-06	intergenic	ENSG00000260322;ENSG00000225598	dist=219868;dist=36578	.	.
11	rs111263364	1	80802610	G	A	0.2972	1.618e-08	5.649	1.95e-05	0.006176	6.79e-05	0.1769	6.81e-06	intergenic	ENSG00000260322;ENSG00000225598	dist=220007;dist=36439	.	.
11	rs12087638	1	80803147	C	T	0.2972	1.107e-08	5.713	1.86e-05	0.004843	6.93e-05	0.1782	6.8e-06	intergenic	ENSG00000260322;ENSG00000225598	dist=220544;dist=35902	.	.
11	rs12087646	1	80803189	C	T	0.2972	9.07e-09	5.747	1.86e-05	0.004305	6.4e-05	0.1676	6.8e-06	intergenic	ENSG00000260322;ENSG00000225598	dist=220586;dist=35860	.	.
11	rs12087722	1	80803356	C	T	0.2972	1.082e-08	5.717	1.85e-05	0.004838	6.82e-05	0.1768	6.8e-06	intergenic	ENSG00000260322;ENSG00000225598	dist=220753;dist=35693	.	.
11	rs59355246	1	80803766	G	A	0.2982	1.144e-08	-5.708	1.91e-05	0.004904	7.42e-05	0.1762	6.8e-06	intergenic	ENSG00000260322;ENSG00000225598	dist=221163;dist=35283	.	.
11	rs72675704	1	80804132	G	A	0.2972	9.756e-09	5.735	1.69e-05	0.004631	6.37e-05	0.1775	6.8e-06	intergenic	ENSG00000260322;ENSG00000225598	dist=221529;dist=34917	.	.
11	rs142522597	1	80804175	G	A	0.2972	9.929e-09	5.732	1.79e-05	0.004605	6.8e-05	0.1747	6.5e-06	intergenic	ENSG00000260322;ENSG00000225598	dist=221572;dist=34874	.	.
11	rs35020936	1	80804503	G	A	0.2972	1.105e-08	-5.714	1.94e-05	0.005189	6.94e-05	0.1691	6.79e-06	intergenic	ENSG00000260322;ENSG00000225598	dist=221900;dist=34546	.	.
11	rs66988543	1	80804535	G	A	0.2982	6.393e-09	5.806	8.71e-06	0.006176	1.87e-05	0.5366	5.39e-06	intergenic	ENSG00000260322;ENSG00000225598	dist=221932;dist=34514	.	.
11	rs17488710	1	80804872	C	T	0.2972	1.219e-08	5.697	2.04e-05	0.005465	7.48e-05	0.1695	6.78e-06	intergenic	ENSG00000260322;ENSG00000225598	dist=222269;dist=34177	.	.
11	rs17488724	1	80805031	G	A	0.2972	1.173e-08	5.704	2.15e-05	0.005442	7.16e-05	0.1632	6.79e-06	intergenic	ENSG00000260322;ENSG00000225598	dist=222428;dist=34018	.	.
11	rs17488752	1	80805285	G	A	0.2982	1.35e-08	5.68	2.04e-05	0.006572	8.91e-05	0.1655	5.48e-06	intergenic	ENSG00000260322;ENSG00000225598	dist=222682;dist=33764	.	.
11	rs2389022	1	80805758	G	A	0.2982	1.284e-08	-5.688	1.88e-05	0.006597	8.75e-05	0.1664	5.37e-06	intergenic	ENSG00000260322;ENSG00000225598	dist=223155;dist=33291	.	.
11	rs2389023	1	80805785	G	A	0.2982	1.29e-08	5.687	1.92e-05	0.006575	8.83e-05	0.1653	5.37e-06	intergenic	ENSG00000260322;ENSG00000225598	dist=223182;dist=33264	.	.
11	rs2389024	1	80805845	C	T	0.3002	1.033e-08	-5.725	1.02e-05	0.005215	8.96e-05	0.2011	6.06e-06	intergenic	ENSG00000260322;ENSG00000225598	dist=223242;dist=33204	.	.
11	rs2892660	1	80806357	C	T	0.2982	8.818e-09	5.752	1.39e-05	0.006018	0.0001032	0.1456	5.37e-06	intergenic	ENSG00000260322;ENSG00000225598	dist=223754;dist=32692	.	.
11	rs2892661	1	80806358	G	A	0.2982	8.961e-09	-5.749	1.39e-05	0.006117	0.000104	0.1457	5.37e-06	intergenic	ENSG00000260322;ENSG00000225598	dist=223755;dist=32691	.	.
11	rs67819360	1	80806834	G	A	0.2982	1.251e-08	5.693	1.87e-05	0.006134	9.3e-05	0.1674	5.36e-06	intergenic	ENSG00000260322;ENSG00000225598	dist=224231;dist=32215	.	.
11	rs1994674	1	80806965	G	A	0.2972	2.245e-08	5.592	2.43e-05	0.006027	0.0001379	0.1956	6.76e-06	intergenic	ENSG00000260322;ENSG00000225598	dist=224362;dist=32084	.	.
11	rs1994676	1	80806991	C	A	0.2972	1.197e-08	-5.7	1.94e-05	0.00565	7.24e-05	0.1697	6.76e-06	intergenic	ENSG00000260322;ENSG00000225598	dist=224388;dist=32058	.	.
11	rs67890928	1	80807888	G	A	0.2982	1.315e-08	5.684	2e-05	0.006575	8.78e-05	0.165	5.35e-06	intergenic	ENSG00000260322;ENSG00000225598	dist=225285;dist=31161	.	.
11	rs56100095	1	80808623	C	T	0.2922	2.28e-08	5.589	3.34e-05	0.007803	0.0001248	0.174	3.78e-06	intergenic	ENSG00000260322;ENSG00000225598	dist=226020;dist=30426	.	.
11	rs17435926	1	80808707	G	T	0.2982	1.299e-08	-5.686	1.96e-05	0.006482	8.65e-05	0.1668	5.34e-06	intergenic	ENSG00000260322;ENSG00000225598	dist=226104;dist=30342	.	.
11	rs17488857	1	80808830	G	A	0.2922	2.264e-08	-5.591	3.29e-05	0.007803	0.0001248	0.1742	3.78e-06	intergenic	ENSG00000260322;ENSG00000225598	dist=226227;dist=30219	.	.
11	rs17488871	1	80808966	C	T	0.2982	1.249e-08	5.693	1.88e-05	0.006582	8.33e-05	0.1657	5.34e-06	intergenic	ENSG00000260322;ENSG00000225598	dist=226363;dist=30083	.	.
11	rs17435994	1	80808989	C	T	0.2922	2.885e-08	-5.548	3.1e-05	0.009486	0.0001535	0.1818	3.78e-06	intergenic	ENSG00000260322;ENSG00000225598	dist=226386;dist=30060	.	.
11	rs10493662	1	80809034	G	A	0.2982	9.998e-09	-5.731	1.6e-05	0.006648	5.79e-05	0.1585	6.78e-06	intergenic	ENSG00000260322;ENSG00000225598	dist=226431;dist=30015	.	.
11	rs72675712	1	80809491	C	T	0.2922	2.381e-08	-5.582	3.17e-05	0.008152	0.0001309	0.1773	3.77e-06	intergenic	ENSG00000260322;ENSG00000225598	dist=226888;dist=29558	.	.
11	rs67904215	1	80809518	G	A	0.2932	1.437e-08	5.669	2.58e-05	0.006648	9.77e-05	0.1628	3.75e-06	intergenic	ENSG00000260322;ENSG00000225598	dist=226915;dist=29531	.	.
11	rs111644875	1	80809610	C	T	0.2972	1.085e-08	5.717	1.9e-05	0.005418	6.91e-05	0.1652	6.72e-06	intergenic	ENSG00000260322;ENSG00000225598	dist=227007;dist=29439	.	.
11	rs113188507	1	80809636	G	A	0.2932	1.239e-08	5.694	2.33e-05	0.006565	9.57e-05	0.1549	3.77e-06	intergenic	ENSG00000260322;ENSG00000225598	dist=227033;dist=29413	.	.
11	rs4282760	1	80810695	C	T	0.2992	1.057e-08	5.721	1.09e-05	0.006957	8.19e-05	0.1708	7.29e-06	intergenic	ENSG00000260322;ENSG00000225598	dist=228092;dist=28354	.	.
11	rs4615796	1	80810719	G	A	0.2992	1.274e-08	5.689	1.05e-05	0.008299	0.0001047	0.1775	5.78e-06	intergenic	ENSG00000260322;ENSG00000225598	dist=228116;dist=28330	.	.
11	rs4400565	1	80811003	C	A	0.2992	1.164e-08	-5.705	1.02e-05	0.006706	0.0001199	0.1729	7.28e-06	intergenic	ENSG00000260322;ENSG00000225598	dist=228400;dist=28046	.	.
11	rs4400566	1	80811039	G	A	0.2992	1.293e-08	-5.687	1.09e-05	0.008333	0.0001049	0.1759	5.77e-06	intergenic	ENSG00000260322;ENSG00000225598	dist=228436;dist=28010	.	.
11	rs2389025	1	80811206	C	T	0.2992	1.24e-08	-5.694	1.07e-05	0.008323	0.0001013	0.1736	5.78e-06	intergenic	ENSG00000260322;ENSG00000225598	dist=228603;dist=27843	.	.
11	rs6697039	1	80812211	G	A	0.3062	6.206e-09	5.811	5.22e-06	0.01044	0.0001401	0.0991	1.18e-05	intergenic	ENSG00000260322;ENSG00000225598	dist=229608;dist=26838	.	.
11	rs6673543	1	80812304	C	T	0.3062	6.065e-09	5.815	5.15e-06	0.009874	0.0001389	0.1015	1.18e-05	intergenic	ENSG00000260322;ENSG00000225598	dist=229701;dist=26745	.	.
11	rs6688826	1	80812329	C	T	0.3022	5.961e-09	-5.818	6.86e-06	0.009589	0.0001556	0.09216	8.75e-06	intergenic	ENSG00000260322;ENSG00000225598	dist=229726;dist=26720	.	.
11	rs12077931	1	80812527	G	A	0.3062	5.073e-09	-5.845	5.05e-06	0.009154	0.0001217	0.09221	1.48e-05	intergenic	ENSG00000260322;ENSG00000225598	dist=229924;dist=26522	.	.
11	rs12135823	1	80813667	G	A	0.2992	1.089e-08	5.716	1.61e-05	0.0105	0.000156	0.09567	7.92e-06	intergenic	ENSG00000260322;ENSG00000225598	dist=231064;dist=25382	.	.
11	rs12080711	1	80814326	G	A	0.2992	9.963e-09	-5.731	1.59e-05	0.01024	0.0001595	0.09064	7.77e-06	intergenic	ENSG00000260322;ENSG00000225598	dist=231723;dist=24723	.	.
11	rs12118987	1	80818530	C	T	0.3082	7.86e-09	5.771	5.97e-06	0.01056	0.000166	0.1034	1.29e-05	intergenic	ENSG00000260322;ENSG00000225598	dist=235927;dist=20519	.	.
11	rs11162974	1	80821065	C	A	0.3091	1.127e-08	-5.71	6.26e-06	0.01298	0.0002002	0.114	1.18e-05	intergenic	ENSG00000260322;ENSG00000225598	dist=238462;dist=17984	.	.
11	rs11162976	1	80822282	C	A	0.3062	7.715e-09	-5.775	7.04e-06	0.01446	0.0001759	0.1002	3.86e-06	intergenic	ENSG00000260322;ENSG00000225598	dist=239679;dist=16767	.	.
11	rs10158964	1	80825083	G	T	0.3151	2.237e-08	5.593	1.24e-05	0.02251	4.97e-05	0.1325	2.19e-05	intergenic	ENSG00000260322;ENSG00000225598	dist=242480;dist=13966	.	.
11	rs61535100	1	80827756	G	A	0.3161	1.617e-08	-5.649	9.39e-06	0.02274	5.54e-05	0.1104	2.41e-05	intergenic	ENSG00000260322;ENSG00000225598	dist=245153;dist=11293	.	.
11	rs10874123	1	80831434	G	A	0.3022	4.929e-09	5.85	9.15e-06	0.01357	3.54e-05	0.1036	4.04e-06	intergenic	ENSG00000260322;ENSG00000225598	dist=248831;dist=7615	.	.
11	rs10874124	1	80833454	G	A	0.3161	1.627e-08	-5.648	9.12e-06	0.02283	5.72e-05	0.1113	2.4e-05	intergenic	ENSG00000260322;ENSG00000225598	dist=250851;dist=5595	.	.
11	rs6670504	1	80834007	G	A	0.3022	5.57e-09	5.829	9.76e-06	0.01606	3.31e-05	0.1016	4.02e-06	intergenic	ENSG00000260322;ENSG00000225598	dist=251404;dist=5042	.	.
11	rs6670706	1	80834202	G	A	0.3032	6.042e-09	5.816	7.51e-06	0.01949	4.8e-05	0.09573	4.35e-06	intergenic	ENSG00000260322;ENSG00000225598	dist=251599;dist=4847	.	.
11	rs951258	1	80836881	G	A	0.3817	4.656e-08	-5.464	4.4e-05	0.08102	0.00465	0.006559	2.13e-05	intergenic	ENSG00000260322;ENSG00000225598	dist=254278;dist=2168	.	.
11	rs12057358	1	80836926	G	A	0.3032	9.551e-09	-5.739	1.51e-05	0.01377	4.62e-05	0.1289	3.43e-06	intergenic	ENSG00000260322;ENSG00000225598	dist=254323;dist=2123	.	.
11	rs1937787	1	80839278	C	T	0.3032	9.245e-09	-5.744	1.27e-05	0.01534	4.64e-05	0.1278	3.43e-06	ncRNA_exonic	ENSG00000225598	.	.	.
11	rs3856038	1	80844249	C	A	0.3091	3.432e-09	5.909	4.44e-06	0.0246	3.78e-05	0.08268	2.33e-06	intergenic	ENSG00000225598;ENSG00000224326	dist=3943;dist=156414	.	.
11	rs10157705	1	80845044	C	T	0.4026	4.253e-08	-5.48	1.68e-05	0.1715	0.005879	0.003596	2.81e-05	intergenic	ENSG00000225598;ENSG00000224326	dist=4738;dist=155619	.	.
11	rs72675725	1	80845936	G	A	0.4016	2.077e-08	5.605	1.14e-05	0.1256	0.005277	0.003005	3.34e-05	intergenic	ENSG00000225598;ENSG00000224326	dist=5630;dist=154727	.	.
11	rs12065633	1	80847310	C	T	0.4026	2.525e-08	-5.572	9.95e-06	0.1326	0.004911	0.003847	4.02e-05	intergenic	ENSG00000225598;ENSG00000224326	dist=7004;dist=153353	.	.
11	rs67811998	1	80848365	C	T	0.4046	3.855e-08	-5.497	1.54e-05	0.1519	0.00511	0.004158	3.24e-05	intergenic	ENSG00000225598;ENSG00000224326	dist=8059;dist=152298	.	.
11	rs6692813	1	80848989	G	A	0.3141	3.519e-09	-5.905	4.2e-06	0.01894	4.96e-05	0.09171	2.75e-06	intergenic	ENSG00000225598;ENSG00000224326	dist=8683;dist=151674	.	.
11	rs6696084	1	80849656	C	T	0.4056	4.661e-08	-5.464	1.56e-05	0.1623	0.0061	0.004275	3.24e-05	intergenic	ENSG00000225598;ENSG00000224326	dist=9350;dist=151007	.	.
11	rs67690445	1	80850342	G	T	0.3052	4.16e-09	5.878	2.79e-06	0.03462	3.49e-05	0.1228	6.96e-07	intergenic	ENSG00000225598;ENSG00000224326	dist=10036;dist=150321	.	.
11	rs56794969	1	80851756	G	A	0.3002	1.247e-09	6.074	2.45e-06	0.02936	3e-05	0.05744	8.51e-07	intergenic	ENSG00000225598;ENSG00000224326	dist=11450;dist=148907	.	.
11	rs11162990	1	80856167	G	A	0.3917	9.362e-09	-5.742	6.89e-06	0.09957	0.003248	0.006837	2.72e-06	intergenic	ENSG00000225598;ENSG00000224326	dist=15861;dist=144496	.	.
11	rs67263181	1	80858910	TA	T	0.3877	2.131e-10	-6.352	3.69e-06	0.1464	0.001004	0.05001	2.88e-06	intergenic	ENSG00000225598;ENSG00000224326	dist=18604;dist=141753	.	.	y
11	rs147811278	1	80860216	G	A	0.3917	3.029e-08	-5.54	2.05e-06	0.09014	0.001046	0.06248	2.85e-06	intergenic	ENSG00000225598;ENSG00000224326	dist=19910;dist=140447	.	.
12	rs1526480	1	91209986	C	T	0.4085	9.43e-12	-6.815	1.18e-05	0.1237	5.91e-10	2.74e-06	0.0392636	intergenic	ENSG00000287076;LINC02609	dist=18822;dist=34022	.	.	y
12	rs6656775	1	91219359	G	A	0.335	2.573e-09	-5.957	6.75e-05	0.07522	3.55e-08	0.0009523	0.0246269	intergenic	ENSG00000287076;LINC02609	dist=28195;dist=24649	.	.
12	rs10801827	1	91224244	G	A	0.3121	7.079e-09	5.789	0.0008045	0.1151	1.18e-06	0.0003406	0.0010453	intergenic	ENSG00000287076;LINC02609	dist=33080;dist=19764	.	.
12	rs4658171	1	91225566	G	A	0.3121	6.308e-09	5.808	0.0006953	0.1149	1.32e-06	0.000326	0.00102953	intergenic	ENSG00000287076;LINC02609	dist=34402;dist=18442	.	.
12	rs4658172	1	91225594	C	T	0.3121	6.371e-09	-5.807	0.0006447	0.1147	1.49e-06	0.0003403	0.00103407	intergenic	ENSG00000287076;LINC02609	dist=34430;dist=18414	.	.
12	rs3934406	1	91226161	C	T	0.3121	6.213e-09	5.811	0.0006133	0.1174	1.49e-06	0.0003341	0.00103471	intergenic	ENSG00000287076;LINC02609	dist=34997;dist=17847	.	.
12	rs3934407	1	91226571	G	A	0.3121	5.84e-09	5.821	0.0006826	0.1133	1.23e-06	0.0003152	0.00102655	intergenic	ENSG00000287076;LINC02609	dist=35407;dist=17437	.	.
12	rs17131160	1	91227063	C	T	0.3131	7.288e-09	-5.784	0.0006972	0.1212	1.79e-06	0.0003183	0.00104402	intergenic	ENSG00000287076;LINC02609	dist=35899;dist=16945	.	.
12	rs12064799	1	91227215	G	A	0.3121	6.92e-09	5.793	0.0006466	0.1156	1.57e-06	0.0003432	0.00117603	intergenic	ENSG00000287076;LINC02609	dist=36051;dist=16793	.	.
12	rs12060129	1	91227398	C	A	0.3131	7.646e-09	-5.776	0.0006932	0.1189	1.8e-06	0.0003553	0.00102584	intergenic	ENSG00000287076;LINC02609	dist=36234;dist=16610	.	.
12	rs17131162	1	91227926	C	A	0.3131	8.074e-09	5.767	0.0006283	0.1173	1.92e-06	0.0007916	0.00100842	intergenic	ENSG00000287076;LINC02609	dist=36762;dist=16082	.	.
12	rs17131164	1	91228032	C	T	0.3131	7.675e-09	5.775	0.0006288	0.1138	2.03e-06	0.0007641	0.000982449	intergenic	ENSG00000287076;LINC02609	dist=36868;dist=15976	.	.
12	rs12061544	1	91228235	C	A	0.3131	6.442e-09	-5.805	0.0005031	0.1144	2.65e-06	0.0006704	0.000979174	intergenic	ENSG00000287076;LINC02609	dist=37071;dist=15773	.	.
12	rs10922916	1	91228298	C	T	0.3131	8.219e-09	-5.764	0.0006363	0.1147	2.54e-06	0.0007418	0.000977755	intergenic	ENSG00000287076;LINC02609	dist=37134;dist=15710	.	.
12	rs10922917	1	91228680	C	T	0.3141	6.274e-09	-5.809	0.0007303	0.1085	2.34e-06	0.0007645	0.000421386	intergenic	ENSG00000287076;LINC02609	dist=37516;dist=15328	.	.	y
12	rs6691718	1	91228955	C	A	0.3131	7.63e-09	5.776	0.0005965	0.114	2.51e-06	0.0007263	0.000982268	intergenic	ENSG00000287076;LINC02609	dist=37791;dist=15053	.	.
12	rs6704223	1	91228965	G	A	0.3131	7.967e-09	-5.769	0.0005799	0.1151	2.53e-06	0.0007785	0.000983558	intergenic	ENSG00000287076;LINC02609	dist=37801;dist=15043	.	.
12	rs12563928	1	91229968	G	A	0.3131	8.885e-09	5.751	0.0006709	0.1168	2.63e-06	0.0007466	0.000981612	intergenic	ENSG00000287076;LINC02609	dist=38804;dist=14040	.	.
12	rs56353619	1	91230655	G	A	0.3151	4.555e-08	-5.468	0.0006372	0.1272	7.18e-06	0.0006131	0.000979986	intergenic	ENSG00000287076;LINC02609	dist=39491;dist=13353	.	.
12	rs12080926	1	91230770	C	A	0.3151	4.074e-08	5.488	0.0006286	0.1238	6.42e-06	0.000584	0.000959091	intergenic	ENSG00000287076;LINC02609	dist=39606;dist=13238	.	.
12	rs6662366	1	91230809	G	A	0.3151	4.58e-08	-5.467	0.0006751	0.1244	6.54e-06	0.0006448	0.000934093	intergenic	ENSG00000287076;LINC02609	dist=39645;dist=13199	.	.
12	rs6428602	1	91231155	C	A	0.3151	4.553e-08	5.468	0.0006503	0.125	9.53e-06	0.0005384	0.000977417	intergenic	ENSG00000287076;LINC02609	dist=39991;dist=12853	.	.
13	rs11165872	1	97902590	G	T	0.4791	7.754e-12	6.843	2.76e-08	0.007662	4.37e-05	6.87e-05	0.120853	intronic	DPYD	.	.	.
13	rs7516433	1	97903111	C	T	0.3628	5.35e-11	-6.561	5.94e-06	0.0004805	0.0004041	0.0003946	0.00504324	intronic	DPYD	.	.	.
13	rs10875087	1	97903703	C	T	0.3638	4.255e-11	6.595	5.39e-06	0.0005016	0.0004302	0.0002685	0.00591112	intronic	DPYD	.	.	.
13	rs4949953	1	97904780	C	T	0.4831	3.462e-12	6.958	1.6e-08	0.005684	6.6e-05	2.68e-05	0.116536	intronic	DPYD	.	.	.
13	rs10875088	1	97905260	C	T	0.3628	2.984e-10	6.3	6.29e-05	0.0003999	0.0003456	0.0002258	0.0064759	intronic	DPYD	.	.	.
13	rs11165875	1	97915213	C	T	0.3658	2.432e-11	-6.677	4.14e-06	0.0004084	0.0003253	0.0002631	0.0048366	intronic	DPYD	.	.	.	y
13	rs3897854	1	97918306	C	T	0.4791	3.638e-11	-6.618	1.57e-08	0.006648	3.63e-05	4.45e-05	0.133226	intronic	DPYD	.	.	.
13	rs4950035	1	97920746	C	T	0.4831	3.016e-12	6.977	2.01e-08	0.005852	4.66e-05	2.23e-05	0.115255	intronic	DPYD	.	.	.	y
13	rs12354219	1	97920956	C	T	0.4831	3.079e-12	6.974	1.81e-08	0.005908	5.09e-05	2.32e-05	0.115663	intronic	DPYD	.	.	.
13	rs10875090	1	97922774	C	T	0.3638	9.593e-11	-6.473	4.97e-06	0.000386	0.002145	0.0003444	0.00645431	intronic	DPYD	.	.	.
13	rs7550959	1	97926839	G	A	0.4771	4.498e-12	-6.921	1.86e-08	0.006859	4.22e-05	3.93e-05	0.107046	intronic	DPYD	.	.	.
14	rs61787321	1	98632436	C	T	0.2386	4.962e-08	-5.453	0.0002587	0.001259	0.1556	0.0005137	0.204745	intergenic	ENSG00000285922;LINC01776	dist=112288;dist=43867	.	.	y
15	rs1494400	1	165114636	C	A	0.3052	3.128e-08	-5.534	7.12e-06	0.002067	0.4017	6.73e-05	0.216396	intergenic	RNU6-755P;LMX1A	dist=165262;dist=56468	.	.
15	rs2050986	1	165116198	C	T	0.3052	3.514e-08	-5.514	9.2e-06	0.002335	0.4104	5.41e-05	0.185054	intergenic	RNU6-755P;LMX1A	dist=166824;dist=54906	.	.
15	rs4657405	1	165117049	C	T	0.2614	5.157e-10	6.214	5.36e-08	0.006016	0.2679	1.07e-05	0.0756415	intergenic	RNU6-755P;LMX1A	dist=167675;dist=54055	.	.
15	rs7539883	1	165118761	G	A	0.2614	4.982e-10	-6.22	4.5e-08	0.006411	0.2721	1.05e-05	0.0760151	intergenic	RNU6-755P;LMX1A	dist=169387;dist=52343	.	.
15	rs10753661	1	165119792	G	A	0.2614	4.664e-10	-6.23	3.73e-08	0.006523	0.2744	1.06e-05	0.0760344	intergenic	RNU6-755P;LMX1A	dist=170418;dist=51312	.	.	y
16	rs6425479	1	171881168	G	A	0.326	2.801e-08	-5.553	0.0001327	0.006529	0.01648	0.00101	0.0143305	intronic	DNM3	.	.	.	y
17	rs10158289	1	174050667	G	A	0.4483	1.4e-08	5.673	6.03e-08	0.005291	0.2391	0.004605	0.0207324	intergenic	RC3H1-DT;RABGAP1L-DT	dist=58362;dist=28739	.	.
17	rs6668959	1	174057626	C	T	0.4483	1.746e-08	-5.635	8.98e-08	0.005495	0.2387	0.004659	0.020347	intergenic	RC3H1-DT;RABGAP1L-DT	dist=65321;dist=21780	.	.
17	rs6685314	1	174059043	G	A	0.4483	1.351e-08	5.68	4.94e-08	0.005619	0.2243	0.005106	0.020347	intergenic	RC3H1-DT;RABGAP1L-DT	dist=66738;dist=20363	.	.
17	rs12563301	1	174060062	G	A	0.4483	1.487e-08	5.663	5.89e-08	0.00567	0.2287	0.005027	0.020339	intergenic	RC3H1-DT;RABGAP1L-DT	dist=67757;dist=19344	.	.
17	rs7553788	1	174062911	C	T	0.4483	1.648e-08	5.645	7.79e-08	0.005533	0.2354	0.004767	0.0203667	intergenic	RC3H1-DT;RABGAP1L-DT	dist=70606;dist=16495	.	.
17	rs6682017	1	174066947	C	T	0.4483	1.802e-08	-5.63	8.85e-08	0.005735	0.2375	0.004707	0.020548	intergenic	RC3H1-DT;RABGAP1L-DT	dist=74642;dist=12459	.	.
17	rs2145376	1	174068049	G	A	0.4483	1.594e-08	-5.651	7.44e-08	0.00554	0.2337	0.004666	0.0209291	intergenic	RC3H1-DT;RABGAP1L-DT	dist=75744;dist=11357	.	.
17	rs6663794	1	174068929	G	A	0.4483	1.634e-08	-5.647	7.47e-08	0.005543	0.2337	0.004657	0.0219852	intergenic	RC3H1-DT;RABGAP1L-DT	dist=76624;dist=10477	.	.
17	rs6691711	1	174069421	C	T	0.4483	1.604e-08	-5.65	6.84e-08	0.005471	0.2296	0.004873	0.0225414	intergenic	RC3H1-DT;RABGAP1L-DT	dist=77116;dist=9985	.	.
17	rs6658769	1	174069981	C	T	0.4483	1.774e-08	5.633	7.92e-08	0.005644	0.2358	0.004657	0.0234866	intergenic	RC3H1-DT;RABGAP1L-DT	dist=77676;dist=9425	.	.
17	rs10912730	1	174072203	G	A	0.4483	1.748e-08	5.635	7.51e-08	0.005	0.2261	0.00522	0.0253303	intergenic	RC3H1-DT;RABGAP1L-DT	dist=79898;dist=7203	.	.
17	rs2860846	1	174075924	G	T	0.4483	2.367e-08	5.583	1.13e-07	0.005537	0.234	0.005077	0.0266889	intergenic	RC3H1-DT;RABGAP1L-DT	dist=83619;dist=3482	.	.
17	rs2860847	1	174075925	C	T	0.4483	2.38e-08	5.582	1.11e-07	0.005537	0.2346	0.005143	0.0266882	intergenic	RC3H1-DT;RABGAP1L-DT	dist=83620;dist=3481	.	.
17	rs7533430	1	174078417	G	A	0.4483	2.01e-08	-5.611	8.57e-08	0.005455	0.2292	0.005074	0.0267098	downstream	RABGAP1L-DT	dist=989	.	.
17	rs7526024	1	174078860	C	T	0.4483	2.043e-08	5.608	8.46e-08	0.005517	0.2299	0.005148	0.0267067	downstream	RABGAP1L-DT	dist=546	.	.
17	rs12079063	1	174079585	G	A	0.4483	2.055e-08	5.607	8.63e-08	0.005554	0.2282	0.005134	0.0267079	ncRNA_exonic	RABGAP1L-DT	.	.	.
17	rs4650945	1	174084104	G	A	0.4483	2.028e-08	-5.61	7.98e-08	0.005022	0.2313	0.005638	0.0268794	ncRNA_exonic	RABGAP1L-DT	.	.	.
17	rs60354115	1	174086292	C	T	0.4483	2.092e-08	-5.604	8.59e-08	0.00503	0.2304	0.005642	0.0267085	ncRNA_intronic	RABGAP1L-DT	.	.	.
17	rs12085290	1	174093837	G	T	0.4483	2.085e-08	5.605	9e-08	0.005496	0.2234	0.005263	0.0266938	ncRNA_intronic	RABGAP1L-DT	.	.	.
17	rs2901785	1	174104743	G	A	0.4483	8.727e-09	-5.754	4.8e-08	0.003938	0.1831	0.004413	0.0263451	ncRNA_intronic	RABGAP1L-DT	.	.	.
17	rs10912734	1	174111115	C	T	0.4483	2.992e-08	-5.542	2.02e-07	0.005497	0.2861	0.005463	0.0270502	ncRNA_intronic	RABGAP1L-DT	.	.	.
17	rs6425274	1	174113408	G	A	0.4483	1.974e-08	5.614	7.79e-08	0.005243	0.2331	0.005426	0.0258696	ncRNA_intronic	RABGAP1L-DT	.	.	.
17	rs6696076	1	174119038	G	A	0.4483	2.078e-08	-5.605	8.02e-08	0.005352	0.2315	0.005558	0.026333	ncRNA_intronic	RABGAP1L-DT	.	.	.
17	rs57919173	1	174128994	G	A	0.4493	2.066e-08	5.606	8.44e-08	0.005572	0.2153	0.005673	0.0257739	ncRNA_intronic	RABGAP1L-DT	.	.	.
17	rs17301013	1	174312813	C	T	0.4503	9.834e-09	-5.734	8.05e-08	0.003498	0.2597	0.005652	0.00762764	intronic	RABGAP1L	.	.	.
17	rs3737651	1	174444552	G	T	0.4632	6.168e-09	-5.812	5.17e-08	0.003189	0.3009	0.004143	0.00662964	intronic	RABGAP1L	.	.	.
17	rs6425282	1	174462525	C	T	0.4632	5.543e-09	-5.83	4.1e-08	0.003171	0.3022	0.004161	0.00668205	intronic	RABGAP1L	.	.	.
17	rs727279	1	174465164	G	A	0.4632	5.361e-09	5.836	4.27e-08	0.003256	0.3163	0.003753	0.00623563	intronic	RABGAP1L	.	.	.
17	rs6425283	1	174468991	C	T	0.4632	4.96e-09	5.849	3.13e-08	0.003164	0.3118	0.004303	0.00615262	intronic	RABGAP1L	.	.	.
17	rs2072760	1	174479324	G	A	0.4632	5.315e-09	-5.837	3.72e-08	0.003243	0.3178	0.004033	0.00617547	intronic	RABGAP1L	.	.	.
17	rs10912797	1	174480363	C	T	0.4632	4.799e-09	-5.854	3.34e-08	0.003189	0.3161	0.003908	0.00611435	intronic	RABGAP1L	.	.	.
17	rs6668053	1	174484277	G	A	0.4632	6.655e-09	-5.799	2.63e-08	0.002593	0.3613	0.00647	0.00614681	intronic	RABGAP1L	.	.	.
17	rs13375788	1	174493345	G	T	0.4632	2.925e-09	-5.936	1.22e-07	0.003629	0.4195	0.0007685	0.00524687	intronic	RABGAP1L	.	.	.
17	rs10912804	1	174496550	G	A	0.4652	6.371e-09	5.807	2.73e-08	0.003569	0.3189	0.004955	0.00565484	intronic	RABGAP1L	.	.	.
17	rs2142633	1	174515935	G	A	0.4632	9.757e-11	6.471	2.28e-08	0.003791	0.3237	0.0009106	0.00593021	intronic	RABGAP1L	.	.	.	y
17	rs10912807	1	174516366	C	T	0.4632	6.014e-09	5.816	2.11e-08	0.003862	0.3111	0.005004	0.0060509	intronic	RABGAP1L	.	.	.
17	rs11804541	1	174521519	C	T	0.4612	8.238e-09	-5.764	3.27e-08	0.002955	0.3433	0.006264	0.00583929	intronic	RABGAP1L	.	.	.
17	rs56347239	1	174533614	G	A	0.4632	5.542e-09	-5.83	3.86e-08	0.003615	0.2911	0.003656	0.00610141	intronic	RABGAP1L	.	.	.
17	rs7542389	1	174534242	G	A	0.4632	5.979e-09	5.817	4.16e-08	0.003601	0.3019	0.003671	0.00611519	intronic	RABGAP1L	.	.	.
17	rs12074753	1	174534906	G	A	0.4632	5.635e-09	-5.827	3.82e-08	0.003682	0.2972	0.003599	0.00612139	intronic	RABGAP1L	.	.	.
17	rs1016466	1	174539790	C	A	0.4632	5.076e-09	-5.845	2.62e-08	0.003448	0.3165	0.004103	0.00547407	intronic	RABGAP1L	.	.	.
17	rs10753086	1	174549940	G	A	0.4632	5.76e-09	-5.824	4.87e-08	0.00331	0.3004	0.003549	0.00578522	intronic	RABGAP1L	.	.	.
17	rs7555533	1	174559121	C	A	0.4642	5.035e-09	5.846	2.83e-08	0.002677	0.3071	0.004352	0.00696097	intronic	RABGAP1L	.	.	.
17	rs6671824	1	174572859	C	T	0.4642	4.888e-09	-5.851	2.57e-08	0.002662	0.2835	0.004881	0.00701019	intronic	RABGAP1L	.	.	.
17	rs10912813	1	174576480	G	T	0.4642	4.824e-09	-5.853	3.83e-08	0.002656	0.2869	0.003855	0.00674016	intronic	RABGAP1L	.	.	.
17	rs1653636	1	174736877	C	T	0.2833	4.498e-08	-5.47	7.02e-05	0.02544	0.171	2.24e-05	0.0561293	intronic	RABGAP1L	.	.	.	y
18	rs34451672	1	197767841	C	CT	0.1968	3.411e-08	-5.519	0.0002478	0.02212	0.05729	3.58e-06	0.450665	intergenic	DENND1B;C1orf53	dist=23231;dist=103919	.	.	y
19	rs7556248	1	227320893	C	T	0.1282	3.198e-08	5.53	0.03679	0.0228	0.001362	5.88e-08	0.922908	intronic	CDC42BPA	.	.	.	y
20	rs819640	1	236894647	G	A	0.3111	3.371e-08	-5.521	0.001904	0.06726	0.01374	8.56e-05	9.72e-06	intronic	ACTN2	.	.	.
20	rs819641	1	236895089	G	A	0.3101	2.464e-08	5.576	0.001712	0.06121	0.01177	8.25e-05	8.53e-06	intronic	ACTN2	.	.	.
20	rs707206	1	236895285	G	T	0.3101	3.032e-08	5.54	0.002058	0.06456	0.01303	7.61e-05	8.74e-06	intronic	ACTN2	.	.	.
20	rs4659708	1	236899343	C	A	0.3827	4.211e-08	-5.482	8.24e-05	0.09652	0.02952	0.002659	6.23e-06	intronic	ACTN2	.	.	.
20	rs4659709	1	236899383	G	A	0.3827	4.146e-08	5.485	8.34e-05	0.09804	0.03124	0.002587	5.13e-06	intronic	ACTN2	.	.	.
20	rs3768123	1	236899469	G	A	0.3827	4.175e-08	5.483	7.92e-05	0.09578	0.0294	0.002585	7.48e-06	intronic	ACTN2	.	.	.
20	rs7542508	1	236900018	G	A	0.4016	7.589e-09	5.777	6.68e-05	0.09377	0.02078	0.0007151	1.86e-06	intronic	ACTN2	.	.	.
20	rs12139278	1	236901375	C	T	0.3887	1.693e-08	-5.641	1.63e-05	0.07726	0.01101	0.01138	6.17e-06	intronic	ACTN2	.	.	.
20	rs12138512	1	236901402	C	A	0.3867	1.251e-08	-5.693	2.13e-05	0.08445	0.01459	0.01696	6.21e-06	intronic	ACTN2	.	.	.
20	rs12138531	1	236901414	G	A	0.3887	1.419e-08	-5.671	1.39e-05	0.0766	0.01049	0.01084	6.23e-06	intronic	ACTN2	.	.	.
20	rs3768126	1	236901849	C	T	0.4056	5.579e-09	5.829	5.57e-05	0.07642	0.01934	0.0009711	1.94e-06	intronic	ACTN2	.	.	.
20	rs4659711	1	236902364	C	T	0.4056	4.981e-09	5.848	4.77e-05	0.07307	0.01916	0.000962	2.34e-06	intronic	ACTN2	.	.	.	y
20	rs2891794	1	236903856	C	A	0.3887	3.917e-08	-5.495	1.05e-05	0.07859	0.02381	0.01363	6.59e-06	intronic	ACTN2	.	.	.
20	rs2385495	1	236903875	C	T	0.3897	2.748e-08	5.557	6.86e-05	0.07939	0.07443	0.00446	6.33e-06	intronic	ACTN2	.	.	.
20	rs2385496	1	236903989	C	T	0.3887	1.606e-08	5.65	3.74e-05	0.08227	0.05935	0.004098	8.07e-06	intronic	ACTN2	.	.	.
21	rs6741568	2	1933008	C	A	0.3539	3.869e-08	5.497	0.001249	0.006156	0.0004294	0.00131	0.00613211	intronic	MYT1L	.	.	.
21	rs11694545	2	1939208	C	T	0.3718	2.57e-08	-5.568	0.0006155	0.0086	0.000605	0.001018	0.00514861	intronic	MYT1L	.	.	.
21	rs1864881	2	1940723	G	A	0.3708	1.937e-08	5.618	0.0006212	0.007379	0.0005709	0.000804	0.00532918	intronic	MYT1L	.	.	.
21	rs2116652	2	1941825	G	A	0.3708	1.978e-08	-5.614	0.0006434	0.007397	0.0006037	0.0007855	0.00516131	intronic	MYT1L	.	.	.
21	rs7591822	2	1942765	C	T	0.3708	7.142e-09	5.788	0.0007956	0.00904	0.0006895	0.0008407	0.00537279	intronic	MYT1L	.	.	.
21	rs3748988	2	1946914	G	A	0.3708	1.756e-08	-5.634	0.000682	0.007078	0.0005248	0.0007202	0.00503211	exonic	MYT1L	.	synonymous SNV	MYT1L:ENST00000650399.2:exon4:c.T345C:p.D115D,MYT1L:ENST00000647618.1:exon8:c.T282C:p.D94D,MYT1L:ENST00000399161.8:exon9:c.T345C:p.D115D,MYT1L:ENST00000644820.1:exon9:c.T345C:p.D115D,MYT1L:ENST00000647694.1:exon9:c.T345C:p.D115D,MYT1L:ENST00000647738.2:ex
21	rs748622	2	1952454	C	A	0.3579	6.36e-09	-5.807	0.0001564	0.01143	0.0003997	0.0003418	0.006528	intronic	MYT1L	.	.	.
21	rs10180442	2	1958049	C	T	0.3588	5.223e-09	-5.84	9.71e-05	0.01003	0.002555	0.0004337	0.00589821	intronic	MYT1L	.	.	.	y
22	rs6725602	2	4845377	C	T	0.3698	4.641e-08	-5.465	0.0001125	0.04871	0.0003136	0.000227	0.149353	intergenic	LINC01249;ENSG00000252238	dist=141289;dist=29214	.	.	y
23	rs10183553	2	22658930	G	T	0.4751	3.219e-08	-5.529	0.03501	0.7035	3.97e-05	0.05102	4.43e-05	ncRNA_intronic	LINC01830;LINC03116	.	.	.
23	rs13033024	2	22659596	G	A	0.4742	3.187e-08	-5.531	0.02937	0.7424	5.64e-05	0.05279	3.97e-05	ncRNA_intronic	LINC01830;LINC03116	.	.	.
23	rs12712474	2	22689396	C	T	0.4662	1.85e-08	5.625	0.03373	0.7381	9.58e-05	0.02544	4.52e-05	ncRNA_intronic	LINC01830;LINC03116	.	.	.	y
23	rs13006508	2	22741939	G	A	0.4632	3.787e-08	5.5	0.04319	0.8619	5.13e-05	0.02064	1e-05	ncRNA_intronic	LINC01830;LINC01884	.	.	.
23	rs1355175	2	22761803	C	T	0.341	1.29e-09	-6.069	0.356	0.3214	3.94e-07	0.002868	3.28e-07	ncRNA_intronic	LINC01884	.	.	.	y
23	rs1484679	2	22871904	G	A	0.4443	2.978e-08	-5.543	0.04709	0.1061	0.0006311	0.03204	1.34e-06	intergenic	LINC01884;RN7SKP27	dist=100236;dist=212520	.	.	y
24	rs11674807	2	23541471	C	T	0.2346	3.838e-08	-5.498	6.25e-06	0.1799	0.0001288	0.02024	0.000211544	intergenic	ENSG00000232451;ENSG00000223530	dist=119671;dist=12064	.	.
24	rs6759333	2	23542033	G	A	0.2336	4.707e-08	5.462	6.88e-06	0.1738	0.0001631	0.01954	0.000246871	intergenic	ENSG00000232451;ENSG00000223530	dist=120233;dist=11502	.	.
24	rs6752243	2	23542131	C	T	0.2326	3.621e-08	-5.508	5.95e-06	0.1543	0.0001802	0.01784	0.000247377	intergenic	ENSG00000232451;ENSG00000223530	dist=120331;dist=11404	.	.
24	rs4665586	2	23542632	G	A	0.2336	4.48e-08	5.471	6.49e-06	0.1761	0.000202	0.01738	0.000245708	intergenic	ENSG00000232451;ENSG00000223530	dist=120832;dist=10903	.	.
24	rs4665206	2	23542651	C	T	0.2336	4.368e-08	5.475	7.04e-06	0.174	0.0002173	0.01768	0.000178867	intergenic	ENSG00000232451;ENSG00000223530	dist=120851;dist=10884	.	.
24	rs4665587	2	23543044	C	A	0.2336	4.362e-08	-5.476	8.59e-06	0.1689	0.0001772	0.01755	0.000180796	intergenic	ENSG00000232451;ENSG00000223530	dist=121244;dist=10491	.	.
24	rs7604264	2	23543099	C	T	0.2336	4.215e-08	-5.482	8.08e-06	0.1666	0.0001902	0.01728	0.000182962	intergenic	ENSG00000232451;ENSG00000223530	dist=121299;dist=10436	.	.
24	rs6738992	2	23543484	C	A	0.2336	3.904e-08	5.495	6.72e-06	0.1599	0.0002323	0.01532	0.000257626	intergenic	ENSG00000232451;ENSG00000223530	dist=121684;dist=10051	.	.
24	rs6756996	2	23543644	C	T	0.2336	4.728e-08	-5.461	7.79e-06	0.1826	0.0002269	0.01638	0.000191333	intergenic	ENSG00000232451;ENSG00000223530	dist=121844;dist=9891	.	.
24	rs6757129	2	23543759	C	T	0.2336	4.438e-08	-5.472	8.21e-06	0.169	0.0002969	0.01456	0.000191854	intergenic	ENSG00000232451;ENSG00000223530	dist=121959;dist=9776	.	.
24	rs893425	2	23544124	G	A	0.2336	4.226e-08	-5.481	7.59e-06	0.1676	0.0002369	0.01589	0.000198715	intergenic	ENSG00000232451;ENSG00000223530	dist=122324;dist=9411	.	.
24	rs6740542	2	23545656	G	A	0.2356	2.659e-08	-5.563	5.73e-06	0.1508	0.0002938	0.01196	0.000193179	intergenic	ENSG00000232451;ENSG00000223530	dist=123856;dist=7879	.	.	y
25	rs4665378	2	27548038	C	A	0.3827	2.586e-08	-5.567	1.12e-14	0.04455	0.5562	0.6812	0.000111815	UTR5	MPV17	ENST00000357186.10:c.-721T>G	.	.
25	rs1049817	2	27550967	G	A	0.3807	2.432e-08	-5.578	1.4e-14	0.03867	0.5765	0.6611	0.000115072	exonic	GTF3C2	.	synonymous SNV	GTF3C2:ENST00000264720.8:exon17:c.T2346C:p.P782P,GTF3C2:ENST00000359541.6:exon17:c.T2346C:p.P782P
25	rs3739095	2	27556721	G	A	0.4085	1.837e-10	6.374	1.19e-18	0.03107	0.3836	0.5688	1.8e-05	intronic	GTF3C2	.	.	.	y
25	rs11126975	2	27566989	C	T	0.3777	9.173e-09	-5.745	2.54e-14	0.05804	0.6362	0.5681	0.000110398	intronic	GTF3C2	.	.	.
25	rs6743819	2	27567407	G	T	0.3797	5.018e-09	5.847	1.11e-14	0.03401	0.5931	0.6462	0.000110688	intronic	GTF3C2	.	.	.
25	rs10205592	2	27568871	C	T	0.4076	2.926e-09	-5.936	1.09e-17	0.03192	0.8906	0.5604	1.61e-05	intronic	GTF3C2	.	.	.
25	rs112796438	2	27571848	C	A	0.3777	1.606e-08	5.65	1.88e-14	0.0551	0.5796	0.5731	0.000108031	intronic	GTF3C2	.	.	.
25	rs6760828	2	27579231	C	T	0.3807	2.499e-09	-5.961	3.75e-15	0.02711	0.4573	0.5129	0.000101716	ncRNA_exonic	GTF3C2-AS2	.	.	.
25	rs7586601	2	27584666	G	A	0.4115	1.349e-09	-6.061	1.64e-17	0.06381	0.5672	0.4965	1.13e-05	ncRNA_intronic	GTF3C2-AS2	.	.	.
25	rs11695549	2	27586155	C	A	0.3588	1.624e-08	-5.648	7.01e-14	0.06842	0.3916	0.396	8.78e-05	ncRNA_intronic	GTF3C2-AS2	.	.	.
25	rs72819512	2	27614449	G	A	0.3529	3.148e-08	5.533	2.99e-13	0.1031	0.3818	0.3562	7.6e-05	intronic	PPM1G	.	.	.
25	rs1260338	2	27625661	G	A	0.4115	1.544e-09	-6.04	1.31e-17	0.06905	0.7051	0.4974	1.16e-05	intronic	PPM1G	.	.	.
25	rs4665978	2	27648726	C	T	0.4125	1.431e-09	-6.052	1.7e-17	0.07273	0.6888	0.4673	9.94e-06	intergenic	PPM1G;NRBP1	dist=16268;dist=1931	.	.
25	rs1728911	2	27649929	G	T	0.4125	1.867e-09	-6.009	2.97e-17	0.07961	0.6667	0.4894	7.94e-06	upstream	NRBP1	dist=728	.	.
25	rs2303370	2	27651375	C	T	0.4115	1.573e-09	6.037	3.22e-17	0.07213	0.6236	0.4989	6.95e-06	UTR5	NRBP1	ENST00000233557.7:c.-4766C>T	.	.
25	rs780105	2	27678471	G	A	0.4165	7.502e-10	-6.155	2.49e-17	0.06077	0.592	0.4143	6.75e-06	intronic	IFT172	.	.	.
25	rs780108	2	27684957	C	T	0.4165	7.681e-10	-6.151	2.24e-17	0.05963	0.5954	0.4322	6.38e-06	intronic	IFT172	.	.	.
25	rs780110	2	27685388	G	A	0.4165	6.888e-10	6.169	2.31e-17	0.05917	0.5697	0.422	6.39e-06	intronic	IFT172	.	.	.
25	rs12464368	2	27691588	C	A	0.3559	5.106e-09	5.844	2.52e-12	0.07882	0.7684	0.2747	5.2e-05	intronic	IFT172	.	.	.
25	rs1260327	2	27711893	G	A	0.4404	2.255e-08	-5.591	6.94e-16	0.1285	0.68	0.9042	4.11e-06	intronic	IFT172	.	.	.
25	rs10181100	2	27713634	G	A	0.3688	4.3e-08	5.478	5.84e-13	0.08267	0.5701	0.3834	2.73e-05	upstream	IFT172	dist=978	.	.
25	rs10169261	2	27727314	C	T	0.3767	1.688e-08	5.641	7.3e-13	0.05552	0.555	0.4122	2.46e-05	intronic	GCKR	.	.	.
25	rs2293571	2	27729480	G	A	0.3688	4.968e-08	5.452	4.03e-13	0.0927	0.5822	0.4504	2.36e-05	intronic	GCKR	.	.	.
25	rs4425043	2	27733452	G	A	0.3698	4.971e-08	5.452	5.04e-13	0.08048	0.5731	0.4623	2.61e-05	intronic	GCKR	.	.	.
25	rs6547692	2	27734972	G	A	0.4553	2.443e-08	5.577	5.31e-17	0.4439	0.8921	0.0812	0.0116665	intronic	GCKR	.	.	.	y
25	rs8179225	2	27737181	G	A	0.3708	2.153e-08	-5.599	2.13e-13	0.06535	0.5584	0.3937	2.69e-05	intronic	GCKR	.	.	.
26	rs114287910	2	43979600	G	A	0.0169	3.778e-08	-5.501	1.24e-06	0.0183	0.2821	0.002294	0.00318493	intronic	PLEKHH2	.	.	.	y
26	rs62136829	2	44136481	C	T	0.03777	8.834e-09	-5.752	4.35e-07	0.1616	0.1529	0.0003969	0.00180235	intronic	LRPPRC	.	.	.
26	rs75120545	2	44271496	C	T	0.02584	1.749e-10	-6.382	1.42e-09	0.09861	0.3306	8.38e-05	0.00212339	intergenic	ENSG00000288707;RNU6-566P	dist=47734;dist=110432	.	.	y
26	rs62135521	2	44296002	G	T	0.03678	1.273e-08	-5.69	1.36e-07	0.05981	0.4824	0.0001026	0.000508078	intergenic	ENSG00000288707;RNU6-566P	dist=72240;dist=85926	.	.
26	rs62135525	2	44299879	C	T	0.03877	2.064e-09	-5.993	2.69e-07	0.0656	0.4543	0.0001047	0.00117344	intergenic	ENSG00000288707;RNU6-566P	dist=76117;dist=82049	.	.	y
26	rs62135536	2	44326028	C	T	0.02386	3.629e-08	-5.508	3.21e-07	0.07376	0.2484	0.005953	0.000764135	intergenic	ENSG00000288707;RNU6-566P	dist=102266;dist=55900	.	.
27	rs472140	2	45139904	C	T	0.4205	9.957e-28	10.913	2.26e-19	0.149	2.02e-06	3.82e-18	0.000142223	intergenic	CAMKMT;LINC01833	dist=140173;dist=8312	.	.	y
27	rs4953152	2	45170153	G	A	0.3082	8.656e-17	8.322	1.16e-16	0.9859	0.002889	2.61e-08	0.000731476	intronic	SIX3	.	.	.	y
28	rs149223012	2	56780751	G	A	0.4702	4.026e-08	5.49	0.0001305	0.005611	0.00141	0.00566	0.318481	intergenic	CCDC85A;ENSG00000285755	dist=167444;dist=736032	.	.
28	rs6733574	2	56781985	C	A	0.4692	4.266e-08	-5.479	0.0001429	0.006683	0.001604	0.004412	0.31989	intergenic	CCDC85A;ENSG00000285755	dist=168678;dist=734798	.	.
28	rs28614037	2	56785425	C	T	0.4771	4.53e-08	-5.469	0.0001609	0.01575	0.001445	0.001561	0.374666	intergenic	CCDC85A;ENSG00000285755	dist=172118;dist=731358	.	.
28	rs57597390	2	56785428	C	T	0.4692	2.486e-08	-5.574	0.00013	0.005237	0.001291	0.003513	0.320052	intergenic	CCDC85A;ENSG00000285755	dist=172121;dist=731355	.	.
28	rs6737582	2	56810633	C	A	0.4811	1.709e-08	5.639	0.0002509	0.01895	0.001329	0.002031	0.526685	intergenic	CCDC85A;ENSG00000285755	dist=197326;dist=706150	.	.
28	rs4624427	2	56827872	C	T	0.4831	8.418e-09	5.76	3.46e-05	0.00509	0.002635	0.0009854	0.518149	intergenic	CCDC85A;ENSG00000285755	dist=214565;dist=688911	.	.	y
28	rs62160724	2	56828212	G	A	0.4761	1.362e-08	-5.678	4.06e-05	0.009893	0.002174	0.0008925	0.52569	intergenic	CCDC85A;ENSG00000285755	dist=214905;dist=688571	.	.
28	rs72618684	2	56828238	C	T	0.4761	8.477e-09	-5.759	3.64e-05	0.006494	0.001941	0.0008882	0.52647	intergenic	CCDC85A;ENSG00000285755	dist=214931;dist=688545	.	.
28	rs4392300	2	56858504	C	A	0.4662	4.366e-08	5.475	6.03e-05	0.01151	0.004456	0.001029	0.671152	intergenic	CCDC85A;ENSG00000285755	dist=245197;dist=658279	.	.
28	rs10179317	2	56858896	G	A	0.4662	4.3e-08	5.478	5.86e-05	0.01146	0.004515	0.001022	0.674308	intergenic	CCDC85A;ENSG00000285755	dist=245589;dist=657887	.	.
28	rs56868787	2	56859998	C	T	0.4771	4.824e-08	5.458	8.44e-05	0.01079	0.004289	0.001182	0.590363	intergenic	CCDC85A;ENSG00000285755	dist=246691;dist=656785	.	.
28	rs4347874	2	56862333	G	A	0.4761	3.483e-08	5.515	8.87e-05	0.00887	0.003734	0.001004	0.582641	intergenic	CCDC85A;ENSG00000285755	dist=249026;dist=654450	.	.
28	rs55820407	2	57018768	C	A	0.4722	2.116e-08	-5.602	3.04e-05	0.008632	0.004508	0.0001373	0.693059	intergenic	CCDC85A;ENSG00000285755	dist=405461;dist=498015	.	.
28	rs7566075	2	57065865	G	A	0.3569	1.658e-08	-5.644	0.0007418	0.1205	0.0004705	1.89e-05	0.00334272	intergenic	CCDC85A;ENSG00000285755	dist=452558;dist=450918	.	.
28	rs12328340	2	57071098	G	A	0.3956	4.353e-08	5.476	0.0003852	0.1707	0.0004691	2.44e-06	0.0491519	intergenic	CCDC85A;ENSG00000285755	dist=457791;dist=445685	.	.
28	rs989762	2	57076082	C	T	0.3499	1.857e-08	-5.625	0.0001915	0.1514	0.000888	4.77e-05	0.00345072	intergenic	CCDC85A;ENSG00000285755	dist=462775;dist=440701	.	.
28	rs12464155	2	57076511	C	T	0.3489	4.323e-08	5.477	0.0002956	0.2037	0.001444	4.11e-05	0.00427474	intergenic	CCDC85A;ENSG00000285755	dist=463204;dist=440272	.	.
28	rs12476003	2	57076516	G	T	0.3489	3.143e-08	-5.533	0.0002598	0.19	0.001373	3.31e-05	0.00427504	intergenic	CCDC85A;ENSG00000285755	dist=463209;dist=440267	.	.
28	rs6741937	2	57077687	G	A	0.3419	8.321e-09	-5.762	9.01e-05	0.1901	0.0006836	3.57e-05	0.00173002	intergenic	CCDC85A;ENSG00000285755	dist=464380;dist=439096	.	.	y
28	rs6741957	2	57077745	G	A	0.341	9.841e-09	-5.733	0.0001007	0.1906	0.0006476	4.04e-05	0.00190283	intergenic	CCDC85A;ENSG00000285755	dist=464438;dist=439038	.	.
28	rs55794567	2	57089454	G	A	0.493	2.35e-08	5.584	0.0004831	0.006313	0.003386	9.59e-05	0.0705115	intergenic	CCDC85A;ENSG00000285755	dist=476147;dist=427329	.	.
28	rs2111724	2	57091538	C	T	0.3559	4.516e-08	-5.469	0.0003147	0.1349	0.002094	5.68e-05	0.0135347	intergenic	CCDC85A;ENSG00000285755	dist=478231;dist=425245	.	.
28	rs11125665	2	57093359	G	T	0.4781	2.97e-08	5.543	0.0005853	0.01172	0.001777	0.0001269	0.0469559	intergenic	CCDC85A;ENSG00000285755	dist=480052;dist=423424	.	.
28	rs11125666	2	57093658	G	A	0.4781	1.87e-08	5.624	0.000557	0.009112	0.001616	9.22e-05	0.047203	intergenic	CCDC85A;ENSG00000285755	dist=480351;dist=423125	.	.	y
28	rs58601858	2	57094351	G	A	0.4761	2.583e-08	5.568	0.0003893	0.01041	0.00176	0.0003302	0.0478553	intergenic	CCDC85A;ENSG00000285755	dist=481044;dist=422432	.	.
28	rs62162201	2	57094542	G	T	0.4771	2.347e-08	5.584	0.0002259	0.009757	0.0009184	0.0005576	0.0371099	intergenic	CCDC85A;ENSG00000285755	dist=481235;dist=422241	.	.
28	rs1366798	2	57218797	G	T	0.4652	2.348e-08	5.584	0.001805	0.001483	7.34e-05	0.0005575	0.248196	intergenic	CCDC85A;ENSG00000285755	dist=605490;dist=297986	.	.	y
28	rs11682352	2	57243669	G	A	0.3867	4.749e-08	5.46	0.0005529	0.05281	0.000279	0.0003279	0.325203	intergenic	CCDC85A;ENSG00000285755	dist=630362;dist=273114	.	.
28	rs144902484	2	57246100	G	A	0.4006	2.59e-08	5.567	0.000723	0.03326	0.0001463	0.0002427	0.359844	intergenic	CCDC85A;ENSG00000285755	dist=632793;dist=270683	.	.	y
28	rs7587366	2	57277639	G	A	0.4076	1.431e-08	5.67	0.0001427	0.03428	0.01396	0.0008642	0.00709512	intergenic	CCDC85A;ENSG00000285755	dist=664332;dist=239144	.	.	y
28	rs10191827	2	57281773	C	T	0.3936	1.691e-08	-5.641	4.44e-05	0.0625	0.001596	0.0008036	0.0185486	intergenic	CCDC85A;ENSG00000285755	dist=668466;dist=235010	.	.
28	rs1834183	2	57314264	C	T	0.3877	4.128e-08	-5.485	0.0001797	0.04297	4.16e-05	0.0003234	0.187185	intergenic	CCDC85A;ENSG00000285755	dist=700957;dist=202519	.	.
28	rs12998956	2	57315202	G	A	0.3887	4.283e-08	5.479	0.0001836	0.04031	4.72e-05	0.0003553	0.179561	intergenic	CCDC85A;ENSG00000285755	dist=701895;dist=201581	.	.
29	rs11682175	2	57987593	C	T	0.4463	3.122e-09	-5.925	2.29e-10	0.001404	0.005819	0.6644	2.73e-05	ncRNA_intronic	ENSG00000293318	.	.	.	y
29	rs13026830	2	58014831	C	T	0.3748	1.151e-11	6.786	3.82e-11	0.001356	0.000885	0.05334	0.000498024	intergenic	ENSG00000293318;VRK2	dist=20481;dist=119933	.	.
29	rs2683632	2	58116640	C	T	0.3807	4.911e-13	-7.228	6.11e-12	0.000935	0.0008291	0.02605	3.78e-05	intergenic	ENSG00000293318;VRK2	dist=122290;dist=18124	.	.	y
29	rs2312143	2	58155829	G	A	0.3787	1.038e-12	7.125	5.27e-12	0.002403	0.0009029	0.02998	2.59e-05	intronic	VRK2	.	.	.
29	rs2678880	2	58158283	C	T	0.4115	4.719e-14	7.539	4.2e-12	0.0007936	4.89e-05	0.01463	5.25e-05	intronic	VRK2	.	.	.
29	rs2717019	2	58159473	G	T	0.4085	2.201e-14	-7.638	3.16e-12	0.0009017	5.18e-05	0.008625	4.03e-05	intronic	VRK2	.	.	.
29	rs2678883	2	58159670	G	A	0.4085	2.328e-14	-7.631	3.35e-12	0.0009149	5.22e-05	0.008582	4.21e-05	intronic	VRK2	.	.	.
29	rs2717020	2	58159852	C	T	0.3767	3.25e-12	-6.966	1.42e-11	0.002358	0.0006398	0.03325	0.000174639	intronic	VRK2	.	.	.
29	rs2678884	2	58160123	C	A	0.3837	1.813e-13	-7.362	1.12e-10	0.002225	0.0005013	0.001717	5.46e-05	intronic	VRK2	.	.	.
29	rs2678885	2	58160138	G	T	0.3767	4.718e-12	-6.914	2.27e-11	0.002492	0.0007674	0.03392	0.000168031	intronic	VRK2	.	.	.
29	rs2717021	2	58160605	G	A	0.3767	2.166e-12	7.023	1.16e-11	0.002385	0.0007246	0.02966	9.63e-05	intronic	VRK2	.	.	.
29	rs2678886	2	58161221	G	A	0.4085	2.003e-14	-7.65	3.12e-12	0.0009047	4.26e-05	0.008522	4.22e-05	intronic	VRK2	.	.	.
29	rs2717023	2	58161355	C	T	0.4076	2.549e-14	7.619	3.88e-12	0.0009063	4.66e-05	0.009157	4.22e-05	intronic	VRK2	.	.	.
29	rs2678887	2	58161752	C	A	0.4085	2.682e-14	7.613	3.79e-12	0.0009239	5.74e-05	0.008774	4.2e-05	intronic	VRK2	.	.	.
29	rs2678888	2	58162191	G	A	0.4085	1.883e-14	-7.658	3.05e-12	0.0008936	4.16e-05	0.008308	4.22e-05	intronic	VRK2	.	.	.
29	rs2717025	2	58163146	G	T	0.3757	3.221e-12	6.968	1.44e-11	0.002311	0.0007949	0.03068	0.000170762	intronic	VRK2	.	.	.
29	rs2717026	2	58163178	G	A	0.3757	3.409e-12	-6.96	1.65e-11	0.002347	0.0008573	0.02925	0.000170789	intronic	VRK2	.	.	.
29	rs2678889	2	58164223	G	A	0.4095	2.769e-14	-7.609	5.79e-12	0.0009927	4.79e-05	0.008466	3.15e-05	intronic	VRK2	.	.	.
29	rs2678890	2	58164435	C	T	0.4095	3.278e-14	7.587	6.12e-12	0.0009675	6.15e-05	0.00879	3.12e-05	intronic	VRK2	.	.	.
29	rs2717027	2	58164454	G	A	0.3847	1.834e-13	7.36	9.28e-11	0.002581	0.0005029	0.001663	5.69e-05	intronic	VRK2	.	.	.
29	rs2717029	2	58165595	G	T	0.3767	2.774e-12	6.989	1.13e-11	0.002333	0.0007531	0.03579	0.000100344	intronic	VRK2	.	.	.
29	rs2717030	2	58165694	C	T	0.3767	2.401e-12	-7.009	1.24e-11	0.002287	0.000775	0.03087	0.000100311	intronic	VRK2	.	.	.
29	rs970941	2	58166181	G	A	0.4095	2.705e-14	7.612	5.63e-12	0.0009633	4.66e-05	0.008771	3.04e-05	intronic	VRK2	.	.	.
29	rs2717031	2	58166468	C	T	0.4095	3.058e-14	-7.596	6.36e-12	0.0009796	4.84e-05	0.008918	3.11e-05	intronic	VRK2	.	.	.
29	rs2678891	2	58166643	G	T	0.4095	2.628e-14	-7.615	5.83e-12	0.0009113	4.55e-05	0.008764	3.12e-05	intronic	VRK2	.	.	.
29	rs2717032	2	58166760	C	T	0.4095	4.119e-14	-7.557	9.28e-12	0.0009574	6.44e-05	0.008801	3.11e-05	intronic	VRK2	.	.	.
29	rs2678892	2	58167140	G	A	0.4085	1.72e-16	8.24	8.85e-12	0.001158	0.000217	0.002671	3.14e-05	intronic	VRK2	.	.	.	y
29	rs2717035	2	58167440	C	T	0.4095	1.092e-14	7.728	2.46e-12	0.000865	3.3e-05	0.006855	3.53e-05	intronic	VRK2	.	.	.
29	rs2717038	2	58168831	G	A	0.3767	1.01e-12	-7.129	5.2e-12	0.001961	0.0005455	0.02704	0.000107231	intronic	VRK2	.	.	.
29	rs2717039	2	58169166	G	T	0.3748	1.718e-12	7.056	7.29e-12	0.002328	0.0004154	0.03743	9.46e-05	intronic	VRK2	.	.	.
29	rs2678896	2	58169388	G	A	0.4095	8.774e-15	-7.756	1.51e-12	0.0008526	2.82e-05	0.006795	4.86e-05	intronic	VRK2	.	.	.
29	rs2717040	2	58169494	C	T	0.4095	8.617e-15	-7.758	1.37e-12	0.0008698	2.79e-05	0.006847	4.98e-05	intronic	VRK2	.	.	.
29	rs1568253	2	58170004	C	T	0.4085	1.451e-14	-7.692	2.66e-12	0.0009521	3.88e-05	0.007782	3.05e-05	intronic	VRK2	.	.	.
29	rs1568254	2	58170161	C	A	0.4085	2.336e-14	7.631	3.69e-12	0.0009946	4.47e-05	0.008265	4.28e-05	intronic	VRK2	.	.	.
29	rs1518393	2	58171220	C	A	0.4066	2.078e-14	-7.646	2.81e-11	0.001116	1.82e-05	0.01662	3.08e-05	intronic	VRK2	.	.	.
29	rs1518394	2	58171287	G	A	0.4066	1.701e-14	-7.671	1.03e-12	0.001205	4.74e-05	0.01056	2.96e-05	intronic	VRK2	.	.	.
29	rs2678898	2	58171964	C	T	0.3777	5.926e-13	-7.202	1.59e-11	0.003173	0.0004898	0.1742	0.000109411	intronic	VRK2	.	.	.
29	rs2717042	2	58177082	C	A	0.3837	1.757e-13	7.366	1.04e-10	0.00241	0.0005077	0.001809	4.02e-05	intronic	VRK2	.	.	.
29	rs2678900	2	58177683	G	T	0.4145	1.853e-10	-6.373	3.78e-10	0.006615	0.005844	0.01499	0.00469894	intronic	VRK2	.	.	.
29	rs6545677	2	58211509	G	A	0.3817	4.01e-13	-7.255	1.58e-10	0.001015	0.001203	0.003891	4.51e-05	intronic	VRK2	.	.	.
29	rs2312147	2	58222928	C	T	0.3887	3.835e-13	-7.261	3.1e-10	0.001078	0.001497	0.002317	4.02e-05	intronic	VRK2	.	.	.
29	rs7573056	2	58229428	C	A	0.4334	1.894e-09	-6.007	2.1e-08	0.006237	0.008504	0.029	0.00144964	intronic	VRK2	.	.	.
29	rs4672228	2	58237405	C	T	0.3946	1.501e-10	-6.405	6.86e-09	0.001829	0.001428	0.06304	8.18e-05	intronic	VRK2	.	.	.
29	rs10188070	2	58299326	G	A	0.3529	4.737e-13	-7.233	2.87e-11	0.006134	0.000316	0.01272	2.53e-06	intronic	VRK2	.	.	.
29	rs12620940	2	58311684	C	T	0.336	8.889e-13	-7.147	1.34e-10	0.003369	0.001587	0.009658	1.41e-06	intronic	VRK2	.	.	.
29	rs2118899	2	58322226	C	A	0.336	1.895e-12	-7.042	1.86e-10	0.003562	0.00358	0.01301	6.09e-07	intronic	VRK2	.	.	.
29	rs848287	2	58393911	C	T	0.3479	1.134e-08	-5.709	0.01261	0.8737	0.0309	0.0001779	1.07e-05	intronic	FANCL	.	.	.
29	rs848285	2	58395281	G	T	0.3509	1.833e-12	7.047	2.9e-10	0.01615	0.03166	0.0002001	1.04e-05	intronic	FANCL	.	.	.
29	rs72618694	2	58445910	C	T	0.3479	1.149e-12	7.111	8.07e-10	0.02111	0.002802	0.0003078	9.74e-06	intronic	FANCL	.	.	.	y
29	rs3771224	2	58460029	C	T	0.3449	4.92e-13	-7.227	3.44e-10	0.0229	0.001894	0.0002576	7.41e-06	intronic	FANCL	.	.	.
29	rs72618696	2	58465027	C	T	0.3499	2.962e-13	7.296	4.42e-10	0.02154	0.003518	0.0001839	1.09e-05	intronic	FANCL	.	.	.
30	rs10865313	2	60117297	G	A	0.4254	7.604e-09	-5.777	3.97e-05	0.8747	0.001926	0.007863	0.00508148	ncRNA_intronic	ENSG00000271955	.	.	.
30	rs6545765	2	60119744	C	T	0.4056	4.628e-08	-5.465	0.0001429	0.6401	0.01656	0.005353	0.00197265	ncRNA_intronic	ENSG00000271955	.	.	.
30	rs2161990	2	60130220	C	T	0.3539	3.697e-08	-5.505	0.0001482	0.963	0.01806	0.006573	0.00151572	ncRNA_intronic	ENSG00000271955	.	.	.
30	rs62143649	2	60131553	G	A	0.4583	1.051e-08	-5.722	2.3e-05	0.7977	0.01682	0.08507	9.18e-05	ncRNA_intronic	ENSG00000271955	.	.	.	y
30	rs1863161	2	60139524	G	A	0.4374	1.72e-09	6.022	4.7e-05	0.4858	0.002967	0.01299	0.000234035	ncRNA_intronic	ENSG00000271955	.	.	.	y
30	rs1477503	2	60146915	C	T	0.4712	1.991e-09	5.999	0.0001271	0.8771	0.008731	0.003558	3.89e-05	ncRNA_intronic	ENSG00000271955	.	.	.
30	rs359248	2	60477461	G	T	0.493	9.218e-09	-5.745	0.0281	0.1459	0.01358	3.42e-09	0.00102454	intergenic	ENSG00000271955;MIR4432HG	dist=150126;dist=86120	.	.
30	rs359257	2	60485161	C	A	0.495	2.681e-09	-5.95	0.01023	0.1176	0.004388	1.98e-09	0.00103796	intergenic	ENSG00000271955;MIR4432HG	dist=157826;dist=78420	.	.	y
31	rs3087898	2	61765074	G	A	0.4324	3.467e-08	-5.516	5.76e-05	0.02691	0.1503	0.0009415	1.59e-05	UTR5	XPO1	ENST00000401558.7:c.-4042C>G	.	.
31	rs778757	2	61782047	C	T	0.4314	3.704e-08	-5.504	9.68e-05	0.0261	0.1623	0.0006032	1.67e-05	intergenic	XPO1;RNU6-1145P	dist=16171;dist=50704	.	.
31	rs778766	2	61786848	C	T	0.4314	2.313e-08	-5.587	7.59e-05	0.02124	0.1409	0.0007215	9.37e-06	intergenic	XPO1;RNU6-1145P	dist=20972;dist=45903	.	.	y
32	rs4672527	2	62729674	C	T	0.1282	3.931e-08	-5.494	0.0006327	0.5536	0.0005244	1.24e-06	0.00920619	exonic	TMEM17	.	synonymous SNV	TMEM17:ENST00000335390.6:exon3:c.A216G:p.L72L
32	rs6745280	2	62730222	C	T	0.1282	3.729e-08	5.503	0.000656	0.5538	0.0005114	1.32e-06	0.00729138	intronic	TMEM17	.	.	.
32	rs11903221	2	62730506	C	T	0.1282	3.694e-08	5.505	0.0006408	0.5555	0.0005062	1.33e-06	0.00732066	intronic	TMEM17	.	.	.
32	rs13035295	2	62731070	G	A	0.1292	2.175e-08	5.597	0.0006997	0.5933	0.0005652	8.97e-07	0.00758141	intronic	TMEM17	.	.	.
32	rs148243724	2	62735698	G	T	0.1302	9.856e-09	-5.733	0.0001638	0.7739	0.0004061	2.78e-06	0.00735394	intergenic	TMEM17;ENSG00000226622	dist=2368;dist=25118	.	.
32	rs56044100	2	62735706	G	A	0.1282	2.714e-09	-5.948	0.0001173	0.6023	0.0002589	3.23e-06	0.00714299	intergenic	TMEM17;ENSG00000226622	dist=2376;dist=25110	.	.
32	rs4405748	2	62739135	C	A	0.1262	1.287e-08	-5.688	0.0005979	0.7101	0.0002112	4.12e-07	0.0083975	intergenic	TMEM17;ENSG00000226622	dist=5805;dist=21681	.	.
32	rs4672530	2	62748319	C	T	0.1272	4.663e-08	-5.464	0.000828	0.8369	0.0002325	1.08e-06	0.0119036	intergenic	TMEM17;ENSG00000226622	dist=14989;dist=12497	.	.
32	rs11125927	2	62752975	G	A	0.1272	1.085e-08	5.717	0.0004881	0.7122	0.0001413	4e-07	0.0116498	intergenic	TMEM17;ENSG00000226622	dist=19645;dist=7841	.	.
32	rs12471388	2	62754382	C	T	0.1252	8.881e-09	5.751	2.08e-05	0.5624	0.0001927	3.17e-06	0.00275581	intergenic	TMEM17;ENSG00000226622	dist=21052;dist=6434	.	.
32	rs6726083	2	62756049	C	T	0.1243	7.018e-10	6.166	1.14e-05	0.524	0.0002776	1.63e-06	0.00347352	intergenic	TMEM17;ENSG00000226622	dist=22719;dist=4767	.	.
32	rs6708968	2	62758756	G	A	0.1233	3.793e-10	-6.262	8.57e-06	0.5244	8.49e-05	1.74e-06	0.0037826	intergenic	TMEM17;ENSG00000226622	dist=25426;dist=2060	.	.	y
32	rs13429359	2	62760555	G	A	0.1233	1.232e-08	-5.695	1.1e-05	0.5167	0.0008549	6.93e-05	0.00487865	downstream	ENSG00000226622	dist=261	.	.
32	rs11904315	2	62766723	C	A	0.1252	2.987e-08	-5.542	1.38e-05	0.6416	0.0004872	0.0001768	0.00500876	ncRNA_intronic	ENSG00000226622	.	.	.
33	rs2421545	2	73639476	C	T	0.339	2.72e-09	5.948	2.51e-08	0.03805	0.007708	0.008103	0.00269482	intronic	ALMS1	.	.	.
33	rs2421546	2	73641077	C	A	0.3499	5.654e-09	5.827	4.13e-08	0.04379	0.00415	0.01053	0.00555252	intronic	ALMS1	.	.	.
33	rs2421548	2	73641240	G	A	0.341	4.43e-09	5.867	1.95e-08	0.04032	0.007812	0.01283	0.00355468	intronic	ALMS1	.	.	.
33	rs12995433	2	73641326	C	T	0.341	5.839e-09	-5.821	2.3e-08	0.04024	0.008496	0.01302	0.00366201	intronic	ALMS1	.	.	.
33	rs4852927	2	73641557	C	T	0.341	2.735e-09	-5.947	4.63e-08	0.03656	0.007134	0.01461	0.00398694	intronic	ALMS1	.	.	.
33	rs6730785	2	73642403	C	A	0.3499	9.224e-09	5.744	1.44e-07	0.04568	0.01319	0.005299	0.00498276	intronic	ALMS1	.	.	.
33	rs6146808	2	73650705	GAAAACCCACCTTAAATT	G	0.2177	3.044e-09	-5.929	8.37e-07	0.6637	0.09548	0.007025	0.000498609	intronic	ALMS1	.	.	.
33	rs12996463	2	73655496	C	T	0.34	2.666e-09	5.951	1.44e-08	0.03713	0.0107	0.007556	0.00288323	intronic	ALMS1	.	.	.
33	rs2178154	2	73661738	C	T	0.341	3.243e-09	-5.919	2.64e-08	0.03636	0.00817	0.008053	0.00294456	intronic	ALMS1	.	.	.
33	rs1528169	2	73669186	C	T	0.3499	6.411e-09	5.806	4.89e-08	0.03712	0.01526	0.007369	0.00492811	intronic	ALMS1	.	.	.
33	rs6746971	2	73669462	C	T	0.341	3.734e-09	-5.896	2.95e-08	0.03331	0.009648	0.008675	0.00298305	intronic	ALMS1	.	.	.
33	rs7598901	2	73675844	C	T	0.3509	1.675e-09	-6.027	5e-08	0.04004	0.01386	0.008986	0.00386687	exonic	ALMS1	.	synonymous SNV	ALMS1:ENST00000484298.5:exon7:c.C2064T:p.F688F,ALMS1:ENST00000613296.6:exon8:c.C2190T:p.F730F,ALMS1:ENST00000614410.4:exon8:c.C2190T:p.F730F
33	rs2091504	2	73687794	G	T	0.3499	5.278e-09	-5.838	6.26e-08	0.03119	0.01328	0.00701	0.00450205	intronic	ALMS1	.	.	.
33	rs62151646	2	73688384	G	A	0.2167	2.104e-08	-5.603	7.55e-08	0.05739	0.179	0.02373	0.000444222	intronic	ALMS1	.	.	.
33	rs6736118	2	73689126	G	A	0.2266	3.414e-09	-5.91	1.45e-06	0.07238	0.05019	0.008423	0.000796416	intronic	ALMS1	.	.	.
33	rs141764984	2	73690491	C	A	0.3499	4.016e-08	-5.49	1.74e-07	0.03727	0.007959	0.01126	0.00443425	intronic	ALMS1	.	.	.
33	rs142800387	2	73693466	G	A	0.3499	5.092e-09	5.844	1.48e-07	0.03832	0.01881	0.009183	0.00446313	intronic	ALMS1	.	.	.
33	rs780395	2	73700853	G	A	0.3519	1.077e-08	-5.718	5.11e-08	0.04028	0.01214	0.01227	0.00448477	intronic	ALMS1	.	.	.
33	rs780394	2	73700930	G	A	0.3519	9.397e-09	5.741	4.79e-08	0.04024	0.01104	0.01161	0.00448518	intronic	ALMS1	.	.	.
33	rs1083923	2	73703374	G	A	0.3519	9.459e-09	5.74	4.57e-08	0.04177	0.01085	0.0117	0.00447435	intronic	ALMS1	.	.	.
33	rs780391	2	73703904	C	T	0.3429	8.122e-09	-5.766	3.04e-08	0.03976	0.01065	0.01559	0.00293839	intronic	ALMS1	.	.	.
33	rs1083922	2	73704003	C	T	0.3499	7.686e-09	5.775	7.09e-08	0.03584	0.0133	0.007741	0.00423555	intronic	ALMS1	.	.	.
33	rs70965736	2	73705752	C	CA	0.3429	7.981e-09	-5.769	8.74e-08	0.7882	0.01392	0.01817	0.00280298	intronic	ALMS1	.	.	.
33	rs1246094	2	73707335	C	T	0.341	6.523e-10	6.177	8.98e-08	0.02873	0.01423	0.01287	0.00267793	intronic	ALMS1	.	.	.	y
33	rs78042755	2	73708333	G	T	0.2167	6.758e-09	-5.797	2.77e-07	0.06569	0.08655	0.00584	0.000367578	intronic	ALMS1	.	.	.
33	rs7563785	2	73711775	C	T	0.2147	7.495e-09	-5.779	1.46e-06	0.07781	0.07905	0.01684	0.000344096	intronic	ALMS1	.	.	.
33	rs7602980	2	73711964	G	A	0.2157	1.798e-09	6.015	2.79e-07	0.07248	0.05741	0.005646	0.000366919	intronic	ALMS1	.	.	.	y
33	rs10195358	2	73713030	G	A	0.2237	5.308e-09	-5.837	8.8e-07	0.0865	0.06801	0.00431	0.000777875	intronic	ALMS1	.	.	.
33	rs7562047	2	73725168	G	T	0.3509	4.775e-08	5.46	5.93e-08	0.03611	0.01069	0.05974	0.0042062	intronic	ALMS1	.	.	.
33	rs13411311	2	73734133	G	A	0.2147	3.46e-08	5.516	1.03e-07	0.0604	0.2218	0.02963	0.000303131	intronic	ALMS1	.	.	.
33	rs10865398	2	73741497	G	T	0.3499	4.565e-08	5.467	5.85e-08	0.04009	0.01042	0.05572	0.00383372	intronic	ALMS1	.	.	.
33	rs11688718	2	73760939	C	T	0.338	2.208e-08	5.595	9.33e-08	0.03788	0.005637	0.06616	0.00235554	intronic	ALMS1	.	.	.
33	rs4500972	2	73767897	G	A	0.2276	1.097e-08	5.715	9.2e-07	0.0647	0.08323	0.01104	0.000822394	intronic	ALMS1	.	.	.
33	rs6546844	2	73769974	G	A	0.2286	2.497e-08	-5.573	9.67e-07	0.07021	0.07399	0.01144	0.000772432	intronic	ALMS1	.	.	.
33	rs6546845	2	73770077	G	T	0.2266	7.241e-09	-5.785	8.7e-07	0.06756	0.05203	0.01003	0.000873474	intronic	ALMS1	.	.	.
33	rs6546846	2	73770162	C	A	0.3509	4.768e-09	-5.855	3.97e-07	0.04987	0.01573	0.01757	0.00392067	intronic	ALMS1	.	.	.
33	rs7566315	2	73791808	C	T	0.3429	4.865e-08	5.456	5.28e-08	0.03402	0.007237	0.08138	0.00387784	intronic	ALMS1	.	.	.
33	rs6732440	2	73827099	G	T	0.341	4.571e-09	5.862	4.16e-08	0.03446	0.00887	0.01166	0.0023311	intronic	ALMS1	.	.	.
33	rs6745560	2	73827117	G	A	0.3489	7.617e-09	5.777	8.25e-08	0.04108	0.009613	0.009423	0.00348731	intronic	ALMS1	.	.	.
33	rs1320374	2	73828310	C	T	0.3449	9.262e-09	5.744	3.87e-08	0.03559	0.01144	0.01891	0.00300968	intronic	ALMS1	.	.	.
33	rs1052161	2	73828538	G	A	0.3439	8.989e-09	-5.749	3.23e-08	0.03937	0.01196	0.01812	0.00290603	exonic	ALMS1	.	nonsynonymous SNV	ALMS1:ENST00000484298.5:exon18:c.G11963A:p.R3988K,ALMS1:ENST00000613296.6:exon19:c.G12089A:p.R4030K
33	rs2421667	2	73832459	C	T	0.341	3.718e-09	5.896	5.82e-08	0.03039	0.008847	0.009121	0.00215839	intronic	ALMS1	.	.	.
33	rs4852308	2	73834035	G	T	0.3509	7.301e-09	5.784	6.16e-08	0.04027	0.01353	0.008381	0.00383716	intronic	ALMS1	.	.	.
33	rs4346412	2	73843571	C	T	0.3459	1.487e-08	-5.663	3.23e-08	0.0454	0.01495	0.02329	0.00292159	intergenic	ALMS1;NAT8	dist=6528;dist=24279	.	.
33	rs13009035	2	73845709	C	T	0.3499	1.912e-08	5.62	1.22e-07	0.04357	0.01563	0.014	0.00380452	intergenic	ALMS1;NAT8	dist=8666;dist=22141	.	.
33	rs2947860	2	73855386	G	A	0.2087	1.002e-08	-5.73	4.99e-07	0.06623	0.07434	0.01967	0.000628232	intergenic	ALMS1;NAT8	dist=18343;dist=12464	.	.
33	rs2421664	2	73858881	C	T	0.3419	2.048e-08	-5.608	2.95e-08	0.04755	0.01559	0.01869	0.00996162	intergenic	ALMS1;NAT8	dist=21838;dist=8969	.	.
33	rs12472502	2	73859184	C	T	0.334	9.99e-09	-5.731	1.9e-08	0.03587	0.01375	0.01778	0.00727713	intergenic	ALMS1;NAT8	dist=22141;dist=8666	.	.
33	rs6546862	2	73860348	G	A	0.335	7.652e-09	-5.776	1.41e-08	0.03261	0.01196	0.01967	0.00628782	intergenic	ALMS1;NAT8	dist=23305;dist=7502	.	.
33	rs13022145	2	73863473	G	A	0.3429	2.407e-08	-5.58	4.38e-08	0.04698	0.01465	0.01974	0.00919052	intergenic	ALMS1;NAT8	dist=26430;dist=4377	.	.
33	rs4852950	2	73864670	C	T	0.3419	2.394e-08	-5.581	4.57e-08	0.04502	0.01276	0.02194	0.00887749	intergenic	ALMS1;NAT8	dist=27627;dist=3180	.	.
33	rs4852952	2	73869907	C	T	0.339	2.061e-08	5.607	7.55e-08	0.05031	0.01782	0.02762	0.00794859	ncRNA_intronic	ALMS1P1	.	.	.
33	rs10189885	2	73877055	G	A	0.2087	6.373e-09	-5.807	8.52e-07	0.06899	0.06009	0.0278	0.000348257	ncRNA_intronic	ALMS1P1	.	.	.
33	rs13018422	2	73880867	G	A	0.34	2.585e-08	-5.567	5.98e-08	0.04813	0.01326	0.01974	0.0082861	ncRNA_intronic	ALMS1P1	.	.	.
33	rs2421668	2	73885096	G	A	0.333	1.66e-08	-5.644	3.38e-08	0.03946	0.0132	0.02071	0.00574341	ncRNA_intronic	ALMS1P1	.	.	.
33	rs2421670	2	73886661	G	T	0.331	1.911e-08	5.62	5.05e-08	0.03594	0.01446	0.0206	0.00553172	ncRNA_intronic	ALMS1P1	.	.	.
33	rs70965744	2	73887012	TC	T	0.339	4.46e-09	5.866	2.65e-07	0.4958	0.007023	0.02698	0.00826019	ncRNA_intronic	ALMS1P1	.	.	.
33	rs12618600	2	73890682	C	T	0.331	2.333e-08	5.585	5.23e-08	0.03942	0.0152	0.02194	0.0057161	ncRNA_intronic	ALMS1P1	.	.	.
33	rs13017182	2	73891004	G	T	0.339	2.754e-08	-5.556	6.66e-08	0.04609	0.01543	0.01924	0.00813055	ncRNA_intronic	ALMS1P1	.	.	.
33	rs79105219	2	73892519	G	A	0.331	1.695e-08	5.641	5.41e-08	0.03628	0.01435	0.02047	0.00513961	ncRNA_intronic	ALMS1P1	.	.	.
33	rs6546867	2	73894036	C	T	0.331	1.719e-08	5.638	5.01e-08	0.0408	0.01434	0.0195	0.00510811	ncRNA_intronic	ALMS1P1	.	.	.
33	rs13027816	2	73897691	C	T	0.331	1.38e-08	-5.676	3.85e-08	0.03989	0.01448	0.01767	0.00533556	ncRNA_intronic	ALMS1P1	.	.	.
33	rs7570683	2	73898118	C	T	0.331	1.391e-08	-5.675	3.54e-08	0.04067	0.01514	0.01778	0.00532697	ncRNA_intronic	ALMS1P1	.	.	.
33	rs4341964	2	73898359	G	A	0.331	1.508e-08	-5.661	3.47e-08	0.04331	0.01446	0.01862	0.00553439	ncRNA_intronic	ALMS1P1	.	.	.
33	rs2421582	2	73898420	G	A	0.331	2.057e-08	5.607	5.44e-08	0.04151	0.01545	0.02021	0.00571623	ncRNA_intronic	ALMS1P1	.	.	.
33	rs2421584	2	73898852	G	A	0.331	1.714e-08	-5.639	3.82e-08	0.04289	0.01566	0.02001	0.00520535	ncRNA_intronic	ALMS1P1	.	.	.
33	rs2421586	2	73899719	C	T	0.331	1.304e-08	-5.686	3.52e-08	0.03712	0.01479	0.0183	0.00538667	ncRNA_intronic	ALMS1P1	.	.	.
33	rs7574268	2	73904872	C	T	0.331	1.077e-08	-5.718	2.04e-08	0.05069	0.0078	0.01719	0.00539622	ncRNA_intronic	ALMS1P1	.	.	.
33	rs12620018	2	73906408	G	A	0.333	2.538e-08	-5.571	2.07e-08	0.04002	0.008846	0.008682	0.00595265	ncRNA_intronic	ALMS1P1	.	.	.
33	rs4852316	2	73919658	G	A	0.3101	2.851e-08	-5.55	6e-08	0.02818	0.02293	0.02402	0.00320871	ncRNA_intronic	ALMS1P1	.	.	.
33	rs10200762	2	73923583	C	T	0.329	9.036e-09	5.748	4.34e-07	0.03335	0.02815	0.02357	0.00118536	ncRNA_exonic	ALMS1P1	.	.	.
33	rs12619258	2	73935915	G	T	0.331	4.052e-08	-5.489	2.32e-07	0.02643	0.02813	0.05302	0.00101093	intergenic	NAT8B;TPRKB	dist=7448;dist=21085	.	.
33	rs12052539	2	73937153	G	A	0.3131	4.867e-08	5.456	1.55e-07	0.02069	0.02571	0.0479	0.0031842	intergenic	NAT8B;TPRKB	dist=8686;dist=19847	.	.
34	rs4850941	2	101234101	C	A	0.4861	7.777e-09	-5.773	3.5e-06	0.01824	0.0009277	0.09964	0.00565197	intergenic	LINC01849;ENSG00000287832	dist=6097;dist=24805	.	.	y
34	rs4851350	2	101234362	C	T	0.4851	9.64e-09	5.737	3.1e-06	0.01922	0.0008123	0.1108	0.00751467	intergenic	LINC01849;ENSG00000287832	dist=6358;dist=24544	.	.
34	rs4851351	2	101234444	C	T	0.4861	8.759e-09	-5.753	3.31e-06	0.01857	0.0008932	0.09986	0.00755753	intergenic	LINC01849;ENSG00000287832	dist=6440;dist=24462	.	.
34	rs12712077	2	101234805	C	T	0.4861	8.431e-09	-5.76	2.99e-06	0.01847	0.0009493	0.09953	0.00750585	intergenic	LINC01849;ENSG00000287832	dist=6801;dist=24101	.	.
34	rs2946597	2	101235299	G	T	0.4861	1.505e-08	-5.661	2.82e-06	0.01872	0.002851	0.09982	0.00752367	intergenic	LINC01849;ENSG00000287832	dist=7295;dist=23607	.	.
34	rs2946599	2	101238465	G	A	0.4851	2.24e-08	-5.592	3.66e-06	0.01784	0.003015	0.1102	0.00745161	intergenic	LINC01849;ENSG00000287832	dist=10461;dist=20441	.	.
34	rs12621653	2	101250636	C	T	0.4672	9.47e-09	-5.74	2.41e-06	0.01264	0.005841	0.09005	0.00567963	intergenic	LINC01849;ENSG00000287832	dist=22632;dist=8270	.	.
35	rs6752675	2	104056769	G	A	0.4563	2.365e-10	-6.336	3.36e-08	0.2331	0.007698	8.83e-09	0.980278	intergenic	ENSG00000286290;ENSG00000232597	dist=36599;dist=415518	.	.
35	rs2217683	2	104058510	G	A	0.4563	3.083e-10	-6.295	3.9e-08	0.2396	0.008929	1.01e-08	0.975865	intergenic	ENSG00000286290;ENSG00000232597	dist=38340;dist=413777	.	.
35	rs4851649	2	104059441	G	T	0.4543	5.842e-10	-6.195	4.22e-08	0.2744	0.01073	1.86e-08	0.971982	intergenic	ENSG00000286290;ENSG00000232597	dist=39271;dist=412846	.	.
35	rs12622015	2	104059758	G	A	0.4563	3.062e-10	6.296	3.86e-08	0.2406	0.009233	9.9e-09	0.966895	intergenic	ENSG00000286290;ENSG00000232597	dist=39588;dist=412529	.	.
35	rs1368549	2	104064726	G	T	0.4573	2.343e-10	-6.337	3.24e-08	0.2099	0.009307	9.71e-09	0.979201	intergenic	ENSG00000286290;ENSG00000232597	dist=44556;dist=407561	.	.
35	rs2138108	2	104070010	G	A	0.4573	2.008e-10	-6.361	3.86e-08	0.2148	0.008228	6.62e-09	0.968955	intergenic	ENSG00000286290;ENSG00000232597	dist=49840;dist=402277	.	.
35	rs2138109	2	104070012	G	A	0.4573	1.986e-10	6.362	3.73e-08	0.2148	0.008434	6.53e-09	0.968953	intergenic	ENSG00000286290;ENSG00000232597	dist=49842;dist=402275	.	.
35	rs13032356	2	104070408	C	T	0.4573	1.707e-10	-6.386	4.3e-08	0.2044	0.007261	5.38e-09	0.981385	intergenic	ENSG00000286290;ENSG00000232597	dist=50238;dist=401879	.	.
35	rs2672847	2	104071536	G	A	0.4573	1.748e-10	6.382	4.3e-08	0.2025	0.007158	6.08e-09	0.972973	intergenic	ENSG00000286290;ENSG00000232597	dist=51366;dist=400751	.	.
35	rs2672852	2	104072110	C	T	0.4622	3.17e-10	-6.29	6.79e-08	0.2119	0.008396	9.07e-09	0.970449	intergenic	ENSG00000286290;ENSG00000232597	dist=51940;dist=400177	.	.
35	rs817225	2	104073034	G	A	0.4364	1.17e-10	-6.443	5.7e-07	0.0937	0.01342	1.9e-09	0.527768	intergenic	ENSG00000286290;ENSG00000232597	dist=52864;dist=399253	.	.
35	rs266069	2	104076420	C	A	0.4374	1.532e-10	6.402	5.46e-07	0.1039	0.01405	2.65e-09	0.521107	intergenic	ENSG00000286290;ENSG00000232597	dist=56250;dist=395867	.	.
35	rs266070	2	104076655	G	A	0.499	3.102e-08	5.536	2.77e-05	0.06908	0.03235	4.93e-07	0.699064	intergenic	ENSG00000286290;ENSG00000232597	dist=56485;dist=395632	.	.
35	rs266072	2	104077388	G	A	0.4374	1.41e-10	-6.415	5.38e-07	0.09606	0.01248	3.09e-09	0.528845	intergenic	ENSG00000286290;ENSG00000232597	dist=57218;dist=394899	.	.
35	rs266073	2	104077400	C	T	0.4374	1.421e-10	-6.414	5.27e-07	0.09606	0.0127	3.11e-09	0.531534	intergenic	ENSG00000286290;ENSG00000232597	dist=57230;dist=394887	.	.
35	rs1368550	2	104078655	C	T	0.4374	1.075e-10	6.456	3.77e-07	0.09225	0.01364	2.82e-09	0.51749	intergenic	ENSG00000286290;ENSG00000232597	dist=58485;dist=393632	.	.
35	rs1368551	2	104078658	G	A	0.4374	9.8e-11	6.47	4.04e-07	0.08478	0.01492	2.32e-09	0.51749	intergenic	ENSG00000286290;ENSG00000232597	dist=58488;dist=393629	.	.
35	rs266061	2	104084698	G	A	0.4364	1.437e-10	-6.412	6.14e-07	0.1034	0.01445	1.97e-09	0.520237	intergenic	ENSG00000286290;ENSG00000232597	dist=64528;dist=387589	.	.
35	rs266060	2	104084861	G	A	0.497	2.076e-09	-5.992	4.4e-05	0.8565	0.03567	7.06e-07	0.701308	intergenic	ENSG00000286290;ENSG00000232597	dist=64691;dist=387426	.	.
35	rs266058	2	104086428	C	T	0.4344	2.408e-10	-6.333	6.56e-07	0.1206	0.01747	2.84e-09	0.519927	intergenic	ENSG00000286290;ENSG00000232597	dist=66258;dist=385859	.	.
35	rs266057	2	104087611	G	T	0.497	2.271e-09	-5.977	5.15e-05	0.8542	0.03521	6.73e-07	0.701778	intergenic	ENSG00000286290;ENSG00000232597	dist=67441;dist=384676	.	.
35	rs266048	2	104088908	G	A	0.4374	1.703e-10	6.386	5.73e-07	0.102	0.01462	2.86e-09	0.538	intergenic	ENSG00000286290;ENSG00000232597	dist=68738;dist=383379	.	.
35	rs266049	2	104089193	G	A	0.4374	1.688e-10	-6.387	5.96e-07	0.1018	0.01493	2.8e-09	0.523277	intergenic	ENSG00000286290;ENSG00000232597	dist=69023;dist=383094	.	.
35	rs266053	2	104090213	C	T	0.4354	2.945e-10	6.302	6.94e-07	0.1269	0.01646	3.79e-09	0.52365	intergenic	ENSG00000286290;ENSG00000232597	dist=70043;dist=382074	.	.
35	rs197451	2	104092326	C	T	0.4384	1.408e-10	-6.415	6.49e-07	0.1049	0.01369	2.46e-09	0.524468	intergenic	ENSG00000286290;ENSG00000232597	dist=72156;dist=379961	.	.
35	rs171952	2	104092943	G	A	0.4354	2.286e-11	6.686	2.66e-07	0.09698	0.01166	3.16e-09	0.556706	intergenic	ENSG00000286290;ENSG00000232597	dist=72773;dist=379344	.	.
35	rs2257063	2	104092954	C	T	0.4354	1.975e-11	-6.708	2.49e-07	0.09698	0.0113	3.12e-09	0.523709	intergenic	ENSG00000286290;ENSG00000232597	dist=72784;dist=379333	.	.
35	rs2569970	2	104092956	C	T	0.496	1.202e-08	-5.699	2.92e-05	0.06623	0.03203	3.15e-07	0.702697	intergenic	ENSG00000286290;ENSG00000232597	dist=72786;dist=379331	.	.
35	rs266055	2	104093800	C	A	0.4374	1.338e-10	-6.423	4.54e-07	0.1023	0.01369	2.66e-09	0.523783	intergenic	ENSG00000286290;ENSG00000232597	dist=73630;dist=378487	.	.
35	rs817223	2	104094008	C	T	0.4354	1.716e-10	6.385	4.07e-07	0.1273	0.01513	3.05e-09	0.489441	intergenic	ENSG00000286290;ENSG00000232597	dist=73838;dist=378279	.	.
35	rs11675977	2	104095893	G	A	0.4374	1.12e-10	-6.45	4.02e-07	0.1031	0.01345	2.96e-09	0.523149	intergenic	ENSG00000286290;ENSG00000232597	dist=75723;dist=376394	.	.
35	rs1836054	2	104095980	C	T	0.4374	1.124e-10	6.449	4.19e-07	0.1002	0.01378	2.84e-09	0.531223	intergenic	ENSG00000286290;ENSG00000232597	dist=75810;dist=376307	.	.
35	rs11677228	2	104096243	G	A	0.4374	1.247e-10	-6.434	4.82e-07	0.1025	0.01324	3.08e-09	0.52215	intergenic	ENSG00000286290;ENSG00000232597	dist=76073;dist=376044	.	.
35	rs11677232	2	104096271	G	A	0.4374	1.244e-10	-6.434	4.78e-07	0.1025	0.01323	3.07e-09	0.524038	intergenic	ENSG00000286290;ENSG00000232597	dist=76101;dist=376016	.	.
35	rs1579547	2	104097914	C	T	0.4374	4.978e-11	-6.572	4.46e-07	0.1045	0.01306	4.81e-10	0.524824	intergenic	ENSG00000286290;ENSG00000232597	dist=77744;dist=374373	.	.
35	rs6756149	2	104099833	C	T	0.499	1.604e-08	5.65	8.39e-06	0.05904	0.01874	1.41e-06	0.761963	intergenic	ENSG00000286290;ENSG00000232597	dist=79663;dist=372454	.	.
35	rs6759192	2	104099985	C	T	0.499	1.588e-08	5.652	8.23e-06	0.05905	0.01878	1.4e-06	0.762565	intergenic	ENSG00000286290;ENSG00000232597	dist=79815;dist=372302	.	.
35	rs1515000	2	104104650	C	A	0.5	7.536e-09	5.779	6.98e-06	0.05886	0.01796	4.27e-07	0.760258	intergenic	ENSG00000286290;ENSG00000232597	dist=84480;dist=367637	.	.
35	rs13395153	2	104105609	C	T	0.4384	3.228e-12	-6.967	1.13e-07	0.08246	0.005459	3.96e-11	0.572692	intergenic	ENSG00000286290;ENSG00000232597	dist=85439;dist=366678	.	.
35	rs62151028	2	104106067	C	T	0.5	7.833e-09	-5.772	7.06e-06	0.06043	0.01801	4.38e-07	0.755433	intergenic	ENSG00000286290;ENSG00000232597	dist=85897;dist=366220	.	.
35	rs7570677	2	104106404	G	A	0.4384	2.526e-12	-7.002	9.73e-08	0.07488	0.005102	4.05e-11	0.570294	intergenic	ENSG00000286290;ENSG00000232597	dist=86234;dist=365883	.	.
35	rs4380263	2	104107978	G	A	0.4384	2.738e-12	6.991	1.15e-07	0.07686	0.005088	3.61e-11	0.572259	intergenic	ENSG00000286290;ENSG00000232597	dist=87808;dist=364309	.	.
35	rs1040123	2	104109681	G	A	0.4384	2.424e-12	-7.008	9.67e-08	0.07442	0.004954	3.91e-11	0.572486	intergenic	ENSG00000286290;ENSG00000232597	dist=89511;dist=362606	.	.
35	rs17336349	2	104110587	G	A	0.5	1.726e-09	-6.022	3.07e-06	0.06025	0.01886	4.31e-07	0.760421	intergenic	ENSG00000286290;ENSG00000232597	dist=90417;dist=361700	.	.
35	rs7576297	2	104111867	C	T	0.5	1.689e-09	6.025	7.59e-06	0.05985	0.03247	2.19e-08	0.760444	intergenic	ENSG00000286290;ENSG00000232597	dist=91697;dist=360420	.	.
35	rs6761396	2	104113458	G	A	0.4384	3.192e-12	6.969	1.02e-07	0.08015	0.004517	4.11e-11	0.574726	intergenic	ENSG00000286290;ENSG00000232597	dist=93288;dist=358829	.	.
35	rs6751705	2	104113702	G	T	0.4384	3.152e-12	-6.971	1.1e-07	0.07638	0.004866	3.53e-11	0.585878	intergenic	ENSG00000286290;ENSG00000232597	dist=93532;dist=358585	.	.
35	rs6543211	2	104113747	G	A	0.4384	3.07e-12	-6.974	1.02e-07	0.07563	0.004899	3.72e-11	0.585878	intergenic	ENSG00000286290;ENSG00000232597	dist=93577;dist=358540	.	.
35	rs6543213	2	104115429	G	A	0.5	2.563e-08	-5.569	6.7e-06	0.06473	0.01529	5.32e-07	0.778633	intergenic	ENSG00000286290;ENSG00000232597	dist=95259;dist=356858	.	.
35	rs7371212	2	104116083	G	A	0.4881	4.325e-08	5.477	2.01e-05	0.08988	0.04247	4.07e-07	0.817996	intergenic	ENSG00000286290;ENSG00000232597	dist=95913;dist=356204	.	.
35	rs6543214	2	104116970	C	A	0.4374	6.825e-12	-6.861	1.97e-07	0.09919	0.007216	2.83e-11	0.569011	intergenic	ENSG00000286290;ENSG00000232597	dist=96800;dist=355317	.	.
35	rs6760407	2	104118594	G	T	0.499	1.167e-08	5.704	7.4e-06	0.06094	0.01473	7.93e-07	0.784404	intergenic	ENSG00000286290;ENSG00000232597	dist=98424;dist=353693	.	.
35	rs6543215	2	104118605	C	T	0.4354	7.112e-12	-6.855	1.8e-07	0.09801	0.005197	5.18e-11	0.581788	intergenic	ENSG00000286290;ENSG00000232597	dist=98435;dist=353682	.	.
35	rs6732785	2	104118607	C	T	0.4861	4.155e-08	5.484	2.05e-05	0.08468	0.03314	6.21e-07	0.789202	intergenic	ENSG00000286290;ENSG00000232597	dist=98437;dist=353680	.	.
35	rs1514998	2	104119652	G	A	0.4364	5.701e-12	-6.887	1.63e-07	0.09705	0.007052	2.52e-11	0.58192	intergenic	ENSG00000286290;ENSG00000232597	dist=99482;dist=352635	.	.
35	rs4369880	2	104119885	G	A	0.4364	5.263e-12	-6.898	1.66e-07	0.09708	0.00629	2.41e-11	0.58189	intergenic	ENSG00000286290;ENSG00000232597	dist=99715;dist=352402	.	.
35	rs7593587	2	104121555	C	A	0.4881	4.258e-08	5.48	2.11e-05	0.08947	0.04254	4.12e-07	0.789167	intergenic	ENSG00000286290;ENSG00000232597	dist=101385;dist=350732	.	.
35	rs7596779	2	104122137	C	T	0.492	1.309e-08	5.685	8.82e-06	0.05794	0.0283	3.09e-07	0.876486	intergenic	ENSG00000286290;ENSG00000232597	dist=101967;dist=350150	.	.
35	rs7573399	2	104123234	G	A	0.4364	5.343e-12	6.896	1.54e-07	0.09538	0.00657	2.72e-11	0.581824	intergenic	ENSG00000286290;ENSG00000232597	dist=103064;dist=349053	.	.
35	rs17336454	2	104124146	G	T	0.4364	5.84e-12	6.884	1.65e-07	0.09771	0.007014	2.6e-11	0.580846	intergenic	ENSG00000286290;ENSG00000232597	dist=103976;dist=348141	.	.
35	rs17414675	2	104124252	G	A	0.492	1.333e-08	-5.682	8.91e-06	0.0574	0.02813	3.25e-07	0.876393	intergenic	ENSG00000286290;ENSG00000232597	dist=104082;dist=348035	.	.
35	rs4283441	2	104125396	C	T	0.4364	5.773e-12	6.885	1.66e-07	0.09745	0.007107	2.48e-11	0.581755	intergenic	ENSG00000286290;ENSG00000232597	dist=105226;dist=346891	.	.
35	rs7605491	2	104125850	C	T	0.492	1.27e-08	-5.69	8.78e-06	0.05741	0.02767	3.06e-07	0.876468	intergenic	ENSG00000286290;ENSG00000232597	dist=105680;dist=346437	.	.
35	rs4613308	2	104126383	C	T	0.4881	2.873e-08	-5.549	1.66e-05	0.07486	0.03967	3.84e-07	0.789138	intergenic	ENSG00000286290;ENSG00000232597	dist=106213;dist=345904	.	.
35	rs4533489	2	104126586	G	A	0.4881	4.012e-08	5.49	2.07e-05	0.08831	0.0427	3.81e-07	0.788965	intergenic	ENSG00000286290;ENSG00000232597	dist=106416;dist=345701	.	.
35	rs1901478	2	104126904	C	T	0.4881	3.955e-08	-5.493	2.04e-05	0.08831	0.04293	3.71e-07	0.790356	intergenic	ENSG00000286290;ENSG00000232597	dist=106734;dist=345383	.	.
35	rs1901477	2	104126983	G	A	0.4364	8.234e-12	-6.834	1.46e-07	0.09684	0.01507	2.26e-11	0.581913	intergenic	ENSG00000286290;ENSG00000232597	dist=106813;dist=345304	.	.
35	rs1451981	2	104127109	C	T	0.492	1.478e-08	5.664	1.04e-05	0.06039	0.02643	3.26e-07	0.876908	intergenic	ENSG00000286290;ENSG00000232597	dist=106939;dist=345178	.	.
35	rs7564071	2	104129328	C	A	0.4364	5.416e-12	-6.894	1.63e-07	0.09572	0.00727	2.26e-11	0.581767	intergenic	ENSG00000286290;ENSG00000232597	dist=109158;dist=342959	.	.
35	rs1451979	2	104129357	G	A	0.4881	3.97e-08	5.492	2.03e-05	0.08831	0.04293	3.79e-07	0.789269	intergenic	ENSG00000286290;ENSG00000232597	dist=109187;dist=342930	.	.
35	rs1451978	2	104129424	C	T	0.4881	3.922e-08	5.494	2.01e-05	0.08831	0.04293	3.74e-07	0.789274	intergenic	ENSG00000286290;ENSG00000232597	dist=109254;dist=342863	.	.
35	rs10168971	2	104132182	C	A	0.4881	3.916e-08	5.495	1.94e-05	0.08834	0.04306	3.88e-07	0.789869	intergenic	ENSG00000286290;ENSG00000232597	dist=112012;dist=340105	.	.
35	rs1349574	2	104132805	C	T	0.5	9.163e-09	5.746	7.35e-06	0.06105	0.01662	4.28e-07	0.788835	intergenic	ENSG00000286290;ENSG00000232597	dist=112635;dist=339482	.	.
35	rs1839893	2	104133885	C	T	0.4364	5.671e-12	6.888	1.66e-07	0.09739	0.007127	2.36e-11	0.582866	intergenic	ENSG00000286290;ENSG00000232597	dist=113715;dist=338402	.	.
35	rs1839892	2	104133966	C	T	0.4364	5.107e-12	-6.903	1.65e-07	0.09326	0.007249	2.1e-11	0.582227	intergenic	ENSG00000286290;ENSG00000232597	dist=113796;dist=338321	.	.
35	rs13425787	2	104135952	G	A	0.4881	8.571e-11	-6.49	8.03e-06	0.08394	0.05194	3.11e-08	0.779537	intergenic	ENSG00000286290;ENSG00000232597	dist=115782;dist=336335	.	.
35	rs10210222	2	104136397	C	T	0.4881	3.575e-08	-5.511	2.02e-05	0.08383	0.04417	3.45e-07	0.775758	intergenic	ENSG00000286290;ENSG00000232597	dist=116227;dist=335890	.	.
35	rs4851653	2	104136581	G	A	0.4881	3.75e-08	5.502	2.07e-05	0.08343	0.04481	3.48e-07	0.789785	intergenic	ENSG00000286290;ENSG00000232597	dist=116411;dist=335706	.	.
35	rs7567562	2	104137154	G	A	0.4364	4.933e-12	6.907	1.58e-07	0.09194	0.007284	2.17e-11	0.57865	intergenic	ENSG00000286290;ENSG00000232597	dist=116984;dist=335133	.	.
35	rs6707686	2	104138351	G	A	0.4881	3.611e-08	-5.509	1.95e-05	0.08349	0.04492	3.44e-07	0.789743	intergenic	ENSG00000286290;ENSG00000232597	dist=118181;dist=333936	.	.
35	rs6707968	2	104138496	G	A	0.4881	3.694e-08	-5.505	1.99e-05	0.08349	0.04492	3.49e-07	0.792284	intergenic	ENSG00000286290;ENSG00000232597	dist=118326;dist=333791	.	.
35	rs7572064	2	104138823	G	A	0.4881	3.789e-08	5.5	2.09e-05	0.08349	0.04594	3.4e-07	0.789752	intergenic	ENSG00000286290;ENSG00000232597	dist=118653;dist=333464	.	.
35	rs2068081	2	104141171	C	T	0.4344	1.067e-11	-6.797	1.74e-07	0.1116	0.008546	4.74e-11	0.582279	intergenic	ENSG00000286290;ENSG00000232597	dist=121001;dist=331116	.	.
35	rs7557106	2	104141247	C	T	0.4881	3.686e-08	5.505	2e-05	0.08347	0.04514	3.46e-07	0.789776	intergenic	ENSG00000286290;ENSG00000232597	dist=121077;dist=331040	.	.
35	rs7582785	2	104141293	G	T	0.4364	5.123e-12	6.902	1.68e-07	0.09376	0.00698	2.18e-11	0.578899	intergenic	ENSG00000286290;ENSG00000232597	dist=121123;dist=330994	.	.
35	rs1022298	2	104142548	G	T	0.4881	3.641e-08	-5.507	1.98e-05	0.08302	0.04478	3.4e-07	0.797404	intergenic	ENSG00000286290;ENSG00000232597	dist=122378;dist=329739	.	.
35	rs7574952	2	104142699	G	A	0.4364	4.861e-12	-6.91	1.63e-07	0.09151	0.007057	2.08e-11	0.58244	intergenic	ENSG00000286290;ENSG00000232597	dist=122529;dist=329588	.	.
35	rs1451983	2	104143886	C	T	0.4881	3.549e-08	5.512	1.98e-05	0.08263	0.04408	3.4e-07	0.790353	intergenic	ENSG00000286290;ENSG00000232597	dist=123716;dist=328401	.	.
35	rs1451982	2	104143998	G	T	0.4364	4.873e-12	-6.909	1.6e-07	0.09243	0.007034	2.11e-11	0.582471	intergenic	ENSG00000286290;ENSG00000232597	dist=123828;dist=328289	.	.
35	rs17414806	2	104144902	C	T	0.4881	3.382e-08	5.52	2.02e-05	0.07924	0.04474	3.22e-07	0.78996	intergenic	ENSG00000286290;ENSG00000232597	dist=124732;dist=327385	.	.
35	rs6723416	2	104147753	G	A	0.4364	4.277e-12	-6.928	1.67e-07	0.09178	0.0068	1.63e-11	0.57783	intergenic	ENSG00000286290;ENSG00000232597	dist=127583;dist=324534	.	.
35	rs12466519	2	104149169	C	T	0.492	1.098e-08	5.715	9.46e-06	0.05408	0.02754	2.34e-07	0.877989	intergenic	ENSG00000286290;ENSG00000232597	dist=128999;dist=323118	.	.
35	rs13392420	2	104149288	C	A	0.4881	3.271e-08	5.526	1.91e-05	0.08148	0.0437	3.13e-07	0.790185	intergenic	ENSG00000286290;ENSG00000232597	dist=129118;dist=322999	.	.
35	rs1597744	2	104149476	G	A	0.4881	3.204e-08	-5.53	1.87e-05	0.08128	0.04404	3.05e-07	0.79079	intergenic	ENSG00000286290;ENSG00000232597	dist=129306;dist=322811	.	.
35	rs1597743	2	104149830	G	A	0.4364	4.825e-12	-6.911	1.74e-07	0.09411	0.006861	1.85e-11	0.577616	intergenic	ENSG00000286290;ENSG00000232597	dist=129660;dist=322457	.	.
35	rs1597742	2	104150233	G	T	0.4374	4.527e-12	-6.92	1.71e-07	0.09244	0.006903	1.72e-11	0.577608	intergenic	ENSG00000286290;ENSG00000232597	dist=130063;dist=322054	.	.
35	rs6720941	2	104150791	C	T	0.5	7.855e-09	5.772	7.51e-06	0.05738	0.01797	3.2e-07	0.785397	intergenic	ENSG00000286290;ENSG00000232597	dist=130621;dist=321496	.	.
35	rs6738833	2	104150891	C	T	0.4364	4.905e-12	-6.908	1.77e-07	0.09225	0.00714	1.88e-11	0.577629	intergenic	ENSG00000286290;ENSG00000232597	dist=130721;dist=321396	.	.
35	rs7600378	2	104151304	G	A	0.492	1.101e-08	5.714	9.29e-06	0.05452	0.02779	2.3e-07	0.882434	intergenic	ENSG00000286290;ENSG00000232597	dist=131134;dist=320983	.	.
35	rs7595711	2	104153212	G	A	0.4344	1.103e-11	-6.792	1.64e-07	0.1129	0.009857	4.39e-11	0.582637	intergenic	ENSG00000286290;ENSG00000232597	dist=133042;dist=319075	.	.
35	rs1597741	2	104153362	G	T	0.4364	4.443e-12	-6.922	1.55e-07	0.09032	0.007396	1.79e-11	0.582935	intergenic	ENSG00000286290;ENSG00000232597	dist=133192;dist=318925	.	.
35	rs1584706	2	104153996	G	A	0.4881	3.383e-08	-5.52	1.95e-05	0.0822	0.04518	3.08e-07	0.791165	intergenic	ENSG00000286290;ENSG00000232597	dist=133826;dist=318291	.	.
35	rs10173184	2	104154456	C	T	0.4881	3.387e-08	5.52	2.01e-05	0.08177	0.04528	3.07e-07	0.782184	intergenic	ENSG00000286290;ENSG00000232597	dist=134286;dist=317831	.	.
35	rs6734144	2	104155545	G	A	0.4344	1.112e-11	-6.791	1.84e-07	0.1067	0.01002	4.21e-11	0.591014	intergenic	ENSG00000286290;ENSG00000232597	dist=135375;dist=316742	.	.
35	rs10191724	2	104155913	C	T	0.4364	4.961e-12	-6.907	1.86e-07	0.08937	0.007357	1.77e-11	0.590103	intergenic	ENSG00000286290;ENSG00000232597	dist=135743;dist=316374	.	.
35	rs11123960	2	104156821	G	A	0.4364	5.349e-12	-6.896	1.62e-07	0.08783	0.008312	2.2e-11	0.591676	intergenic	ENSG00000286290;ENSG00000232597	dist=136651;dist=315466	.	.
35	rs11123961	2	104156925	G	A	0.4881	3.816e-08	5.499	2.37e-05	0.08264	0.04509	2.97e-07	0.800886	intergenic	ENSG00000286290;ENSG00000232597	dist=136755;dist=315362	.	.
35	rs11123962	2	104157011	G	T	0.4901	7.392e-09	-5.782	5.46e-06	0.0653	0.02446	1.54e-07	0.893473	intergenic	ENSG00000286290;ENSG00000232597	dist=136841;dist=315276	.	.
35	rs11123963	2	104157067	C	T	0.4364	4.905e-12	-6.908	1.6e-07	0.0884	0.008041	1.89e-11	0.594287	intergenic	ENSG00000286290;ENSG00000232597	dist=136897;dist=315220	.	.
35	rs6727302	2	104157299	C	A	0.499	7.77e-09	5.773	7.25e-06	0.0588	0.01789	3.05e-07	0.792759	intergenic	ENSG00000286290;ENSG00000232597	dist=137129;dist=314988	.	.
35	rs6742125	2	104157507	G	A	0.4881	4.34e-08	-5.476	2.33e-05	0.08929	0.04704	3.16e-07	0.805794	intergenic	ENSG00000286290;ENSG00000232597	dist=137337;dist=314780	.	.
35	rs11900028	2	104158242	C	T	0.4891	3.719e-08	-5.504	1.98e-05	0.08527	0.0439	3.4e-07	0.803583	intergenic	ENSG00000286290;ENSG00000232597	dist=138072;dist=314045	.	.
35	rs11893460	2	104158394	C	T	0.4881	3.969e-08	5.492	1.97e-05	0.08852	0.04605	3.35e-07	0.808361	intergenic	ENSG00000286290;ENSG00000232597	dist=138224;dist=313893	.	.
35	rs2198234	2	104159202	G	T	0.4195	1.616e-11	6.737	2.75e-07	0.105	0.0181	3.14e-11	0.546752	intergenic	ENSG00000286290;ENSG00000232597	dist=139032;dist=313085	.	.
35	rs4851029	2	104159785	G	T	0.4215	7.013e-12	-6.857	2.56e-07	0.0822	0.01473	1.44e-11	0.546719	intergenic	ENSG00000286290;ENSG00000232597	dist=139615;dist=312502	.	.
35	rs4851030	2	104160261	G	A	0.4404	1.506e-14	7.687	1.76e-07	0.0954	0.009676	4.99e-11	0.472711	intergenic	ENSG00000286290;ENSG00000232597	dist=140091;dist=312026	.	.	y
35	rs1451975	2	104160826	G	A	0.4891	9.749e-09	5.735	8.91e-06	0.05522	0.04122	1.29e-07	0.839164	intergenic	ENSG00000286290;ENSG00000232597	dist=140656;dist=311461	.	.
35	rs4851655	2	104162375	G	A	0.4811	9.399e-09	5.741	9.24e-06	0.06037	0.02647	2.32e-07	0.749872	intergenic	ENSG00000286290;ENSG00000232597	dist=142205;dist=309912	.	.
35	rs4851657	2	104162842	C	T	0.4811	7.523e-09	-5.779	7.22e-06	0.05904	0.02835	1.9e-07	0.749715	intergenic	ENSG00000286290;ENSG00000232597	dist=142672;dist=309445	.	.
35	rs6721892	2	104163187	G	A	0.4195	1.308e-11	6.768	3.71e-07	0.1118	0.01559	2.5e-11	0.437063	intergenic	ENSG00000286290;ENSG00000232597	dist=143017;dist=309100	.	.
35	rs1983305	2	104164439	C	T	0.4205	1.881e-11	-6.715	4.26e-07	0.1121	0.01819	3.64e-11	0.436978	intergenic	ENSG00000286290;ENSG00000232597	dist=144269;dist=307848	.	.
35	rs4851031	2	104164950	G	A	0.4195	1.338e-11	-6.764	3.8e-07	0.1125	0.0152	2.59e-11	0.436914	intergenic	ENSG00000286290;ENSG00000232597	dist=144780;dist=307337	.	.
35	rs2167542	2	104165751	G	A	0.4165	3.151e-11	-6.639	4.35e-07	0.1224	0.02161	6.57e-11	0.440042	intergenic	ENSG00000286290;ENSG00000232597	dist=145581;dist=306536	.	.
35	rs12465553	2	104166182	G	A	0.4811	1.37e-09	6.059	2.82e-06	0.06112	0.02964	1.83e-07	0.749623	intergenic	ENSG00000286290;ENSG00000232597	dist=146012;dist=306105	.	.
35	rs13415620	2	104166430	C	T	0.4811	8.495e-09	5.758	7.48e-06	0.06116	0.03242	1.86e-07	0.746404	intergenic	ENSG00000286290;ENSG00000232597	dist=146260;dist=305857	.	.
35	rs6712904	2	104166500	G	A	0.4811	7.645e-09	5.776	7.43e-06	0.05851	0.02893	1.89e-07	0.749564	intergenic	ENSG00000286290;ENSG00000232597	dist=146330;dist=305787	.	.
35	rs11899332	2	104167879	C	T	0.4811	7.759e-09	5.774	7.25e-06	0.05852	0.02817	2.06e-07	0.751341	intergenic	ENSG00000286290;ENSG00000232597	dist=147709;dist=304408	.	.
35	rs7569356	2	104192887	G	A	0.4334	1.134e-11	6.788	4.22e-08	0.05968	0.136	3.14e-11	0.469536	intergenic	ENSG00000286290;ENSG00000232597	dist=172717;dist=279400	.	.
35	rs6711344	2	104199025	G	A	0.4155	8.898e-11	-6.485	3.22e-07	0.1068	0.1822	3.31e-11	0.432697	intergenic	ENSG00000286290;ENSG00000232597	dist=178855;dist=273262	.	.
35	rs1869072	2	104204603	G	A	0.4334	9.638e-12	6.812	4.21e-08	0.06015	0.1208	2.54e-11	0.48511	intergenic	ENSG00000286290;ENSG00000232597	dist=184433;dist=267684	.	.
35	rs6725382	2	104207059	C	T	0.4334	1.041e-11	-6.801	4.24e-08	0.06141	0.1252	2.82e-11	0.47271	intergenic	ENSG00000286290;ENSG00000232597	dist=186889;dist=265228	.	.
35	rs2100330	2	104207776	G	A	0.4334	1.025e-11	-6.803	4.4e-08	0.06246	0.1208	2.69e-11	0.472737	intergenic	ENSG00000286290;ENSG00000232597	dist=187606;dist=264511	.	.
35	rs10207229	2	104212873	G	A	0.4334	6.634e-12	6.865	3.53e-08	0.04949	0.1281	2.13e-11	0.473456	intergenic	ENSG00000286290;ENSG00000232597	dist=192703;dist=259414	.	.
35	rs2044934	2	104215251	G	T	0.4205	9.702e-12	-6.811	3.15e-07	0.08467	0.02555	1.58e-11	0.43995	intergenic	ENSG00000286290;ENSG00000232597	dist=195081;dist=257036	.	.
35	rs10189533	2	104219240	C	A	0.4205	9.252e-12	6.818	3.43e-07	0.08493	0.02543	1.27e-11	0.43998	intergenic	ENSG00000286290;ENSG00000232597	dist=199070;dist=253047	.	.
35	rs1451986	2	104219692	G	A	0.4324	7.349e-12	6.851	4.24e-08	0.04741	0.1434	1.84e-11	0.473787	intergenic	ENSG00000286290;ENSG00000232597	dist=199522;dist=252595	.	.
35	rs7560924	2	104220242	G	A	0.4334	9.817e-13	7.133	3.89e-08	0.0502	0.009839	2.26e-11	0.469539	intergenic	ENSG00000286290;ENSG00000232597	dist=200072;dist=252045	.	.
35	rs1451988	2	104222589	G	A	0.4195	6.053e-12	-6.878	2.95e-07	0.08216	0.02163	8.57e-12	0.440319	intergenic	ENSG00000286290;ENSG00000232597	dist=202419;dist=249698	.	.
35	rs13428758	2	104226645	G	A	0.4334	6.844e-12	-6.861	4.26e-08	0.04962	0.1168	2.13e-11	0.47552	intergenic	ENSG00000286290;ENSG00000232597	dist=206475;dist=245642	.	.
35	rs7608358	2	104227258	G	A	0.4334	9.488e-13	-7.138	4.38e-08	0.04816	0.009004	2.21e-11	0.474077	intergenic	ENSG00000286290;ENSG00000232597	dist=207088;dist=245029	.	.
35	rs7558335	2	104227395	C	T	0.4195	2.731e-11	-6.66	3.16e-07	0.08439	0.1261	9.14e-12	0.440316	intergenic	ENSG00000286290;ENSG00000232597	dist=207225;dist=244892	.	.
35	rs6543224	2	104227871	C	T	0.4215	7.112e-12	6.855	2.98e-07	0.07646	0.02209	1.37e-11	0.445299	intergenic	ENSG00000286290;ENSG00000232597	dist=207701;dist=244416	.	.
35	rs13396809	2	104228863	G	A	0.4195	8.024e-12	6.838	4.21e-07	0.08047	0.0228	1.01e-11	0.430539	intergenic	ENSG00000286290;ENSG00000232597	dist=208693;dist=243424	.	.
35	rs13426115	2	104229299	C	T	0.4334	1.373e-12	7.087	6.97e-08	0.04722	0.009693	2.51e-11	0.474053	intergenic	ENSG00000286290;ENSG00000232597	dist=209129;dist=242988	.	.
35	rs7583069	2	104231852	G	A	0.4344	1.3e-12	7.094	5.85e-08	0.04817	0.009982	2.57e-11	0.473677	intergenic	ENSG00000286290;ENSG00000232597	dist=211682;dist=240435	.	.
35	rs10185978	2	104233265	C	T	0.4215	1.229e-11	-6.777	4.07e-07	0.08268	0.02721	1.81e-11	0.440854	intergenic	ENSG00000286290;ENSG00000232597	dist=213095;dist=239022	.	.
35	rs10194188	2	104233274	G	A	0.4344	1.276e-12	7.097	5.72e-08	0.04816	0.009982	2.55e-11	0.473668	intergenic	ENSG00000286290;ENSG00000232597	dist=213104;dist=239013	.	.
35	rs1823673	2	104234628	C	T	0.4344	1.361e-12	-7.088	6.79e-08	0.04727	0.009813	3.13e-11	0.43445	intergenic	ENSG00000286290;ENSG00000232597	dist=214458;dist=237659	.	.
35	rs12328095	2	104236822	G	A	0.4215	1.205e-11	6.78	4.26e-07	0.08282	0.0268	1.72e-11	0.434618	intergenic	ENSG00000286290;ENSG00000232597	dist=216652;dist=235465	.	.
35	rs6719978	2	104238501	G	A	0.4175	2.309e-11	6.685	4.78e-07	0.08907	0.03268	2.99e-11	0.47431	intergenic	ENSG00000286290;ENSG00000232597	dist=218331;dist=233786	.	.
35	rs1584705	2	104239736	C	T	0.4215	1.263e-11	-6.773	4.13e-07	0.08164	0.02683	1.86e-11	0.452564	intergenic	ENSG00000286290;ENSG00000232597	dist=219566;dist=232551	.	.
35	rs11123965	2	104240205	C	T	0.4205	1.065e-11	-6.797	5.06e-07	0.08136	0.02662	8.19e-12	0.485316	intergenic	ENSG00000286290;ENSG00000232597	dist=220035;dist=232082	.	.
35	rs11888473	2	104240420	C	T	0.4205	1.337e-11	-6.765	4.37e-07	0.08159	0.02778	1.85e-11	0.452874	intergenic	ENSG00000286290;ENSG00000232597	dist=220250;dist=231867	.	.
35	rs7585415	2	104242306	G	A	0.4215	1.281e-11	6.771	4.14e-07	0.08065	0.02737	1.91e-11	0.452564	intergenic	ENSG00000286290;ENSG00000232597	dist=222136;dist=229981	.	.
35	rs7576621	2	104242721	G	T	0.4205	9.065e-12	-6.821	4.22e-07	0.0803	0.02388	1.09e-11	0.452234	intergenic	ENSG00000286290;ENSG00000232597	dist=222551;dist=229566	.	.
35	rs10184977	2	104242980	C	T	0.4344	1.419e-12	-7.082	5.82e-08	0.04797	0.01017	2.87e-11	0.48582	intergenic	ENSG00000286290;ENSG00000232597	dist=222810;dist=229307	.	.
35	rs10182416	2	104242992	G	A	0.4344	1.642e-12	-7.062	7.13e-08	0.04801	0.0104	2.91e-11	0.48582	intergenic	ENSG00000286290;ENSG00000232597	dist=222822;dist=229295	.	.
35	rs10170544	2	104243220	C	A	0.4175	2.128e-11	6.697	4.95e-07	0.0877	0.03062	3.03e-11	0.457146	intergenic	ENSG00000286290;ENSG00000232597	dist=223050;dist=229067	.	.
35	rs10193525	2	104243331	G	A	0.4344	1.373e-12	7.087	5.94e-08	0.04693	0.01018	2.78e-11	0.48343	intergenic	ENSG00000286290;ENSG00000232597	dist=223161;dist=228956	.	.
35	rs10182738	2	104243342	G	A	0.4215	1.626e-11	-6.736	5.26e-07	0.07984	0.02597	2.64e-11	0.45027	intergenic	ENSG00000286290;ENSG00000232597	dist=223172;dist=228945	.	.
35	rs10193705	2	104243508	G	A	0.4215	1.252e-11	6.774	4.14e-07	0.08065	0.02659	1.91e-11	0.452564	intergenic	ENSG00000286290;ENSG00000232597	dist=223338;dist=228779	.	.
35	rs1304360	2	104244081	C	T	0.4334	1.372e-12	7.087	6.48e-08	0.04598	0.01024	2.58e-11	0.48399	intergenic	ENSG00000286290;ENSG00000232597	dist=223911;dist=228206	.	.
35	rs4851661	2	104245978	C	A	0.4334	1.46e-12	7.078	7.32e-08	0.04607	0.01012	2.52e-11	0.485569	intergenic	ENSG00000286290;ENSG00000232597	dist=225808;dist=226309	.	.
35	rs1597746	2	104248576	C	T	0.4334	1.55e-12	7.07	6.64e-08	0.04595	0.01119	2.77e-11	0.489407	intergenic	ENSG00000286290;ENSG00000232597	dist=228406;dist=223711	.	.
35	rs4441492	2	104249538	G	A	0.4195	8.568e-12	-6.829	4.84e-07	0.07595	0.02212	1.04e-11	0.452567	intergenic	ENSG00000286290;ENSG00000232597	dist=229368;dist=222749	.	.
35	rs6543227	2	104250376	G	A	0.4334	1.013e-12	-7.129	6.78e-08	0.0459	0.009607	1.48e-11	0.475617	intergenic	ENSG00000286290;ENSG00000232597	dist=230206;dist=221911	.	.
35	rs1901481	2	104251732	C	T	0.4215	3.998e-11	-6.604	5.42e-07	0.0684	0.1326	1.5e-11	0.452587	intergenic	ENSG00000286290;ENSG00000232597	dist=231562;dist=220555	.	.
35	rs1901480	2	104253005	G	A	0.4334	1.71e-12	7.056	9.12e-08	0.04743	0.01041	2.39e-11	0.485015	intergenic	ENSG00000286290;ENSG00000232597	dist=232835;dist=219282	.	.
35	rs1901479	2	104253101	C	T	0.4334	1.562e-12	-7.069	9.7e-08	0.04567	0.008534	2.61e-11	0.485862	intergenic	ENSG00000286290;ENSG00000232597	dist=232931;dist=219186	.	.
35	rs10198643	2	104253461	C	A	0.4205	1.362e-11	-6.762	6.54e-07	0.07408	0.01902	2.55e-11	0.452638	intergenic	ENSG00000286290;ENSG00000232597	dist=233291;dist=218826	.	.
35	rs264963	2	104254564	G	A	0.4344	8.188e-12	6.835	9.34e-08	0.04364	0.009991	7.35e-10	0.489455	intergenic	ENSG00000286290;ENSG00000232597	dist=234394;dist=217723	.	.
35	rs264964	2	104255500	G	A	0.4324	8.236e-12	-6.834	1.1e-07	0.04292	0.00881	7.57e-10	0.485804	intergenic	ENSG00000286290;ENSG00000232597	dist=235330;dist=216787	.	.
35	rs264965	2	104255919	C	A	0.4205	5.374e-11	-6.56	7.33e-07	0.07313	0.01983	4.16e-10	0.452572	intergenic	ENSG00000286290;ENSG00000232597	dist=235749;dist=216368	.	.
35	rs264966	2	104255937	C	T	0.4205	6.133e-11	6.54	7.73e-07	0.07625	0.02249	3.88e-10	0.452572	intergenic	ENSG00000286290;ENSG00000232597	dist=235767;dist=216350	.	.
35	rs264967	2	104256215	G	A	0.4334	8.527e-12	-6.829	1.09e-07	0.04476	0.009377	6.92e-10	0.485731	intergenic	ENSG00000286290;ENSG00000232597	dist=236045;dist=216072	.	.
35	rs264968	2	104256567	G	A	0.4334	8.48e-12	6.83	9.58e-08	0.04438	0.0103	7.31e-10	0.483653	intergenic	ENSG00000286290;ENSG00000232597	dist=236397;dist=215720	.	.
35	rs264969	2	104257915	G	T	0.4334	8.695e-12	6.827	1.11e-07	0.04466	0.009318	6.9e-10	0.493309	intergenic	ENSG00000286290;ENSG00000232597	dist=237745;dist=214372	.	.
35	rs264970	2	104258261	C	T	0.4205	7.036e-11	6.52	7.19e-07	0.07607	0.02524	4.69e-10	0.459773	intergenic	ENSG00000286290;ENSG00000232597	dist=238091;dist=214026	.	.
35	rs264972	2	104259981	G	T	0.4205	6.697e-11	-6.527	7.15e-07	0.07621	0.02232	4.49e-10	0.482984	intergenic	ENSG00000286290;ENSG00000232597	dist=239811;dist=212306	.	.
35	rs1457458	2	104260702	C	T	0.4334	9.77e-12	6.81	1.07e-07	0.04388	0.01056	7.15e-10	0.517363	intergenic	ENSG00000286290;ENSG00000232597	dist=240532;dist=211585	.	.
35	rs1669607	2	104261180	C	T	0.4334	9.078e-12	6.82	9.95e-08	0.04319	0.01027	7.23e-10	0.517345	intergenic	ENSG00000286290;ENSG00000232597	dist=241010;dist=211107	.	.
35	rs1669602	2	104264825	C	T	0.4205	4.897e-11	-6.574	4.5e-07	0.06866	0.01961	6.49e-10	0.480795	intergenic	ENSG00000286290;ENSG00000232597	dist=244655;dist=207462	.	.
35	rs1673464	2	104264977	C	T	0.4205	4.905e-11	-6.574	4.6e-07	0.06865	0.01967	6.31e-10	0.480796	intergenic	ENSG00000286290;ENSG00000232597	dist=244807;dist=207310	.	.
35	rs1673465	2	104265522	G	A	0.4344	8.901e-12	-6.823	1.09e-07	0.04443	0.009019	6.99e-10	0.515112	intergenic	ENSG00000286290;ENSG00000232597	dist=245352;dist=206765	.	.
35	rs1673466	2	104265569	G	A	0.4344	1.132e-11	6.789	1.28e-07	0.04922	0.009118	7.42e-10	0.515115	intergenic	ENSG00000286290;ENSG00000232597	dist=245399;dist=206718	.	.
35	rs1673468	2	104266788	C	T	0.4235	1.755e-10	6.381	1.04e-06	0.06807	0.01671	3.7e-09	0.502392	intergenic	ENSG00000286290;ENSG00000232597	dist=246618;dist=205499	.	.
35	rs67716713	2	104267572	C	A	0.4364	3.584e-11	-6.62	2.91e-07	0.04628	0.008456	3.19e-09	0.537373	intergenic	ENSG00000286290;ENSG00000232597	dist=247402;dist=204715	.	.
35	rs264975	2	104268301	G	A	0.4205	4.063e-11	-6.602	3.42e-07	0.06877	0.01933	6.28e-10	0.480983	intergenic	ENSG00000286290;ENSG00000232597	dist=248131;dist=203986	.	.
35	rs264976	2	104268557	C	T	0.4354	9.775e-12	-6.81	1.25e-07	0.04444	0.009419	6.81e-10	0.515251	intergenic	ENSG00000286290;ENSG00000232597	dist=248387;dist=203730	.	.
35	rs264977	2	104268754	C	T	0.4215	5.535e-11	6.556	5.32e-07	0.06603	0.01848	8.04e-10	0.481768	intergenic	ENSG00000286290;ENSG00000232597	dist=248584;dist=203533	.	.
35	rs264978	2	104268790	C	A	0.4205	4.314e-11	-6.593	3.86e-07	0.06793	0.0187	6.6e-10	0.480925	intergenic	ENSG00000286290;ENSG00000232597	dist=248620;dist=203497	.	.
35	rs264980	2	104269979	C	T	0.4205	4.59e-11	-6.584	4e-07	0.07077	0.01929	6.34e-10	0.478302	intergenic	ENSG00000286290;ENSG00000232597	dist=249809;dist=202308	.	.
35	rs264919	2	104271686	C	A	0.4334	6.962e-12	-6.858	9.02e-08	0.04507	0.008313	5.74e-10	0.515175	intergenic	ENSG00000286290;ENSG00000232597	dist=251516;dist=200601	.	.
35	rs264920	2	104271898	G	A	0.4821	2.347e-09	5.972	8.94e-06	0.04024	0.03055	1.77e-08	0.848377	intergenic	ENSG00000286290;ENSG00000232597	dist=251728;dist=200389	.	.
35	rs264921	2	104273554	G	A	0.4354	2.448e-11	6.676	2.04e-07	0.04725	0.007395	2.56e-09	0.538001	intergenic	ENSG00000286290;ENSG00000232597	dist=253384;dist=198733	.	.
35	rs264922	2	104273996	G	A	0.4354	3.226e-11	6.636	2.43e-07	0.04634	0.008583	3.13e-09	0.537654	intergenic	ENSG00000286290;ENSG00000232597	dist=253826;dist=198291	.	.
35	rs264923	2	104275976	C	T	0.4225	1.589e-10	-6.397	7.69e-07	0.07423	0.01809	3.25e-09	0.502562	intergenic	ENSG00000286290;ENSG00000232597	dist=255806;dist=196311	.	.
35	rs264924	2	104276011	C	T	0.4225	4.588e-12	-6.918	9.69e-07	0.07746	0.0289	1.01e-10	0.50251	intergenic	ENSG00000286290;ENSG00000232597	dist=255841;dist=196276	.	.
35	rs171939	2	104276502	G	A	0.4225	1.656e-10	6.39	8.59e-07	0.07422	0.01807	3.08e-09	0.503418	intergenic	ENSG00000286290;ENSG00000232597	dist=256332;dist=195785	.	.
35	rs264925	2	104278688	G	A	0.4225	1.753e-10	6.382	8.63e-07	0.07558	0.0182	3.29e-09	0.502233	intergenic	ENSG00000286290;ENSG00000232597	dist=258518;dist=193599	.	.
35	rs264926	2	104279490	C	A	0.4205	4.06e-11	-6.602	3.46e-07	0.07097	0.01832	6.19e-10	0.481012	intergenic	ENSG00000286290;ENSG00000232597	dist=259320;dist=192797	.	.
35	rs264934	2	104295479	G	T	0.4125	1.565e-12	7.069	1.01e-07	0.02837	0.03044	3.5e-11	0.75842	intergenic	ENSG00000286290;ENSG00000232597	dist=275309;dist=176808	.	.
35	rs264935	2	104295741	C	T	0.3966	2.819e-11	-6.656	3.33e-07	0.03162	0.01815	5.22e-10	0.758637	intergenic	ENSG00000286290;ENSG00000232597	dist=275571;dist=176546	.	.
35	rs264936	2	104295747	G	A	0.3986	2.536e-11	-6.671	3.02e-07	0.03057	0.01586	6.17e-10	0.756575	intergenic	ENSG00000286290;ENSG00000232597	dist=275577;dist=176540	.	.
35	rs264937	2	104296570	G	A	0.3976	2.924e-11	-6.65	2.91e-07	0.03384	0.01799	5.88e-10	0.758625	intergenic	ENSG00000286290;ENSG00000232597	dist=276400;dist=175717	.	.
35	rs264938	2	104296743	C	T	0.3976	5.28e-11	6.563	3.13e-07	0.03392	0.0169	1.94e-09	0.762198	intergenic	ENSG00000286290;ENSG00000232597	dist=276573;dist=175544	.	.
35	rs264940	2	104297247	C	A	0.3976	3.481e-11	6.625	3.21e-07	0.03418	0.0185	6.82e-10	0.766449	intergenic	ENSG00000286290;ENSG00000232597	dist=277077;dist=175040	.	.
35	rs264941	2	104297420	C	A	0.4095	4.581e-12	-6.918	8.6e-08	0.02025	0.008166	3.87e-10	0.806744	intergenic	ENSG00000286290;ENSG00000232597	dist=277250;dist=174867	.	.
35	rs264944	2	104298619	C	T	0.4115	4.134e-12	6.933	8.19e-08	0.01908	0.007587	4.19e-10	0.802306	intergenic	ENSG00000286290;ENSG00000232597	dist=278449;dist=173668	.	.
35	rs264945	2	104298784	C	T	0.3966	2.249e-11	-6.689	2.47e-07	0.03377	0.01643	4.73e-10	0.759287	intergenic	ENSG00000286290;ENSG00000232597	dist=278614;dist=173503	.	.
35	rs264946	2	104298906	C	T	0.3966	3.055e-11	6.644	2.79e-07	0.03445	0.01888	6.1e-10	0.759289	intergenic	ENSG00000286290;ENSG00000232597	dist=278736;dist=173381	.	.
35	rs264947	2	104299089	G	A	0.3966	2.781e-11	-6.658	2.66e-07	0.03534	0.01745	5.62e-10	0.759306	intergenic	ENSG00000286290;ENSG00000232597	dist=278919;dist=173198	.	.
35	rs264948	2	104301541	C	T	0.4105	5.127e-12	-6.902	8.63e-08	0.02268	0.006504	5.31e-10	0.799222	intergenic	ENSG00000286290;ENSG00000232597	dist=281371;dist=170746	.	.
35	rs264949	2	104302490	C	T	0.4105	5.112e-12	6.902	8.63e-08	0.02312	0.006427	5.16e-10	0.799317	intergenic	ENSG00000286290;ENSG00000232597	dist=282320;dist=169797	.	.
35	rs264950	2	104302935	C	T	0.3956	2.684e-11	6.663	2.58e-07	0.03497	0.01674	5.86e-10	0.75931	intergenic	ENSG00000286290;ENSG00000232597	dist=282765;dist=169352	.	.
35	rs264951	2	104303008	G	A	0.3966	2.505e-11	-6.673	2.42e-07	0.03541	0.01631	5.55e-10	0.759474	intergenic	ENSG00000286290;ENSG00000232597	dist=282838;dist=169279	.	.
35	rs264952	2	104303311	C	T	0.3966	2.259e-11	6.688	2.57e-07	0.02974	0.02749	5.3e-10	0.61447	intergenic	ENSG00000286290;ENSG00000232597	dist=283141;dist=168976	.	.
35	rs264953	2	104303387	G	A	0.3956	2.727e-12	-6.991	5.12e-08	0.03478	0.01409	5.61e-10	0.778488	intergenic	ENSG00000286290;ENSG00000232597	dist=283217;dist=168900	.	.
35	rs264954	2	104304216	C	T	0.3956	2.567e-11	-6.669	2.45e-07	0.03477	0.01715	5.61e-10	0.757841	intergenic	ENSG00000286290;ENSG00000232597	dist=284046;dist=168071	.	.
35	rs264956	2	104305359	G	A	0.3976	2.674e-11	6.663	2.53e-07	0.03551	0.01573	6.31e-10	0.758976	intergenic	ENSG00000286290;ENSG00000232597	dist=285189;dist=166928	.	.
35	rs264958	2	104306016	C	T	0.3956	2.688e-11	-6.663	2.59e-07	0.03493	0.01728	5.65e-10	0.75837	intergenic	ENSG00000286290;ENSG00000232597	dist=285846;dist=166271	.	.
35	rs264961	2	104307810	G	T	0.3976	3.159e-11	-6.639	2.93e-07	0.03735	0.01574	6.69e-10	0.758319	intergenic	ENSG00000286290;ENSG00000232597	dist=287640;dist=164477	.	.
35	rs34830911	2	104311652	C	T	0.3976	3.007e-11	6.646	2.93e-07	0.03717	0.01545	6.23e-10	0.759123	intergenic	ENSG00000286290;ENSG00000232597	dist=291482;dist=160635	.	.
35	rs58565191	2	104311653	G	A	0.3956	2.423e-11	-6.678	2.4e-07	0.03522	0.01696	5.2e-10	0.750478	intergenic	ENSG00000286290;ENSG00000232597	dist=291483;dist=160634	.	.
35	rs13012802	2	104313050	C	T	0.3956	2.709e-11	6.662	2.56e-07	0.0355	0.01768	5.44e-10	0.758312	intergenic	ENSG00000286290;ENSG00000232597	dist=292880;dist=159237	.	.
35	rs13032605	2	104313670	C	T	0.3956	2.734e-11	-6.66	2.64e-07	0.03524	0.01776	5.39e-10	0.758312	intergenic	ENSG00000286290;ENSG00000232597	dist=293500;dist=158617	.	.
35	rs2085483	2	104314054	G	T	0.3976	3.101e-11	-6.642	2.81e-07	0.03711	0.01627	6.56e-10	0.758251	intergenic	ENSG00000286290;ENSG00000232597	dist=293884;dist=158233	.	.
35	rs2085484	2	104314216	G	A	0.3956	2.669e-11	-6.664	2.51e-07	0.03555	0.01767	5.37e-10	0.75934	intergenic	ENSG00000286290;ENSG00000232597	dist=294046;dist=158071	.	.
35	rs7589278	2	104317050	G	A	0.3976	3.058e-11	6.644	2.82e-07	0.03741	0.01643	6.46e-10	0.746956	intergenic	ENSG00000286290;ENSG00000232597	dist=296880;dist=155237	.	.
35	rs12620969	2	104318287	G	T	0.3956	2.757e-11	6.659	2.59e-07	0.0355	0.01774	5.55e-10	0.75822	intergenic	ENSG00000286290;ENSG00000232597	dist=298117;dist=154000	.	.
35	rs921965	2	104319881	G	A	0.3976	3.111e-11	-6.641	2.85e-07	0.03732	0.01635	6.37e-10	0.758218	intergenic	ENSG00000286290;ENSG00000232597	dist=299711;dist=152406	.	.
35	rs921967	2	104320141	G	A	0.3976	6.841e-11	-6.524	2.82e-07	0.03734	0.0512	6.3e-10	0.755597	intergenic	ENSG00000286290;ENSG00000232597	dist=299971;dist=152146	.	.
35	rs11675245	2	104320510	G	A	0.3976	2.718e-11	-6.661	2.53e-07	0.03587	0.0159	6.29e-10	0.758464	intergenic	ENSG00000286290;ENSG00000232597	dist=300340;dist=151777	.	.
35	rs13012192	2	104324926	G	A	0.3986	1.7e-11	6.73	2.92e-07	0.0284	0.01354	4.23e-10	0.745722	intergenic	ENSG00000286290;ENSG00000232597	dist=304756;dist=147361	.	.
35	rs7564172	2	104329002	C	T	0.4115	2.409e-12	7.009	8.07e-08	0.01671	0.006426	2.41e-10	0.78986	intergenic	ENSG00000286290;ENSG00000232597	dist=308832;dist=143285	.	.
35	rs1598777	2	104330042	G	A	0.4115	2.392e-12	-7.009	8.08e-08	0.01664	0.00644	2.39e-10	0.789803	intergenic	ENSG00000286290;ENSG00000232597	dist=309872;dist=142245	.	.
35	rs9789519	2	104333681	G	A	0.3966	1.777e-11	6.723	2.8e-07	0.02436	0.01727	4.78e-10	0.746832	intergenic	ENSG00000286290;ENSG00000232597	dist=313511;dist=138606	.	.
35	rs1379428	2	104333924	C	T	0.4115	3.032e-12	-6.976	9.36e-08	0.01727	0.006747	2.83e-10	0.789483	intergenic	ENSG00000286290;ENSG00000232597	dist=313754;dist=138363	.	.
35	rs1379429	2	104334010	G	A	0.3966	1.901e-11	-6.713	3.35e-07	0.02654	0.0173	3.67e-10	0.746695	intergenic	ENSG00000286290;ENSG00000232597	dist=313840;dist=138277	.	.
35	rs1947565	2	104335186	G	A	0.4115	2.558e-12	-7	8.17e-08	0.01668	0.006792	2.51e-10	0.789605	intergenic	ENSG00000286290;ENSG00000232597	dist=315016;dist=137101	.	.
35	rs9941537	2	104340412	C	T	0.3966	2.366e-11	6.681	2.56e-07	0.03331	0.01923	4.42e-10	0.74514	intergenic	ENSG00000286290;ENSG00000232597	dist=320242;dist=131875	.	.
35	rs6713896	2	104340676	C	A	0.3966	2.567e-11	6.669	2.79e-07	0.0336	0.01883	4.74e-10	0.745375	intergenic	ENSG00000286290;ENSG00000232597	dist=320506;dist=131611	.	.
35	rs2125013	2	104341029	C	T	0.3966	1.814e-11	6.72	2.92e-07	0.03086	0.01879	2.92e-10	0.718141	intergenic	ENSG00000286290;ENSG00000232597	dist=320859;dist=131258	.	.
35	rs12987855	2	104341997	G	A	0.3966	3.041e-11	-6.645	2.32e-07	0.0338	0.02135	7.04e-10	0.745456	intergenic	ENSG00000286290;ENSG00000232597	dist=321827;dist=130290	.	.
35	rs9941552	2	104342066	G	A	0.3966	3.248e-11	6.635	3.89e-07	0.04044	0.01586	4.36e-10	0.745947	intergenic	ENSG00000286290;ENSG00000232597	dist=321896;dist=130221	.	.
35	rs7602419	2	104345035	C	T	0.4095	3.582e-12	-6.953	7.92e-08	0.02005	0.007478	3.21e-10	0.787523	intergenic	ENSG00000286290;ENSG00000232597	dist=324865;dist=127252	.	.
35	rs4014034	2	104345435	C	A	0.3966	2.53e-11	6.672	2.59e-07	0.03478	0.01701	5.42e-10	0.744737	intergenic	ENSG00000286290;ENSG00000232597	dist=325265;dist=126852	.	.
35	rs4014035	2	104345661	G	A	0.3966	2.354e-11	6.682	2.58e-07	0.03407	0.01593	5.37e-10	0.744525	intergenic	ENSG00000286290;ENSG00000232597	dist=325491;dist=126626	.	.
35	rs12478719	2	104346788	C	T	0.4115	3.305e-12	-6.964	7.74e-08	0.01994	0.006212	3.63e-10	0.784097	intergenic	ENSG00000286290;ENSG00000232597	dist=326618;dist=125499	.	.
35	rs2219373	2	104347660	G	A	0.4115	2.461e-12	7.006	6.16e-08	0.01985	0.005692	2.98e-10	0.783004	intergenic	ENSG00000286290;ENSG00000232597	dist=327490;dist=124627	.	.
35	rs12616436	2	104348025	C	T	0.3966	2.636e-11	6.666	2.71e-07	0.03386	0.01646	5.53e-10	0.772072	intergenic	ENSG00000286290;ENSG00000232597	dist=327855;dist=124262	.	.
35	rs7564607	2	104349164	C	T	0.4115	4.16e-12	-6.932	9.14e-08	0.0201	0.005993	4.31e-10	0.813574	intergenic	ENSG00000286290;ENSG00000232597	dist=328994;dist=123123	.	.
35	rs12616219	2	104352495	C	A	0.4115	3.271e-12	-6.966	6.42e-08	0.02158	0.005919	3.54e-10	0.816536	intergenic	ENSG00000286290;ENSG00000232597	dist=332325;dist=119792	.	.
35	rs17344426	2	104473036	C	T	0.0835	3.903e-08	-5.495	0.02697	0.02937	0.00153	2.87e-06	0.00530872	ncRNA_exonic	ENSG00000232597	.	.	.
35	rs11696025	2	104492694	C	T	0.1183	2.832e-09	5.941	0.0009257	0.04236	0.002613	8e-05	1.88e-06	ncRNA_intronic	ENSG00000236141;LINC01965	.	.	.
35	rs73945982	2	104493567	G	A	0.1183	2.795e-09	5.943	0.0009353	0.04262	0.002407	8.16e-05	1.88e-06	ncRNA_intronic	ENSG00000236141;LINC01965	.	.	.	y
35	rs73945984	2	104498029	G	A	0.1173	3.051e-09	-5.929	0.001037	0.04441	0.002313	7.98e-05	1.88e-06	ncRNA_intronic	LINC01965	.	.	.
35	rs2582974	2	104578923	C	T	0.4026	1.902e-08	5.621	0.005488	0.1533	0.09507	4.49e-07	4.68e-07	ncRNA_intronic	LINC01965	.	.	.	y
35	rs12621166	2	104604583	C	A	0.4563	9.655e-09	-5.737	0.008073	0.05255	0.245	4.15e-09	0.000435522	ncRNA_intronic	LINC01965	.	.	.	y
35	rs10175706	2	104631814	C	T	0.4085	1.457e-08	5.667	0.0009347	0.0186	0.1395	2.42e-06	0.00103636	ncRNA_intronic	LINC01965	.	.	.
35	rs7581688	2	104632493	G	T	0.4076	1.137e-08	-5.709	0.0008311	0.01885	0.1364	2.12e-06	0.000838089	ncRNA_intronic	LINC01965	.	.	.
35	rs12474171	2	104634850	G	A	0.4076	1.075e-08	5.718	0.0007884	0.01896	0.13	2.17e-06	0.000854949	ncRNA_intronic	LINC01965	.	.	.
36	rs2375518	2	138270224	G	A	0.4175	3.871e-08	-5.497	5.09e-10	0.795	0.00789	0.005263	0.0395658	intronic	THSD7B	.	.	.	y
36	rs352181	2	138376538	C	A	0.2435	2.976e-08	5.543	1.45e-06	0.8907	0.06192	0.1931	0.000395512	intronic	THSD7B	.	.	.	y
37	rs4662329	2	144164134	C	A	0.4245	3.869e-09	-5.89	0.03016	0.7829	2.8e-06	0.0682	2.02e-06	ncRNA_intronic	ENSG00000228655	.	.	.
37	rs6430030	2	144166523	C	T	0.4235	2.396e-09	-5.968	0.02663	0.7365	1.52e-06	0.08057	1.65e-06	ncRNA_intronic	ENSG00000228655	.	.	.	y
37	rs4233566	2	144272229	G	A	0.4493	2.642e-12	-6.996	0.001012	0.04186	0.0001747	0.6283	6.17e-08	ncRNA_intronic	ENSG00000228655	.	.	.	y
38	rs78299333	2	145358595	G	A	0.1869	2.043e-08	-5.608	4.13e-05	0.7839	0.003538	2e-06	0.00279454	intergenic	LINC01412;TEX41	dist=21594;dist=65284	.	.
38	rs10496964	2	145359909	C	T	0.1869	2.406e-08	5.58	4.81e-05	0.7736	0.003714	2.31e-06	0.00278644	intergenic	LINC01412;TEX41	dist=22908;dist=63970	.	.
[truncated: 6,221 more rows]

## Sheet: S3.1kg-AFR-like.sig.SNPs
Locus	rsID	chr	pos	non_Effect_Allele	Effect_Allele	1KG.AFR.MAF	Meta.P	Meta.beta	AUD.P	OUD.P	CUD.P	TUD.P	Func.ensGene	Gene.ensGene	GeneDetail.ensGene	ExonicFunc.ensGene	AAChange.ensGene	independent
1	rs530099725	11	1631005	C	T	0.005295	1.89e-08	5.622	0.00021	7.717e-06	0.001751	0.0002664	intergenic	KRTAP5-3;KRTAP5-4	dist=1312;dist=11183	.	.	y
2	rs6589894	11	121636060	C	T	0.1452	9.345e-09	5.742	6.838e-06	0.01136	0.001804	1.564e-06	ncRNA_intronic	ENSG00000286044	.	.	.	y
2	rs1944683	11	121641496	C	T	0.1369	9.757e-09	5.735	3.529e-05	0.008105	0.003807	1.873e-07	ncRNA_intronic	ENSG00000286044	.	.	.
2	rs1944682	11	121641790	G	T	0.1369	9.437e-09	5.741	3.273e-05	0.007957	0.003695	2.044e-07	ncRNA_intronic	ENSG00000286044	.	.	.
2	rs7108855	11	121642033	C	T	0.1369	1.811e-08	-5.629	3.572e-05	0.01042	0.005299	2.147e-07	ncRNA_intronic	ENSG00000286044	.	.	.
2	rs2156664	11	121645005	C	T	0.1384	2.552e-08	-5.57	3.184e-05	0.01152	0.006089	3.741e-07	ncRNA_intronic	ENSG00000286044	.	.	.
2	rs1944678	11	121646580	C	A	0.1377	9.487e-09	5.74	3.165e-05	0.007885	0.004014	1.963e-07	ncRNA_intronic	ENSG00000286044	.	.	.
2	rs7946552	11	121654327	G	A	0.1354	1.051e-08	5.722	4.379e-05	0.006456	0.005429	1.783e-07	ncRNA_intronic	ENSG00000286044	.	.	.

## Sheet: S4.1kg-AMR-like.sig.SNPs
Locus	rsID	chr	pos	non_Effect_Allele	Effect_Allele	1KG.AMR.MAF	Meta.P	Meta.beta	AUD.P	OUD.P	Func.ensGene	Gene.ensGene	GeneDetail.ensGene	ExonicFunc.ensGene	AAChange.ensGene	Independent
1	rs551676206	4	100019089	C	A	0.03458	2.773e-10	6.311	1.9e-18	0.192788	ncRNA_intronic	ENSG00000246090	.	.	.
1	rs116203444	4	100068114	C	T	0.05043	2.923e-11	6.65	1.5e-19	0.121519	ncRNA_intronic	ENSG00000246090	.	.	.
1	rs1229984	4	100239319	C	T	0.05764	2.567e-21	-9.479	2.5e-41	0.0940119	exonic	ADH1B	.	nonsynonymous SNV	ADH1B:ENST00000305046.13:exon3:c.A143G:p.H48R,ADH1B:ENST00000625860.2:exon3:c.A23G:p.H8R,ADH1B:ENST00000506651.5:exon4:c.A23G:p.H8R	y
1	rs138495951	4	100249726	G	A	0.03314	8.482e-12	-6.83	7.1e-23	0.283216	intergenic	ADH1B;ADH1C	dist=7168;dist=7928	.	.
1	rs141973904	4	100262242	C	T	0.03314	6.984e-12	-6.858	4.3e-23	0.285493	intronic	ADH1C	.	.	.	y
1	rs148915469	4	100395414	C	A	0.0389	2.187e-08	5.597	5.9e-13	0.0925173	intergenic	ADH7;C4orf17	dist=38747;dist=36755	.	.
1	rs146022132	4	100399643	C	T	0.0389	2.192e-08	5.596	5.9e-13	0.0926393	intergenic	ADH7;C4orf17	dist=42976;dist=32526	.	.
1	rs111501847	4	100407564	G	T	0.0389	2.279e-08	-5.589	5e-13	0.0988154	intergenic	ADH7;C4orf17	dist=50897;dist=24605	.	.
1	rs111466094	4	100408974	C	T	0.04035	2.35e-08	-5.584	9.7e-13	0.0842072	intergenic	ADH7;C4orf17	dist=52307;dist=23195	.	.
1	rs181163639	4	100414325	C	A	0.0389	1.927e-08	5.618	5.5e-13	0.0879814	intergenic	ADH7;C4orf17	dist=57658;dist=17844	.	.
1	rs184626578	4	100414327	G	A	0.0389	1.927e-08	5.618	5.5e-13	0.0879814	intergenic	ADH7;C4orf17	dist=57660;dist=17842	.	.
1	rs188895182	4	100414329	G	A	0.0389	1.927e-08	5.618	5.5e-13	0.0879814	intergenic	ADH7;C4orf17	dist=57662;dist=17840	.	.
1	rs150918939	4	100414565	G	T	0.0389	1.927e-08	-5.618	5.5e-13	0.0879814	intergenic	ADH7;C4orf17	dist=57898;dist=17604	.	.
1	rs150052475	4	100414900	C	A	0.0389	1.927e-08	5.618	5.5e-13	0.0879814	intergenic	ADH7;C4orf17	dist=58233;dist=17269	.	.
1	rs190653003	4	100415029	G	A	0.0389	1.927e-08	-5.618	5.5e-13	0.0879814	intergenic	ADH7;C4orf17	dist=58362;dist=17140	.	.
1	rs146748718	4	100415237	C	T	0.0389	1.927e-08	-5.618	5.5e-13	0.0879814	intergenic	ADH7;C4orf17	dist=58570;dist=16932	.	.
1	rs143722705	4	100415483	G	A	0.0389	1.927e-08	5.618	5.5e-13	0.0879814	intergenic	ADH7;C4orf17	dist=58816;dist=16686	.	.
1	rs149476309	4	100416256	G	A	0.0389	2.279e-08	-5.589	5e-13	0.0988154	intergenic	ADH7;C4orf17	dist=59589;dist=15913	.	.
1	rs145234718	4	100418353	C	T	0.0389	4.531e-08	5.469	1.3e-12	0.111388	intergenic	ADH7;C4orf17	dist=61686;dist=13816	.	.
1	rs111569429	4	100419739	C	T	0.0389	1.717e-08	5.638	3.7e-13	0.0918028	intergenic	ADH7;C4orf17	dist=63072;dist=12430	.	.	y
1	rs188726265	4	100451781	C	T	0.02738	1.257e-08	-5.692	5.8e-14	0.124241	intronic	C4orf17	.	.	.
1	rs543669349	4	100465573	G	T	0.02738	1.325e-08	5.683	8e-14	0.118042	intergenic	C4orf17;TRMT10A	dist=2113;dist=2293	.	.
1	rs147825380	4	100474179	C	A	0.02738	1.253e-08	5.692	8.9e-14	0.111751	intronic	TRMT10A	.	.	.
1	rs148960385	4	100588827	G	A	0.02738	1.942e-08	-5.617	3.6e-13	0.0987618	intergenic	C4orf54;DAPP1	dist=9842;dist=149157	.	.
1	rs150848708	4	100608799	G	A	0.02738	3.301e-08	-5.525	6.5e-13	0.112476	intergenic	C4orf54;DAPP1	dist=29814;dist=129185	.	.

## Sheet: S5.1kg-AFR+EUR-like.sig.SNPs
										1kg-AFR-like				1kg-EUR-like
Locus	rsID	chr	pos	non_Effect_Allele	Effect_allele	1KG.AFR.MAF	1KG.EUR.MAF	Meta.P	Meta.beta	AUD.P	OUD.P	CUD.P	TUD.P	AUD.P	OUD.P	CUD.P	TUD.P	Finngen.SUD.P	Func.ensGene	Gene.ensGene	GeneDetail.ensGene	ExonicFunc.ensGene	AAChange.ensGene	Independent
1	rs112757380	1	28688087	G	T	0.3601	0.3469	4.163e-08	-5.484	0.1042	0.5091	0.8464	0.6801	0.2643	0.00177	0.0001393	2.586e-06	0.00178082	intergenic	MED18;PHACTR4	dist=25611;dist=8164	.	.
1	rs12120985	1	28697305	G	A	0.3253	0.3082	6.599e-09	-5.801	0.1358	0.6645	0.7032	0.2224	0.149	0.001652	3.121e-05	1.109e-05	0.00023576	intronic	PHACTR4	.	.	.
1	rs66699565	1	28701455	G	A	0.2784	0.3091	1.897e-08	-5.621	0.1318	0.7939	0.6962	0.4711	0.1669	0.001875	3.274e-05	1.483e-05	0.000276153	intronic	PHACTR4	.	.	.
1	rs61783859	1	28776637	G	A	0.3048	0.3111	1.008e-08	-5.729	0.1114	0.9508	0.8409	0.2955	0.1324	0.0009399	0.0001422	6.623e-06	0.000240979	intronic	PHACTR4	.	.	.
1	rs61785960	1	28777863	G	A	0.3048	0.3111	5.457e-09	-5.833	0.09754	0.9649	0.8522	0.2914	0.1321	0.0009382	2.473e-05	6.99e-06	0.000240979	intronic	PHACTR4	.	.	.
1	rs61785961	1	28778569	G	A	0.3048	0.3111	5.449e-09	-5.833	0.0976	0.9649	0.8523	0.294	0.1322	0.0009432	2.505e-05	6.768e-06	0.000240974	intronic	PHACTR4	.	.	.
1	rs61785974	1	28800380	C	A	0.3048	0.3111	5.284e-09	5.838	0.09904	0.9666	0.8192	0.2973	0.1368	0.0009507	1.963e-05	6.989e-06	0.000242019	exonic	PHACTR4	.	nonsynonymous SNV	PHACTR4:ENST00000373836.4:exon6:c.C1168A:p.L390I,PHACTR4:ENST00000373839.8:exon7:c.C1138A:p.L380I
1	rs66683351	1	28801755	G	A	0.3056	0.3111	5.266e-09	5.839	0.09422	0.9472	0.8023	0.2892	0.141	0.0009849	1.986e-05	7.196e-06	0.000252348	intronic	PHACTR4	.	.	.
1	rs61785976	1	28803958	C	T	0.3048	0.3111	6.19e-09	-5.812	0.09653	0.9659	0.817	0.29	0.1488	0.001043	2.167e-05	7.05e-06	0.000239265	intronic	PHACTR4	.	.	.
1	rs67528645	1	28805507	C	A	0.3048	0.3111	5.54e-09	5.83	0.08966	0.9634	0.8283	0.2852	0.1477	0.001072	2.013e-05	6.199e-06	0.000252348	intronic	PHACTR4	.	.	.
1	rs58953363	1	28820022	C	T	0.3048	0.3111	4.752e-09	5.856	0.08266	0.9614	0.8245	0.2819	0.1415	0.001037	2.139e-05	5.759e-06	0.000252569	intronic	PHACTR4	.	.	.	y
1	rs12142346	1	28971281	G	A	0.01967	0.2942	1.369e-08	5.677	0.3349	0.2261	0.4233	0.4044	0.08416	0.001651	1.356e-06	0.000127	0.00367976	ncRNA_intronic	TAF12-DT	.	.	.
1	rs9426296	1	28975401	G	T	0.02345	0.2972	1.017e-08	5.728	0.3091	0.2435	0.4513	0.3178	0.09276	0.002592	1.169e-06	0.0001117	0.00346131	upstream;downstream	TAF12;ENSG00000270103;RNU11;TAF12-DT	dist=598;dist=156	.	.
1	rs9426297	1	28983021	C	T	0.02345	0.2982	9.159e-09	-5.746	0.3708	0.2589	0.6176	0.3086	0.08914	0.002277	1.804e-06	0.0001087	0.00335421	intergenic	RNU11;GMEB1	dist=7776;dist=12269	.	.
1	rs61786036	1	28983065	C	T	0.02345	0.2982	1.11e-08	-5.713	0.3708	0.3019	0.6176	0.3067	0.0936	0.002277	1.918e-06	0.0001134	0.00328095	intergenic	RNU11;GMEB1	dist=7820;dist=12225	.	.
1	rs1962328	1	28991431	G	T	0.0295	0.3002	2.676e-08	-5.561	0.4652	0.4864	0.6523	0.3696	0.0875	0.002461	2.464e-06	0.0001193	0.00412344	intergenic	RNU11;GMEB1	dist=16186;dist=3859	.	.
1	rs4654376	1	29156995	C	T	0.3843	0.3579	3.25e-12	6.966	0.09419	0.3266	0.03681	0.01275	0.04296	0.01436	1.933e-06	1.844e-06	2.99613e-06	intronic	OPRD1	.	.	.
1	rs2236857	1	29161609	C	T	0.3411	0.2893	1.494e-12	-7.075	0.03408	0.03351	0.04285	0.007275	0.1226	0.01627	5.247e-06	1.004e-06	1.46157e-06	intronic	OPRD1	.	.	.
1	rs2236856	1	29161825	G	A	0.3381	0.2893	1.374e-12	7.087	0.03759	0.03402	0.03956	0.005845	0.1251	0.01613	5.246e-06	1.002e-06	1.3112e-06	intronic	OPRD1	.	.	.
1	rs2236855	1	29161999	C	A	0.3389	0.2883	1.317e-12	7.093	0.03867	0.0345	0.04042	0.005652	0.1218	0.01713	4.696e-06	9.149e-07	1.40848e-06	intronic	OPRD1	.	.	.	y
1	rs760589	1	29162465	G	A	0.4667	0.3569	7.848e-10	6.148	0.5614	0.449	0.09222	0.04128	0.04526	0.02107	2.683e-06	4.022e-06	2.93866e-06	intronic	OPRD1	.	.	.
1	rs760588	1	29162568	G	A	0.4667	0.3559	6.916e-10	-6.168	0.5596	0.4608	0.06904	0.04229	0.04054	0.02236	3.086e-06	3.995e-06	2.94178e-06	intronic	OPRD1	.	.	.
1	rs2298896	1	29166138	G	T	0.4009	0.3588	1.553e-11	-6.743	0.1138	0.2758	0.04601	0.01098	0.03982	0.02181	1.544e-06	3.181e-06	2.99847e-06	intronic	OPRD1	.	.	.
2	rs2819334	1	44014735	C	T	0.3041	0.3588	6.052e-10	6.189	0.04186	0.9801	0.3573	0.795	0.004459	0.3456	0.0002184	4.728e-10	2.30436e-06	intronic	PTPRF	.	.	.
2	rs61769611	1	44028913	G	A	0.06278	0.3499	2.687e-11	-6.663	0.04386	0.6681	0.00704	0.8972	0.001653	0.1958	0.0001075	4.034e-08	9.7672e-06	intronic	PTPRF	.	.	.
2	rs1887402	1	44036085	G	A	0.2352	0.3539	1.909e-11	-6.713	0.09998	0.15	0.009562	0.3773	0.002813	0.1459	0.0001323	1.585e-07	7.65967e-06	intronic	PTPRF	.	.	.
2	rs552638	1	44043392	G	A	0.2375	0.3539	6.036e-11	-6.543	0.07224	0.2494	0.005478	0.3954	0.002597	0.1313	0.0001092	1.409e-07	1.04836e-05	intronic	PTPRF	.	.	.
2	rs3791136	1	44049947	C	T	0.05976	0.3549	1.31e-11	-6.768	0.03078	0.5625	0.005417	0.9324	0.001871	0.07995	0.0001147	1.267e-07	1.04265e-05	intronic	PTPRF	.	.	.
2	rs6698389	1	44051574	G	A	0.05976	0.3529	1.33e-11	6.765	0.03055	0.5464	0.004333	0.9393	0.002109	0.08536	0.0001193	1.089e-07	1.04273e-05	intronic	PTPRF	.	.	.
2	rs3791140	1	44051778	G	A	0.05976	0.3529	1.534e-11	-6.745	0.04595	0.4683	0.005555	0.9518	0.002137	0.08382	0.0001198	1.034e-07	1.04273e-05	intronic	PTPRF	.	.	.
2	rs501299	1	44051834	C	A	0.06203	0.3529	1.393e-11	6.759	0.03183	0.6052	0.003525	0.8976	0.002195	0.08677	0.0001212	1.079e-07	1.05245e-05	intronic	PTPRF	.	.	.
2	rs605709	1	44058467	C	T	0.06203	0.3549	1.301e-11	-6.769	0.03309	0.5774	0.003743	0.8506	0.001899	0.08573	0.0001446	1.271e-07	1.06842e-05	intronic	PTPRF	.	.	.
2	rs72673082	1	44059242	G	A	0.05976	0.3539	5.968e-12	-6.88	0.03334	0.5499	0.005921	0.8952	0.001348	0.0863	0.00014	1.335e-07	1.34239e-05	intronic	PTPRF	.	.	.
2	rs583040	1	44060483	G	A	0.06203	0.3539	1.232e-11	-6.776	0.03174	0.5828	0.003752	0.8503	0.001812	0.08601	0.0001474	1.171e-07	1.17514e-05	intronic	PTPRF	.	.	.
2	rs673242	1	44062159	C	T	0.0643	0.3539	1.374e-11	-6.761	0.04606	0.459	0.003291	0.8844	0.00212	0.07973	0.0001592	1.252e-07	1.19947e-05	intronic	PTPRF	.	.	.
2	rs596522	1	44066424	C	A	0.06203	0.3539	1.828e-11	-6.719	0.02958	0.4963	0.004014	0.9686	0.002134	0.08003	0.0001664	1.884e-07	1.22945e-05	intronic	PTPRF	.	.	.
2	rs17371903	1	44070691	G	A	0.05598	0.3519	9.416e-12	6.815	0.01947	0.6634	0.003704	0.9724	0.001934	0.07845	0.0001103	8.634e-08	1.00217e-05	intronic	PTPRF	.	.	.
2	rs11210887	1	44076019	G	A	0.0938	0.336	1.678e-10	-6.388	0.162	0.264	0.02595	0.475	0.0007343	0.2856	2.54e-05	6.577e-08	0.013536	intronic	PTPRF	.	.	.
2	rs499257	1	44078384	C	T	0.1687	0.3628	1.231e-08	5.695	0.237	0.9851	0.02185	0.5027	0.0003675	0.2597	8.659e-05	1.989e-08	0.0667406	intronic	PTPRF	.	.	.
2	rs1143702	1	44086831	C	T	0.4493	0.3559	3.075e-09	-5.928	0.1092	0.2084	0.1493	0.2698	0.000807	0.281	0.0001187	2.588e-07	0.0699616	exonic	PTPRF	.	stopgain	PTPRF:ENST00000438120.5:exon32:c.C5556A:p.Y1852X,PTPRF:ENST00000359947.9:exon33:c.C5583A:p.Y1861X
2	rs11210892	1	44100084	G	A	0.09758	0.3618	5.592e-11	-6.554	0.06745	0.2103	0.02442	0.3098	0.0005833	0.2048	7.425e-05	1.75e-08	0.0691799	intergenic	PTPRF;KDM4A	dist=10747;dist=15736	.	.	y
2	rs2367724	1	44107428	C	T	0.3321	0.3588	2.283e-09	-5.976	0.06991	0.8728	0.1033	0.3578	0.001014	0.3321	0.0001282	5.906e-08	0.0746105	intergenic	PTPRF;KDM4A	dist=18091;dist=8392	.	.
2	rs3791033	1	44134077	C	T	0.06278	0.3121	1.341e-12	7.09	0.06307	0.5012	0.001122	0.834	0.007079	0.03766	0.0001884	1.313e-10	8.67361e-05	intronic	ENSG00000284989;KDM4A	.	.	.	y
2	rs9787076	1	44141149	C	A	0.06278	0.3121	1.854e-12	7.045	0.08143	0.3469	0.001215	0.9348	0.008403	0.03881	0.0002335	1.421e-10	8.00129e-05	intronic	ENSG00000284989;KDM4A	.	.	.
2	rs3791034	1	44145130	G	A	0.06278	0.3141	1.017e-11	6.804	0.07522	0.2875	0.001101	0.9547	0.009325	0.04453	0.0004423	1.796e-10	7.13839e-05	intronic	ENSG00000284989;KDM4A	.	.	.
3	rs2152078	1	46055600	C	T	0.2663	0.2813	2.612e-08	5.566	0.2603	0.7172	0.4458	0.4186	0.000487	0.003846	0.02299	3.014e-06	0.395902	intronic	NASP	.	.	.
3	rs2991979	1	46055858	G	A	0.2663	0.2813	2.627e-08	-5.565	0.2569	0.7233	0.4412	0.4219	0.0004989	0.003846	0.02297	2.962e-06	0.395838	intronic	NASP	.	.	.
3	rs2991983	1	46079391	C	T	0.267	0.2793	3.76e-08	-5.502	0.3786	0.7618	0.6086	0.4622	0.0005919	0.003276	0.02735	1.317e-06	0.395994	intronic	NASP	.	.	.
3	rs3014249	1	46079493	G	A	0.267	0.2793	3.634e-08	-5.508	0.3789	0.7523	0.606	0.4767	0.0005316	0.003444	0.02721	1.308e-06	0.39639	intronic	NASP	.	.	.
3	rs1972410	1	46080947	C	A	0.267	0.2793	3.96e-08	-5.493	0.3725	0.8202	0.5969	0.4644	0.0005751	0.003412	0.02777	1.273e-06	0.395994	intronic	NASP	.	.	.
3	rs2253862	1	46081960	C	T	0.267	0.2793	3.672e-08	5.506	0.3728	0.7653	0.6217	0.4901	0.0005921	0.003257	0.02496	1.229e-06	0.395994	intronic	NASP	.	.	.
3	rs2991988	1	46082431	C	A	0.267	0.2793	3.802e-08	5.5	0.3721	0.7624	0.6204	0.5024	0.0005823	0.003258	0.02626	1.241e-06	0.395994	intronic	NASP	.	.	.
3	rs2991989	1	46082965	C	T	0.2663	0.2793	4.17e-08	5.484	0.3907	0.7633	0.6417	0.4961	0.0005985	0.003237	0.02793	1.221e-06	0.396015	intronic	NASP	.	.	.
3	rs1541131	1	46084934	G	A	0.289	0.2823	3.37e-08	5.521	0.2009	0.8567	0.4267	0.3957	0.001145	0.002153	0.02837	2.381e-06	0.436061	downstream	CCDC17;NASP	dist=782	.	.
3	rs1547925	1	46085356	C	T	0.264	0.2793	2.204e-08	5.595	0.2727	0.5902	0.4754	0.3825	0.0007228	0.003077	0.03067	1.93e-06	0.367336	downstream	CCDC17;NASP	dist=360	.	.
3	rs3014246	1	46086077	C	T	0.2708	0.2793	3.666e-08	5.506	0.3252	0.8049	0.7107	0.5221	0.0005588	0.003129	0.02592	1.037e-06	0.3984	exonic	CCDC17	.	nonsynonymous SNV	CCDC17:ENST00000445048.2:exon2:c.G203A:p.S68N,CCDC17:ENST00000421127.6:exon13:c.G1712A:p.S571N,CCDC17:ENST00000528266.6:exon13:c.G1739A:p.S580N
3	rs3014245	1	46086913	C	T	0.267	0.2793	4.711e-08	5.462	0.4282	0.8623	0.6479	0.4745	0.0005615	0.002961	0.02979	1.248e-06	0.396055	intronic	CCDC17	.	.	.
3	rs3014237	1	46090252	G	A	0.267	0.2694	2.001e-08	-5.612	0.4101	0.851	0.5872	0.4876	0.0005107	0.002073	0.01978	7.472e-07	0.373897	upstream	CCDC17	dist=526	.	.	y
3	rs3014235	1	46091512	G	A	0.267	0.2793	4.697e-08	-5.462	0.4225	0.8753	0.7125	0.4751	0.0005469	0.002894	0.029	1.14e-06	0.396065	intergenic	CCDC17;GPBP1L1	dist=1786;dist=1464	.	.
3	rs7538978	1	46505054	G	A	0.466	0.2694	2.68e-08	5.561	0.9823	0.7962	0.5731	0.04933	0.001519	0.02491	0.1024	1.349e-08	0.14391	downstream	PIK3R3	dist=758	.	.
4	rs35825384	1	66334518	C	T	0.03328	0.1789	3.955e-13	-7.257	0.01347	0.6377	0.3659	0.2687	9.571e-06	0.007029	0.001924	8.475e-06	2.90703e-06	intronic	PDE4B	.	.	.	y
4	rs3924049	1	66336695	G	A	0.1952	0.3748	4.688e-09	-5.858	0.3524	0.6998	0.9984	0.3843	0.0002781	0.1006	0.0001277	0.0009718	4.32225e-06	intronic	PDE4B	.	.	.
4	rs1316871	1	66339048	C	T	0.3964	0.4891	3.025e-09	5.93	0.3156	0.7689	0.5545	0.06433	4.348e-05	0.05994	0.001139	0.01314	9.70197e-05	intronic	PDE4B	.	.	.	y
4	rs6588170	1	66343074	G	A	0.2065	0.3738	3.394e-09	5.911	0.385	0.7609	0.9731	0.4099	0.0002199	0.09237	7.344e-05	0.0008725	4.47641e-06	intronic	PDE4B	.	.	.	y
4	rs6691929	1	66435953	G	A	0.1808	0.2893	4.462e-15	7.841	0.4542	0.8714	0.08229	0.007193	3.061e-10	0.02408	0.00104	9.47e-07	0.000226032	intronic	PDE4B	.	.	.
4	rs1937441	1	66437733	G	A	0.1808	0.2883	4.349e-15	7.844	0.4552	0.867	0.07528	0.006497	3.758e-10	0.02483	0.001416	6.791e-07	0.000218057	intronic	PDE4B	.	.	.
4	rs1937436	1	66441329	G	A	0.1823	0.2883	5.139e-15	-7.823	0.4989	0.9377	0.07094	0.006947	3.396e-10	0.024	0.001387	7.104e-07	0.000218042	intronic	PDE4B	.	.	.
4	rs12564578	1	66445516	G	A	0.1808	0.2883	3.926e-15	-7.857	0.4545	0.9053	0.07792	0.006508	3.765e-10	0.02433	0.001355	5.34e-07	0.000219887	intronic	PDE4B	.	.	.	y
4	rs1937457	1	66446787	C	T	0.1831	0.2883	4.321e-15	-7.845	0.459	0.8706	0.08691	0.006647	4.25e-10	0.02433	0.001309	5.717e-07	0.000213575	intronic	PDE4B	.	.	.
4	rs35528758	1	66450051	C	T	0.2194	0.2883	6.627e-15	7.791	0.5659	0.8368	0.04333	0.02436	3.895e-10	0.02391	0.001469	4.7e-07	0.000217806	intronic	PDE4B	.	.	.
4	rs12749570	1	66452494	C	T	0.2194	0.2883	5.532e-15	-7.814	0.548	0.8287	0.04001	0.02437	2.579e-10	0.02384	0.001582	5.419e-07	0.000219008	intronic	PDE4B	.	.	.
4	rs12566724	1	66460427	C	T	0.0295	0.2664	2.056e-08	5.607	0.01145	0.8102	0.2533	0.01174	0.0001908	0.006477	8.826e-05	0.8803	0.000238682	intronic	PDE4B	.	.	.
4	rs12567613	1	66460513	G	A	0.0295	0.2664	1.992e-08	5.613	0.01161	0.8122	0.2638	0.01193	0.0001804	0.006499	8.614e-05	0.8589	0.000239073	intronic	PDE4B	.	.	.
4	rs6664196	1	66460585	G	T	0.0295	0.2664	1.947e-08	5.617	0.0111	0.8007	0.2624	0.01174	0.0001946	0.0065	8.492e-05	0.8578	0.000238869	intronic	PDE4B	.	.	.
4	rs1937444	1	66463920	C	A	0.1316	0.2674	6.103e-09	-5.814	0.767	0.8092	0.1405	0.06834	5.042e-05	0.0122	0.01822	0.07071	0.000208401	intronic	PDE4B	.	.	.
5	rs9425089	1	72765082	C	A	0.1112	0.1839	2.069e-08	-5.606	0.02289	0.7563	0.0003761	0.3767	0.0009206	0.00138	0.05106	0.000607	0.575105	ncRNA_intronic	LINC02796	.	.	.	y
5	rs9425090	1	72765300	G	A	0.112	0.1839	2.331e-08	5.585	0.02326	0.7533	0.0003724	0.3785	0.001037	0.001409	0.05243	0.0006178	0.572671	ncRNA_intronic	LINC02796	.	.	.
5	rs9424981	1	72766085	C	T	0.1112	0.1839	2.302e-08	-5.588	0.02627	0.8294	0.000347	0.3833	0.0009427	0.0009375	0.04675	0.0008194	0.579371	ncRNA_intronic	LINC02796	.	.	.
6	rs10889994	1	73318565	C	T	0.3147	0.4324	1.561e-08	-5.655	0.16	0.639	0.7971	0.03992	0.0001964	0.193	4.041e-06	1.235e-05	0.281592	ncRNA_intronic	ENSG00000225087;LINC02796	.	.	.
6	rs11210080	1	73336263	C	A	0.3064	0.4324	3.811e-09	5.892	0.1005	0.9242	0.8114	0.02515	0.0001702	0.1954	1.33e-05	8.766e-06	0.280789	ncRNA_intronic	ENSG00000225087	.	.	.
6	rs12724536	1	73446704	G	A	0.09758	0.4394	5.804e-12	6.884	0.03026	0.9675	0.03653	0.005503	0.0002549	0.09243	4.252e-06	1.493e-07	0.1693	intergenic	ENSG00000280317;RN7SKP19	dist=1707;dist=210583	.	.	y
6	rs12097442	1	73484026	G	T	0.4697	0.4095	1.887e-10	6.37	0.7581	0.8988	0.9816	0.008269	3.361e-05	0.05136	1.009e-05	2.181e-08	0.154037	intergenic	ENSG00000280317;RN7SKP19	dist=39029;dist=173261	.	.
6	rs6424508	1	73507701	G	A	0.4834	0.4085	3.3e-11	6.633	0.403	0.6785	0.6953	0.004531	2.222e-05	0.05772	8.066e-06	2.621e-08	0.152521	intergenic	ENSG00000280317;RN7SKP19	dist=62704;dist=149586	.	.
6	rs11210108	1	73513786	C	T	0.4841	0.4085	3.962e-11	-6.605	0.3868	0.6732	0.7108	0.004567	2.698e-05	0.05889	9.901e-06	2.706e-08	0.148392	intergenic	ENSG00000280317;RN7SKP19	dist=68789;dist=143501	.	.
6	rs6690611	1	73522868	C	A	0.4871	0.4076	3.018e-11	-6.646	0.3959	0.6951	0.6368	0.003781	2.283e-05	0.05884	7.463e-06	2.693e-08	0.159662	intergenic	ENSG00000280317;RN7SKP19	dist=77871;dist=134419	.	.
6	rs12021955	1	73524225	C	A	0.4864	0.4076	2.621e-11	-6.666	0.3957	0.6736	0.6339	0.003005	2.3e-05	0.05874	7.614e-06	2.581e-08	0.159687	intergenic	ENSG00000280317;RN7SKP19	dist=79228;dist=133062	.	.
6	rs12022006	1	73524351	C	A	0.4977	0.4076	4.166e-11	-6.598	0.5017	0.8169	0.6783	0.004191	1.778e-05	0.05888	7.654e-06	2.39e-08	0.162056	intergenic	ENSG00000280317;RN7SKP19	dist=79354;dist=132936	.	.
6	rs12037227	1	73525436	G	A	0.4962	0.4076	4.45e-10	-6.237	0.574	0.8239	0.7216	0.00423	3.145e-05	0.05838	0.000147	2.057e-07	0.158357	intergenic	ENSG00000280317;RN7SKP19	dist=80439;dist=131851	.	.
6	rs11210114	1	73527633	G	T	0.497	0.4076	5.615e-11	-6.554	0.5654	0.8452	0.7064	0.004366	2.005e-05	0.05903	6.888e-06	2.672e-08	0.159453	intergenic	ENSG00000280317;RN7SKP19	dist=82636;dist=129654	.	.
6	rs7554291	1	73527750	G	A	0.4962	0.4076	4.88e-11	6.575	0.5499	0.813	0.681	0.003959	2.027e-05	0.05893	6.908e-06	2.695e-08	0.159453	intergenic	ENSG00000280317;RN7SKP19	dist=82753;dist=129537	.	.
6	rs7552256	1	73530815	C	T	0.4887	0.4076	2.617e-11	-6.667	0.4262	0.674	0.6162	0.003859	1.974e-05	0.05897	6.561e-06	2.626e-08	0.156812	intergenic	ENSG00000280317;RN7SKP19	dist=85818;dist=126472	.	.
6	rs6681060	1	73550543	C	T	0.4887	0.4056	3.149e-12	-6.971	0.4337	0.8197	0.5661	0.004064	1.762e-05	0.04535	1.993e-06	1.687e-08	0.187441	intergenic	ENSG00000280317;RN7SKP19	dist=105546;dist=106744	.	.
6	rs149036268	1	73550660	C	CAGTT	0.2277	0.4185	5.626e-11	6.553	0.749	0.1135	0.2797	0.07086	9.682e-05	0.0636	0.0001533	8.236e-07	0.185199	intergenic	ENSG00000280317;RN7SKP19	dist=105663;dist=106627	.	.
6	rs7532052	1	73559972	G	A	0.4864	0.4036	2.363e-12	-7.011	0.3601	0.7301	0.5757	0.00269	2.005e-05	0.0483	2.235e-06	1.752e-08	0.187374	intergenic	ENSG00000280317;RN7SKP19	dist=114975;dist=97315	.	.
6	rs11210127	1	73579642	G	A	0.4743	0.4046	3.014e-12	-6.977	0.4143	0.7045	0.7958	0.001623	2.25e-05	0.05157	2.728e-06	1.034e-08	0.208166	intergenic	ENSG00000280317;RN7SKP19	dist=134645;dist=77645	.	.
6	rs4477222	1	73584532	G	A	0.1944	0.4175	5.394e-11	6.56	0.3856	0.9161	0.1097	0.1902	8.794e-05	0.07533	3.401e-06	1.544e-08	0.197727	intergenic	ENSG00000280317;RN7SKP19	dist=139535;dist=72755	.	.
6	rs12724780	1	73585925	G	T	0.1936	0.4175	5.309e-11	-6.562	0.3927	0.8762	0.1732	0.1766	8.706e-05	0.07543	2.561e-06	1.354e-08	0.198116	intergenic	ENSG00000280317;RN7SKP19	dist=140928;dist=71362	.	.
6	rs4433341	1	73592758	G	T	0.4856	0.4056	6.034e-11	-6.543	0.4662	0.7927	0.8266	0.004642	2.89e-05	0.05373	2.81e-06	1.31e-08	0.210643	intergenic	ENSG00000280317;RN7SKP19	dist=147761;dist=64529	.	.
6	rs10789360	1	73658307	G	T	0.2103	0.4672	1.231e-12	-7.102	0.06174	0.8259	0.4239	0.3311	6.18e-05	0.003095	4.841e-07	3.806e-09	0.419322	upstream	RN7SKP19	dist=769	.	.
6	rs10789361	1	73658397	G	A	0.2027	0.4672	1.84e-12	7.046	0.08664	0.956	0.343	0.4475	5.171e-05	0.00305	4.776e-07	3.647e-09	0.419318	upstream	RN7SKP19	dist=859	.	.
6	rs10890017	1	73658562	C	T	0.2345	0.4672	6.238e-13	-7.195	0.05559	0.8445	0.4117	0.2236	5.242e-05	0.002915	4.248e-07	3.305e-09	0.419006	intergenic	RN7SKP19;LINC01360	dist=1024;dist=112730	.	.
6	rs67705057	1	73659321	C	T	0.2337	0.4702	5.123e-11	-6.567	0.05281	0.7174	0.6182	0.1877	6.29e-05	0.002798	1.096e-05	3.838e-08	0.419147	intergenic	RN7SKP19;LINC01360	dist=1783;dist=111971	.	.
6	rs4272574	1	73661205	C	T	0.09985	0.4692	1.712e-12	7.056	0.131	0.8361	0.1107	0.272	4.82e-05	0.006382	1.322e-07	1.154e-08	0.402075	intergenic	RN7SKP19;LINC01360	dist=3667;dist=110087	.	.
6	rs12142986	1	73661616	C	T	0.2103	0.4672	8.512e-13	7.153	0.05233	0.8673	0.3687	0.2973	5.416e-05	0.003002	5.043e-07	3.56e-09	0.422184	intergenic	RN7SKP19;LINC01360	dist=4078;dist=109676	.	.
6	rs12132090	1	73661661	C	T	0.2345	0.4672	4.397e-13	-7.243	0.04677	0.749	0.4363	0.187	5.373e-05	0.002963	4.19e-07	3.166e-09	0.424309	intergenic	RN7SKP19;LINC01360	dist=4123;dist=109631	.	.
6	rs10890018	1	73662169	G	A	0.2345	0.4672	3.477e-13	-7.275	0.04332	0.7091	0.3484	0.1879	5.333e-05	0.002933	4.532e-07	3.46e-09	0.423387	intergenic	RN7SKP19;LINC01360	dist=4631;dist=109123	.	.
6	rs11210179	1	73663180	G	A	0.2337	0.4672	4.074e-13	7.253	0.04438	0.7309	0.4263	0.1925	5.601e-05	0.002846	4.062e-07	3.204e-09	0.419041	intergenic	RN7SKP19;LINC01360	dist=5642;dist=108112	.	.
6	rs10890019	1	73663455	G	A	0.2337	0.4672	3.954e-13	7.257	0.04431	0.7302	0.4258	0.1933	5.296e-05	0.002932	4.182e-07	3.107e-09	0.416615	intergenic	RN7SKP19;LINC01360	dist=5917;dist=107837	.	.
6	rs6424532	1	73664022	G	A	0.2103	0.4672	6.355e-13	7.193	0.04508	0.828	0.3617	0.3031	5.453e-05	0.00284	4.276e-07	3.253e-09	0.419857	intergenic	RN7SKP19;LINC01360	dist=6484;dist=107270	.	.
6	rs6424535	1	73664320	G	A	0.09985	0.4702	1.244e-12	-7.1	0.1382	0.8457	0.11	0.2607	5.015e-05	0.006149	2.259e-07	1.327e-08	0.402854	intergenic	RN7SKP19;LINC01360	dist=6782;dist=106972	.	.
6	rs7522520	1	73664563	C	T	0.2103	0.4672	7.051e-13	7.178	0.04869	0.8204	0.3261	0.3138	5.747e-05	0.002993	4.11e-07	3.642e-09	0.418679	intergenic	RN7SKP19;LINC01360	dist=7025;dist=106729	.	.
6	rs11210180	1	73664609	C	T	0.2352	0.4672	7.213e-13	-7.175	0.0693	0.7049	0.4837	0.2495	5.516e-05	0.002959	3.657e-07	3.457e-09	0.419079	intergenic	RN7SKP19;LINC01360	dist=7071;dist=106683	.	.
6	rs4650201	1	73665844	G	A	0.236	0.4672	4.135e-13	-7.251	0.05452	0.7745	0.3396	0.2081	5.03e-05	0.002841	3.625e-07	3.543e-09	0.417374	intergenic	RN7SKP19;LINC01360	dist=8306;dist=105448	.	.
6	rs11210182	1	73666825	G	A	0.1225	0.4702	1.202e-12	7.105	0.1703	0.7743	0.1468	0.1901	4.533e-05	0.005935	2.3e-07	1.224e-08	0.40172	intergenic	RN7SKP19;LINC01360	dist=9287;dist=104467	.	.
6	rs10789363	1	73668519	G	A	0.09985	0.4702	1.081e-12	-7.12	0.1375	0.8543	0.1029	0.2645	4.111e-05	0.005857	2.257e-07	1.475e-08	0.402091	intergenic	RN7SKP19;LINC01360	dist=10981;dist=102773	.	.
6	rs10890020	1	73668836	G	A	0.09985	0.4702	6.889e-11	-6.523	0.1375	0.8559	0.1022	0.2456	9.825e-05	0.005106	2.426e-07	1.513e-08	0.40137	intergenic	RN7SKP19;LINC01360	dist=11298;dist=102456	.	.
6	rs11806728	1	73677003	G	A	0.236	0.4682	4.231e-13	7.248	0.05507	0.8313	0.3708	0.2357	5.296e-05	0.002904	2.695e-07	3.228e-09	0.418897	intergenic	RN7SKP19;LINC01360	dist=19465;dist=94289	.	.
6	rs7533366	1	73696114	G	A	0.09909	0.4692	2.028e-12	7.033	0.1288	0.8673	0.1	0.3144	3.837e-05	0.004373	1.639e-07	2.293e-08	0.440434	intergenic	RN7SKP19;LINC01360	dist=38576;dist=75178	.	.
6	rs6697023	1	73701671	G	T	0.09909	0.4702	1.547e-12	7.07	0.13	0.8836	0.09563	0.3065	3.231e-05	0.004565	1.935e-07	1.581e-08	0.424571	intergenic	RN7SKP19;LINC01360	dist=44133;dist=69621	.	.
6	rs6675954	1	73701723	C	T	0.09909	0.4702	1.368e-12	7.087	0.1299	0.8874	0.0961	0.3038	3.27e-05	0.004557	1.324e-07	1.551e-08	0.424004	intergenic	RN7SKP19;LINC01360	dist=44185;dist=69569	.	.
6	rs6684541	1	73706169	C	A	0.09909	0.4702	1.441e-12	-7.08	0.1295	0.8843	0.1011	0.3022	3.481e-05	0.00456	1.349e-07	1.52e-08	0.423246	intergenic	RN7SKP19;LINC01360	dist=48631;dist=65123	.	.
6	rs11210186	1	73711811	C	T	0.1104	0.4702	5.365e-13	7.216	0.08772	0.8146	0.06074	0.1631	3.952e-05	0.004484	1.838e-07	1.48e-08	0.423406	intergenic	RN7SKP19;LINC01360	dist=54273;dist=59481	.	.
6	rs11210187	1	73715233	C	T	0.09909	0.4702	1.849e-12	-7.045	0.1335	0.8828	0.1022	0.3002	3.96e-05	0.004574	1.84e-07	1.624e-08	0.427095	intergenic	RN7SKP19;LINC01360	dist=57695;dist=56059	.	.
6	rs4650206	1	73720577	C	T	0.09909	0.4702	1.84e-12	-7.046	0.1304	0.8783	0.09955	0.296	3.678e-05	0.004527	1.772e-07	1.942e-08	0.438342	intergenic	RN7SKP19;LINC01360	dist=63039;dist=50715	.	.
6	rs12136984	1	73725998	G	T	0.239	0.4662	1.232e-10	-6.435	0.1308	0.6665	0.5657	0.3154	2.944e-05	0.00523	2.601e-07	4.104e-08	0.444384	intergenic	RN7SKP19;LINC01360	dist=68460;dist=45294	.	.
6	rs7523829	1	73758117	G	A	0.1112	0.4801	1.368e-11	6.761	0.06503	0.9584	0.07237	0.3403	3.617e-05	0.008126	4.57e-07	1.591e-07	0.3054	intergenic	RN7SKP19;LINC01360	dist=100579;dist=13175	.	.
6	rs12049376	1	73764712	G	A	0.3676	0.4563	1.688e-17	-8.513	2.729e-06	0.1243	0.01247	0.005966	7.183e-06	0.01754	1.933e-07	3.705e-10	0.415429	intergenic	RN7SKP19;LINC01360	dist=107174;dist=6580	.	.
6	rs7555507	1	73766037	C	T	0.3858	0.4563	6.869e-18	-8.617	4.193e-06	0.07401	0.01123	0.01106	9.375e-06	0.02097	2.386e-07	8.216e-10	0.301529	intergenic	RN7SKP19;LINC01360	dist=108499;dist=5255	.	.
6	rs7522217	1	73766120	G	A	0.3858	0.4553	4.397e-18	8.668	4.32e-06	0.07539	0.0106	0.01027	9.453e-06	0.01914	2.974e-07	4.163e-10	0.297525	intergenic	RN7SKP19;LINC01360	dist=108582;dist=5172	.	.
6	rs7532462	1	73766162	G	T	0.3858	0.4553	4.447e-18	-8.667	4.32e-06	0.07539	0.0106	0.01021	9.72e-06	0.01914	2.974e-07	4.059e-10	0.299291	intergenic	RN7SKP19;LINC01360	dist=108624;dist=5130	.	.
6	rs11210201	1	73766431	G	T	0.3268	0.4205	1.711e-22	9.758	0.003213	0.03788	0.142	0.001122	1.438e-07	0.008485	1.258e-07	4.11e-14	0.00369683	intergenic	RN7SKP19;LINC01360	dist=108893;dist=4861	.	.
6	rs12128495	1	73767587	C	T	0.3177	0.4205	1.877e-22	9.748	0.0023	0.06309	0.1107	0.001291	1.446e-07	0.008646	1.148e-07	4.418e-14	0.00363865	intergenic	RN7SKP19;LINC01360	dist=110049;dist=3705	.	.
6	rs12129573	1	73768366	C	A	0.1082	0.3966	7.483e-19	8.867	0.02752	0.9111	0.1783	0.22	4.152e-07	0.003043	1.619e-07	3.664e-14	0.00382446	intergenic	RN7SKP19;LINC01360	dist=110828;dist=2926	.	.
6	rs12145429	1	73769279	G	A	0.3177	0.4205	1.735e-22	9.756	0.002291	0.06309	0.1114	0.001289	1.312e-07	0.008712	1.161e-07	4.563e-14	0.00342934	intergenic	RN7SKP19;LINC01360	dist=111741;dist=2013	.	.
6	rs12145432	1	73769330	G	T	0.3449	0.4205	1.147e-22	9.798	0.002843	0.06089	0.1085	0.0006803	1.273e-07	0.008609	1.107e-07	3.783e-14	0.00347104	intergenic	RN7SKP19;LINC01360	dist=111792;dist=1962	.	.
6	rs1923240	1	73771345	G	A	0.3608	0.4533	1.026e-17	8.571	1.808e-05	0.09291	0.02884	0.008949	1.098e-05	0.01374	4.064e-07	3.268e-10	0.300409	ncRNA_exonic	LINC01360	.	.	.
6	rs1923201	1	73771457	G	A	0.3449	0.4205	4.916e-25	10.335	0.003084	0.06203	0.1113	0.0006539	1.152e-07	0.008081	1.095e-07	7.164e-19	0.00340009	ncRNA_exonic	LINC01360	.	.	.
6	rs1923202	1	73771528	G	A	0.3449	0.4205	5.655e-25	10.321	0.003062	0.06139	0.1098	0.0007113	1.347e-07	0.008072	1.094e-07	6.975e-19	0.00343028	ncRNA_exonic	LINC01360	.	.	.
6	rs9425118	1	73771766	C	T	0.3449	0.4205	5.588e-25	10.322	0.003171	0.06149	0.1107	0.0007182	1.187e-07	0.008162	1.137e-07	7.335e-19	0.00343463	ncRNA_exonic	LINC01360	.	.	.
6	rs58693447	1	73772144	G	A	0.3306	0.4205	5.873e-20	-9.147	0.004009	0.03587	0.07407	0.0007795	4.72e-07	0.008571	1.149e-05	7.628e-14	0.00321107	ncRNA_intronic	LINC01360	.	.	.
6	rs1475061	1	73772981	C	A	0.3449	0.4205	1.272e-24	10.243	0.003093	0.05909	0.1722	0.0007256	1.187e-07	0.007846	3.794e-07	7.346e-19	0.00341704	ncRNA_exonic	LINC01360	.	.	.
6	rs4593766	1	73773043	C	T	0.3442	0.4195	4.658e-25	10.34	0.00262	0.05727	0.1093	0.0007141	1.161e-07	0.007934	1.09e-07	8.634e-19	0.00343431	ncRNA_exonic	LINC01360	.	.	.
6	rs6424545	1	73773048	C	T	0.3442	0.4195	5.185e-25	10.329	0.003037	0.05906	0.1136	0.0007277	1.192e-07	0.007833	1.132e-07	7.397e-19	0.00343439	ncRNA_exonic;splicing	LINC01360;LINC01360	ENST00000440762.5:exon2:c.301+2T>C	.	.
6	rs1475062	1	73773189	G	A	0.3449	0.4205	5.019e-25	-10.333	0.003092	0.06044	0.1087	0.0007207	1.19e-07	0.00784	1.107e-07	7.256e-19	0.0034161	ncRNA_exonic	LINC01360	.	.	.
6	rs1475063	1	73773255	G	A	0.3449	0.4205	5.078e-25	10.331	0.003092	0.0604	0.1087	0.0007056	1.207e-07	0.00784	1.108e-07	7.576e-19	0.00337482	ncRNA_exonic	LINC01360	.	.	.
6	rs11210203	1	73775513	G	A	0.3449	0.4205	5.44e-25	10.325	0.003175	0.0604	0.1096	0.0007156	1.35e-07	0.007805	1.082e-07	6.901e-19	0.0034168	ncRNA_intronic	LINC01360	.	.	.
6	rs6424546	1	73776673	G	A	0.3449	0.4205	5.107e-25	-10.331	0.003188	0.05944	0.112	0.0007198	1.263e-07	0.007776	1.042e-07	6.901e-19	0.00342823	ncRNA_exonic	LINC01360	.	.	.
6	rs6424548	1	73776850	C	A	0.3449	0.4205	5.177e-25	10.33	0.003107	0.05892	0.1146	0.0007009	1.285e-07	0.007818	1.075e-07	6.921e-19	0.00341846	ncRNA_intronic	LINC01360	.	.	.
6	rs11210205	1	73778100	C	T	0.3169	0.4205	7.37e-25	-10.296	0.001605	0.06755	0.1194	0.001456	1.317e-07	0.007884	1.201e-07	8.648e-19	0.00343503	ncRNA_intronic	LINC01360	.	.	.
6	rs12061680	1	73778378	G	A	0.3449	0.4205	7.525e-25	-10.294	0.003156	0.0604	0.1661	0.0007283	1.242e-07	0.007838	1.087e-07	7.544e-19	0.00341484	ncRNA_intronic	LINC01360	.	.	.
6	rs2224494	1	73782148	G	T	0.3593	0.4533	1.215e-17	8.552	1.801e-05	0.08479	0.02631	0.008511	1.251e-05	0.0139	4.675e-07	4.225e-10	0.30113	ncRNA_intronic	LINC01360	.	.	.
6	rs11210207	1	73782938	C	T	0.3185	0.4205	1.327e-24	-10.239	0.002692	0.05961	0.1222	0.001385	1.388e-07	0.008347	1.535e-07	1.256e-18	0.00344231	ncRNA_intronic	LINC01360	.	.	.
6	rs7517355	1	73784077	G	A	0.4735	0.4215	4.323e-25	10.347	9.141e-06	0.1926	0.03108	0.01238	1.29e-07	0.009779	1.591e-07	1.467e-18	0.00343756	ncRNA_intronic	LINC01360	.	.	.
6	rs7528322	1	73784686	G	A	0.3185	0.4205	1.102e-24	-10.257	0.002488	0.05614	0.1205	0.00139	1.41e-07	0.008105	1.518e-07	1.108e-18	0.00346362	ncRNA_intronic	LINC01360	.	.	.
6	rs10732841	1	73786858	G	T	0.3185	0.4205	1.038e-24	-10.263	0.002489	0.05712	0.12	0.001361	1.243e-07	0.007997	1.617e-07	1.204e-18	0.00341185	ncRNA_intronic	LINC01360	.	.	.
6	rs10890031	1	73787158	G	A	0.3578	0.4533	1.369e-17	-8.538	1.756e-05	0.0835	0.02631	0.00933	1.227e-05	0.01381	5.404e-07	4.621e-10	0.301983	ncRNA_intronic	LINC01360	.	.	.
6	rs2340398	1	73788694	C	T	0.4735	0.4215	3.597e-25	10.364	1.028e-05	0.1794	0.02981	0.01207	1.344e-07	0.009229	1.693e-07	1.162e-18	0.0034408	ncRNA_intronic	LINC01360	.	.	.
6	rs10890032	1	73789324	C	T	0.1082	0.3966	1.291e-20	9.309	0.02864	0.8455	0.1835	0.2347	4.25e-07	0.003346	2.316e-07	2.676e-18	0.0036999	ncRNA_intronic	LINC01360	.	.	.
6	rs12737087	1	73790407	G	A	0.3533	0.4533	1.304e-17	-8.543	1.619e-05	0.08421	0.03093	0.00848	1.155e-05	0.01421	5.432e-07	4.403e-10	0.299277	ncRNA_intronic	LINC01360	.	.	.
6	rs12564425	1	73790683	G	T	0.3533	0.4533	1.411e-17	-8.534	1.609e-05	0.08477	0.0315	0.008475	1.234e-05	0.01414	5.508e-07	4.365e-10	0.304527	ncRNA_intronic	LINC01360	.	.	.
6	rs1923204	1	73791614	G	T	0.3585	0.4533	1.459e-17	8.53	1.744e-05	0.08439	0.02705	0.009704	1.182e-05	0.01401	5.297e-07	4.897e-10	0.305423	ncRNA_intronic	LINC01360	.	.	.
6	rs11210209	1	73793245	G	A	0.4713	0.4215	7.526e-25	-10.294	2.997e-05	0.1719	0.04586	0.01329	1.297e-07	0.009326	1.533e-07	1.263e-18	0.00334958	ncRNA_intronic	LINC01360	.	.	.
6	rs1885246	1	73793499	C	T	0.4599	0.4215	2.058e-24	10.196	0.001634	0.0628	0.113	0.007209	1.592e-07	0.007765	1.427e-07	7.354e-19	0.00334464	ncRNA_intronic	LINC01360	.	.	.
6	rs1885247	1	73793630	G	A	0.4418	0.4215	1.618e-24	10.22	0.001883	0.04193	0.06077	0.01118	1.694e-07	0.007693	1.673e-07	7.717e-19	0.00341091	ncRNA_intronic	LINC01360	.	.	.
6	rs10890033	1	73796794	G	A	0.3185	0.4205	9.086e-25	10.276	0.002379	0.06278	0.1132	0.001172	1.167e-07	0.008203	1.471e-07	1.238e-18	0.00341161	ncRNA_intronic	LINC01360	.	.	.
6	rs3845343	1	73797306	C	T	0.354	0.4543	1.305e-17	-8.543	1.647e-05	0.08413	0.0323	0.008369	1.124e-05	0.01441	4.376e-07	4.83e-10	0.305256	ncRNA_intronic	LINC01360	.	.	.
6	rs1923206	1	73799968	G	T	0.466	0.4215	6.649e-25	-10.306	2.869e-05	0.173	0.05355	0.01114	1.154e-07	0.009711	1.673e-07	1.064e-18	0.00334272	ncRNA_intronic	LINC01360	.	.	.
6	rs1923207	1	73803542	G	A	0.3389	0.4205	2.519e-24	-10.177	0.00244	0.0424	0.2013	0.002665	1.419e-07	0.008828	1.743e-07	1.37e-18	0.00335738	ncRNA_exonic	LINC01360	.	.	.
6	rs1120979	1	73804712	C	T	0.447	0.4215	1.72e-24	-10.214	0.001709	0.04327	0.06792	0.009237	1.443e-07	0.007906	4.968e-06	1.463e-14	0.00341193	ncRNA_intronic	LINC01360	.	.	.
6	rs1120981	1	73805179	C	T	0.447	0.4215	1.726e-24	-10.213	0.001981	0.04279	0.0679	0.009798	1.447e-07	0.007906	1.885e-07	8.426e-19	0.00359534	ncRNA_intronic	LINC01360	.	.	.
6	rs6689226	1	73806923	C	T	0.4682	0.4225	4.112e-25	10.352	1.059e-05	0.1986	0.04015	0.01132	1.025e-07	0.009464	1.663e-07	1.381e-18	0.0033645	ncRNA_intronic	LINC01360	.	.	.
6	rs2208565	1	73810229	G	A	0.4667	0.4215	1.149e-24	-10.253	4.302e-05	0.1821	0.07829	0.009957	1.307e-07	0.007966	2.095e-07	1.48e-18	0.00332223	ncRNA_intronic	LINC01360	.	.	.
6	rs1951361	1	73811954	G	A	0.4705	0.4215	2.01e-24	-10.199	0.001907	0.1135	0.1252	0.002526	1.391e-07	0.005852	2.308e-07	1.033e-18	0.00341326	ncRNA_intronic	LINC01360	.	.	.
6	rs10789368	1	73814159	G	A	0.3585	0.4533	2.247e-17	8.48	2.142e-05	0.08611	0.02537	0.007252	1.215e-05	0.01334	7.469e-07	1.104e-09	0.300945	ncRNA_intronic	LINC01360	.	.	.
6	rs1923211	1	73814908	C	T	0.4713	0.4215	1.087e-24	10.258	4.665e-05	0.1865	0.06685	0.01126	1.052e-07	0.00774	2.237e-07	1.695e-18	0.00343107	ncRNA_intronic	LINC01360	.	.	.
6	rs1923212	1	73814973	C	A	0.4713	0.4215	1.127e-24	10.255	4.604e-05	0.1985	0.06779	0.01093	1.045e-07	0.007733	2.212e-07	1.694e-18	0.00342334	ncRNA_intronic	LINC01360	.	.	.
6	rs10493515	1	73815631	G	T	0.3585	0.4533	2.463e-17	8.47	1.996e-05	0.08588	0.0351	0.007131	1.209e-05	0.01109	6.523e-07	1.591e-09	0.301362	ncRNA_intronic	LINC01360	.	.	.
6	rs1160682	1	73816564	C	T	0.1082	0.3966	1.339e-20	-9.305	0.02423	0.8999	0.2453	0.2184	4.181e-07	0.002774	3.005e-07	2.441e-18	0.00369165	ncRNA_intronic	LINC01360	.	.	.
6	rs2008280	1	73816745	C	T	0.4735	0.4215	1.567e-26	10.66	1.69e-05	0.2148	0.05164	0.01018	4.885e-07	0.007744	2.138e-07	1.778e-18	0.00330834	ncRNA_intronic	LINC01360	.	.	.
6	rs6668602	1	73817816	G	A	0.466	0.4215	1.196e-24	-10.249	4.345e-05	0.1882	0.07809	0.01027	1.091e-07	0.007952	2.492e-07	1.515e-18	0.00351982	ncRNA_intronic	LINC01360	.	.	.
6	rs10493516	1	73818516	G	A	0.4713	0.4215	1.306e-24	10.24	4.602e-05	0.1886	0.06926	0.01095	1.127e-07	0.007752	2.847e-07	1.655e-18	0.00352119	ncRNA_intronic	LINC01360	.	.	.
6	rs2180946	1	73819848	G	A	0.4811	0.4215	1.719e-24	-10.214	8.566e-05	0.1653	0.09175	0.009732	1.069e-07	0.007493	3.26e-07	1.705e-18	0.0035203	ncRNA_intronic	LINC01360	.	.	.
6	rs2340399	1	73821093	C	T	0.4879	0.4215	9.367e-25	10.273	3.323e-05	0.191	0.06464	0.009501	1.04e-07	0.007293	3.052e-07	1.852e-18	0.00352063	downstream	LINC01360	dist=159	.	.
6	rs2340400	1	73821281	C	T	0.4448	0.4235	4.4e-24	10.122	7.33e-05	0.2259	0.1111	0.005893	2.243e-07	0.00528	8.564e-07	2.46e-18	0.00386331	downstream	LINC01360	dist=347	.	.
6	rs6655995	1	73821577	C	A	0.4879	0.4215	8.713e-25	-10.28	3.226e-05	0.191	0.06452	0.009431	1.039e-07	0.007148	2.89e-07	1.839e-18	0.00352071	downstream	LINC01360	dist=643	.	.
6	rs6673702	1	73821779	G	T	0.4826	0.4215	9.846e-25	10.268	3.192e-05	0.1913	0.07378	0.009003	1.085e-07	0.007399	3.183e-07	1.674e-18	0.0034586	downstream	LINC01360	dist=845	.	.
6	rs12033140	1	73822289	C	T	0.3691	0.4543	4.071e-17	-8.411	3.641e-05	0.06736	0.05133	0.006803	1.5e-05	0.01288	7.561e-07	1.3e-09	0.303133	intergenic	LINC01360;LINC02238	dist=1355;dist=278610	.	.
6	rs10890034	1	73824279	G	A	0.4766	0.4215	1.174e-24	-10.251	0.0001076	0.1126	0.06319	0.007405	1.308e-07	0.00779	3.265e-07	2.224e-18	0.00352144	intergenic	LINC01360;LINC02238	dist=3345;dist=276620	.	.
6	rs10789369	1	73824909	G	A	0.3071	0.4205	1.441e-24	10.231	0.003596	0.06928	0.1348	0.001155	9.642e-08	0.006303	2.634e-07	1.753e-18	0.00351366	intergenic	LINC01360;LINC02238	dist=3975;dist=275990	.	.
6	rs6681595	1	73827012	G	T	0.4864	0.4215	1.526e-24	-10.225	9.371e-05	0.1751	0.08698	0.009639	7.926e-08	0.007177	4.171e-07	1.686e-18	0.00352306	intergenic	LINC01360;LINC02238	dist=6078;dist=273887	.	.
6	rs10890035	1	73828271	G	A	0.4266	0.4215	2.624e-24	10.173	0.002408	0.06163	0.0912	0.008436	1.332e-07	0.005801	3.079e-07	1.071e-18	0.00350752	intergenic	LINC01360;LINC02238	dist=7337;dist=272628	.	.
6	rs7541529	1	73828831	G	T	0.3079	0.4205	1.593e-24	-10.221	0.003581	0.07829	0.1276	0.001284	9.665e-08	0.006296	2.789e-07	1.589e-18	0.00352411	intergenic	LINC01360;LINC02238	dist=7897;dist=272068	.	.
6	rs1923216	1	73829128	C	T	0.4357	0.4235	1.696e-24	-10.215	8.274e-05	0.1556	0.08188	0.003797	2.156e-07	0.005152	9.644e-07	1.924e-18	0.00385203	intergenic	LINC01360;LINC02238	dist=8194;dist=271771	.	.
6	rs1923217	1	73829223	C	T	0.3737	0.4533	3.565e-17	-8.426	4.407e-05	0.07218	0.04161	0.006863	1.22e-05	0.01244	8.651e-07	1.3e-09	0.303126	intergenic	LINC01360;LINC02238	dist=8289;dist=271676	.	.
6	rs7415137	1	73829928	G	A	0.4864	0.4215	1.517e-24	10.226	8.524e-05	0.165	0.08352	0.009513	1.103e-07	0.007221	3.14e-07	1.697e-18	0.0035246	intergenic	LINC01360;LINC02238	dist=8994;dist=270971	.	.
6	rs10890036	1	73830081	C	T	0.4856	0.4215	1.623e-24	10.219	8.925e-05	0.168	0.08321	0.009766	1.119e-07	0.007222	3.137e-07	1.694e-18	0.00353411	intergenic	LINC01360;LINC02238	dist=9147;dist=270818	.	.
6	rs1923219	1	73830471	G	A	0.4766	0.4215	1.671e-26	-10.654	0.0001009	0.1122	0.06057	0.00644	4.995e-07	0.007151	3.295e-07	1.48e-18	0.00352639	intergenic	LINC01360;LINC02238	dist=9537;dist=270428	.	.
6	rs2025080	1	73832675	C	T	0.3079	0.4205	1.211e-24	-10.248	0.003267	0.06947	0.1332	0.001144	9.005e-08	0.006275	2.734e-07	1.534e-18	0.00352631	intergenic	LINC01360;LINC02238	dist=11741;dist=268224	.	.
6	rs10749821	1	73833914	C	T	0.4887	0.4215	8.454e-25	10.282	3.048e-05	0.1915	0.06603	0.008938	1.078e-07	0.007216	3.123e-07	1.63e-18	0.00349189	intergenic	LINC01360;LINC02238	dist=12980;dist=266985	.	.
6	rs11210215	1	73834346	C	T	0.4879	0.4215	8.845e-25	10.278	3.336e-05	0.1931	0.06636	0.00924	1.03e-07	0.007216	3.123e-07	1.626e-18	0.00352493	intergenic	LINC01360;LINC02238	dist=13412;dist=266553	.	.
6	rs911493	1	73834650	G	T	0.3744	0.4533	3.508e-17	8.428	4.635e-05	0.0712	0.04185	0.00678	1.274e-05	0.0124	8.531e-07	1.192e-09	0.303259	intergenic	LINC01360;LINC02238	dist=13716;dist=266249	.	.
6	rs2340401	1	73835726	C	T	0.4289	0.4215	3.887e-24	10.134	0.005063	0.05463	0.1219	0.009286	1.029e-07	0.005742	3.515e-07	8.682e-19	0.00349792	intergenic	LINC01360;LINC02238	dist=14792;dist=265173	.	.
6	rs2340402	1	73835741	G	A	0.3744	0.4533	3.271e-17	-8.436	4.788e-05	0.07133	0.0423	0.006603	1.182e-05	0.01232	9.254e-07	1.221e-09	0.301781	intergenic	LINC01360;LINC02238	dist=14807;dist=265158	.	.
6	rs2340403	1	73835777	C	T	0.4773	0.4215	4.994e-25	-10.333	0.0001011	0.1126	0.05684	0.00632	8.617e-08	0.00708	3.601e-07	1.307e-18	0.00353118	intergenic	LINC01360;LINC02238	dist=14843;dist=265122	.	.
6	rs12128161	1	73837417	C	A	0.497	0.4235	3.891e-24	-10.134	0.003954	0.06062	0.1397	0.002966	2.07e-07	0.004359	7.896e-07	8.811e-19	0.00386723	intergenic	LINC01360;LINC02238	dist=16483;dist=263482	.	.
6	rs12128235	1	73837608	C	A	0.4569	0.4215	1.502e-24	-10.227	0.004064	0.03985	0.1137	0.004777	1.033e-07	0.005846	2.914e-07	8.405e-19	0.00354005	intergenic	LINC01360;LINC02238	dist=16674;dist=263291	.	.
6	rs1923223	1	73839564	C	T	0.444	0.4215	2.184e-24	10.191	0.001896	0.09432	0.1129	0.005541	7.68e-08	0.006258	3.155e-07	1.186e-18	0.00354348	intergenic	LINC01360;LINC02238	dist=18630;dist=261335	.	.
6	rs1923224	1	73839921	C	T	0.4546	0.4215	9.219e-25	10.274	0.002026	0.04988	0.08986	0.004491	7.479e-08	0.006311	3.44e-07	9.714e-19	0.00355975	intergenic	LINC01360;LINC02238	dist=18987;dist=260978	.	.
6	rs12406253	1	73840341	C	T	0.3729	0.4533	3.006e-17	-8.446	4.886e-05	0.06994	0.0411	0.006465	9.915e-06	0.0128	9.28e-07	1.193e-09	0.30426	intergenic	LINC01360;LINC02238	dist=19407;dist=260558	.	.
6	rs7554968	1	73840843	C	T	0.4387	0.4215	1.163e-24	10.252	0.002104	0.05864	0.1242	0.003651	7.532e-08	0.006009	3.126e-07	1.137e-18	0.00347977	intergenic	LINC01360;LINC02238	dist=19909;dist=260056	.	.
6	rs11210216	1	73842480	G	A	0.4539	0.4165	7.881e-25	10.289	0.002116	0.06091	0.08463	0.003341	1.098e-07	0.005783	3.527e-07	1.2e-18	0.00180281	intergenic	LINC01360;LINC02238	dist=21546;dist=258419	.	.
6	rs7544965	1	73842685	C	T	0.4274	0.4165	1.721e-24	-10.214	0.001984	0.06687	0.09209	0.007717	1.149e-07	0.005794	3.73e-07	1.376e-18	0.00182314	intergenic	LINC01360;LINC02238	dist=21751;dist=258214	.	.
6	rs7516608	1	73843213	G	T	0.4274	0.4165	1.75e-24	10.212	0.002085	0.07166	0.09138	0.007332	1.11e-07	0.005831	3.667e-07	1.37e-18	0.00182314	intergenic	LINC01360;LINC02238	dist=22279;dist=257686	.	.
6	rs1923225	1	73843468	C	T	0.3729	0.4583	2.841e-17	8.453	4.482e-05	0.06596	0.0432	0.006043	1.291e-05	0.01251	9.489e-07	1.461e-09	0.234217	intergenic	LINC01360;LINC02238	dist=22534;dist=257431	.	.
6	rs10890037	1	73845254	G	A	0.444	0.4165	1.785e-24	10.21	0.001751	0.09532	0.1092	0.005079	1.106e-07	0.006128	3.338e-07	1.302e-18	0.00182373	intergenic	LINC01360;LINC02238	dist=24320;dist=255645	.	.
6	rs10749822	1	73845360	G	T	0.3086	0.4155	1.166e-24	10.251	0.003352	0.07356	0.1346	0.001068	9.416e-08	0.00654	3.431e-07	2.135e-18	0.00182373	intergenic	LINC01360;LINC02238	dist=24426;dist=255539	.	.
6	rs10736419	1	73845941	C	T	0.4531	0.4165	7.666e-25	10.292	0.002102	0.06027	0.08295	0.003347	1.097e-07	0.005854	3.514e-07	1.176e-18	0.00179349	intergenic	LINC01360;LINC02238	dist=25007;dist=254958	.	.
6	rs11210217	1	73846542	G	A	0.4539	0.4165	5.824e-25	10.318	0.001445	0.03526	0.09517	0.004535	1.134e-07	0.005955	3.672e-07	1.163e-18	0.00182373	intergenic	LINC01360;LINC02238	dist=25608;dist=254357	.	.
6	rs1923226	1	73846894	C	T	0.3722	0.4583	2.903e-17	-8.45	4.54e-05	0.06928	0.0415	0.006065	1.324e-05	0.01293	9.982e-07	1.357e-09	0.227497	intergenic	LINC01360;LINC02238	dist=25960;dist=254005	.	.
6	rs11210218	1	73847138	G	A	0.3722	0.4583	2.655e-17	-8.461	4.539e-05	0.0694	0.04135	0.006137	1.216e-05	0.01268	1.091e-06	1.176e-09	0.235489	intergenic	LINC01360;LINC02238	dist=26204;dist=253761	.	.
6	rs7546305	1	73847802	C	T	0.3722	0.4583	2.873e-17	-8.452	4.226e-05	0.06497	0.04058	0.006668	1.23e-05	0.0128	1.118e-06	1.482e-09	0.22623	intergenic	LINC01360;LINC02238	dist=26868;dist=253097	.	.
6	rs7515828	1	73848331	C	T	0.4826	0.4304	2.395e-26	10.62	0.003625	0.01507	0.126	0.002488	6.868e-08	0.001907	4.482e-07	5.39e-20	0.00183764	intergenic	LINC01360;LINC02238	dist=27397;dist=252568	.	.
6	rs7546987	1	73848505	C	T	0.4826	0.4314	1.314e-26	-10.676	0.003507	0.01556	0.1345	0.002747	1.177e-07	0.001625	6.94e-07	9.994e-21	0.000915967	intergenic	LINC01360;LINC02238	dist=27571;dist=252394	.	.
6	rs7547059	1	73848537	C	A	0.4826	0.4364	4.515e-27	-10.775	0.003662	0.01753	0.1301	0.002172	3.253e-08	0.001485	5.152e-07	1.397e-20	0.00113637	intergenic	LINC01360;LINC02238	dist=27603;dist=252362	.	.
6	rs12135094	1	73848944	C	T	0.4803	0.4354	1.32e-26	-10.676	0.00455	0.01417	0.1059	0.003208	4.1e-08	0.00147	1.439e-06	2.663e-20	0.00114462	intergenic	LINC01360;LINC02238	dist=28010;dist=251955	.	.
6	rs12120214	1	73848985	G	A	0.4803	0.4354	6.914e-27	-10.736	0.004549	0.01428	0.1064	0.003259	3.727e-08	0.001513	3.977e-07	2.807e-20	0.00114462	intergenic	LINC01360;LINC02238	dist=28051;dist=251914	.	.
6	rs12127629	1	73848987	C	A	0.4803	0.4354	6.925e-27	10.736	0.004549	0.01428	0.1064	0.003257	3.736e-08	0.001513	3.977e-07	2.807e-20	0.00114462	intergenic	LINC01360;LINC02238	dist=28053;dist=251912	.	.
6	rs11210219	1	73849016	G	A	0.4803	0.4354	6.162e-27	-10.746	0.004213	0.01464	0.1043	0.003118	3.712e-08	0.001517	4.046e-07	2.551e-20	0.00114462	intergenic	LINC01360;LINC02238	dist=28082;dist=251883	.	.
6	rs10789370	1	73849297	G	A	0.4803	0.4354	5.908e-27	-10.75	0.004215	0.01453	0.1026	0.003027	3.761e-08	0.00149	4.094e-07	2.537e-20	0.00114462	intergenic	LINC01360;LINC02238	dist=28363;dist=251602	.	.
6	rs11210220	1	73849655	G	T	0.4803	0.4354	6.305e-27	10.744	0.004213	0.01471	0.1137	0.003188	4.491e-08	0.001534	3.173e-07	2.018e-20	0.00114285	intergenic	LINC01360;LINC02238	dist=28721;dist=251244	.	.
6	rs11210221	1	73849673	C	T	0.4803	0.4354	1.308e-26	10.677	0.004235	0.01696	0.1117	0.003471	7.14e-08	0.001897	3.964e-07	1.563e-20	0.00113868	intergenic	LINC01360;LINC02238	dist=28739;dist=251226	.	.
6	rs11210222	1	73849687	C	T	0.4803	0.4354	6.406e-27	10.743	0.004213	0.01471	0.1144	0.003186	4.594e-08	0.001536	3.149e-07	2.008e-20	0.00113868	intergenic	LINC01360;LINC02238	dist=28753;dist=251212	.	.
6	rs1923229	1	73849883	C	T	0.1558	0.1849	4.778e-08	5.459	0.1725	0.1011	0.6194	0.0008933	0.008798	0.08319	0.04877	5.187e-06	0.35267	intergenic	LINC01360;LINC02238	dist=28949;dist=251016	.	.	y
6	rs12718437	1	73851213	G	A	0.354	0.4414	1.009e-18	8.834	4.234e-05	0.0164	0.03568	0.005035	2.128e-06	0.005124	3.894e-07	5.678e-09	0.157083	intergenic	LINC01360;LINC02238	dist=30279;dist=249686	.	.
6	rs12718438	1	73851340	G	A	0.2814	0.3559	5.854e-22	-9.632	0.01208	0.01982	0.2703	0.0005094	6.363e-07	0.01031	1.798e-05	2.489e-16	0.00175307	intergenic	LINC01360;LINC02238	dist=30406;dist=249559	.	.
6	rs6671002	1	73851752	G	A	0.4818	0.4354	3.134e-27	10.809	0.005593	0.0176	0.452	0.001564	3.635e-08	0.001421	4.08e-07	2.747e-20	0.00117655	intergenic	LINC01360;LINC02238	dist=30818;dist=249147	.	.
6	rs6671203	1	73851936	G	A	0.4803	0.4354	6.948e-27	10.735	0.003773	0.0152	0.1162	0.003238	4.245e-08	0.001544	3.687e-07	2.326e-20	0.00117658	intergenic	LINC01360;LINC02238	dist=31002;dist=248963	.	.
6	rs6673919	1	73852090	C	T	0.4811	0.4354	9.728e-27	10.704	0.005239	0.01621	0.1309	0.003132	4.316e-08	0.001481	3.969e-07	2.03e-20	0.00128461	intergenic	LINC01360;LINC02238	dist=31156;dist=248809	.	.
6	rs11210225	1	73852585	G	A	0.4796	0.4354	1.315e-26	-10.676	0.004864	0.01978	0.1294	0.003214	4.973e-08	0.00148	4.298e-07	2.377e-20	0.00123672	intergenic	LINC01360;LINC02238	dist=31651;dist=248314	.	.
6	rs1923230	1	73852765	C	T	0.4803	0.4354	1.052e-26	10.697	0.004779	0.01928	0.1313	0.0032	4.303e-08	0.001487	4.041e-07	2.228e-20	0.00117655	intergenic	LINC01360;LINC02238	dist=31831;dist=248134	.	.
6	rs1923231	1	73852939	C	T	0.4803	0.4354	1.242e-26	10.682	0.004774	0.0194	0.1328	0.003074	4.556e-08	0.00153	4.336e-07	2.6e-20	0.00117047	intergenic	LINC01360;LINC02238	dist=32005;dist=247960	.	.
6	rs1923233	1	73853460	C	T	0.4803	0.4354	1.015e-26	-10.7	0.004657	0.01917	0.125	0.003188	4.42e-08	0.001488	4.11e-07	2.22e-20	0.00117644	intergenic	LINC01360;LINC02238	dist=32526;dist=247439	.	.
6	rs1923234	1	73853481	G	A	0.4803	0.4354	1.005e-26	-10.701	0.004656	0.01917	0.125	0.003187	4.321e-08	0.001488	4.11e-07	2.263e-20	0.00117644	intergenic	LINC01360;LINC02238	dist=32547;dist=247418	.	.
6	rs1923236	1	73853826	C	T	0.4803	0.4354	1e-26	10.702	0.004647	0.01932	0.1257	0.003213	4.336e-08	0.001493	4.032e-07	2.184e-20	0.00117639	intergenic	LINC01360;LINC02238	dist=32892;dist=247073	.	.
6	rs12044079	1	73854147	C	T	0.4811	0.4354	5.46e-27	-10.758	0.003649	0.01927	0.09998	0.002518	7.244e-08	0.0009177	3.97e-07	2.108e-20	0.00117639	intergenic	LINC01360;LINC02238	dist=33213;dist=246752	.	.
6	rs11210226	1	73854284	G	A	0.4803	0.4354	5.791e-27	10.752	0.003472	0.01959	0.1032	0.002589	7.284e-08	0.0009242	4.109e-07	2.144e-20	0.00117639	intergenic	LINC01360;LINC02238	dist=33350;dist=246615	.	.
6	rs11210227	1	73855015	C	A	0.4803	0.4344	9.433e-27	-10.707	0.003471	0.01849	0.1015	0.002481	9.346e-08	0.001075	5.445e-07	2.52e-20	0.00117612	intergenic	LINC01360;LINC02238	dist=34081;dist=245884	.	.
6	rs1338645	1	73855051	G	A	0.4803	0.4344	1.021e-26	-10.7	0.003471	0.01849	0.1015	0.002565	1.008e-07	0.001075	5.445e-07	2.495e-20	0.00117628	intergenic	LINC01360;LINC02238	dist=34117;dist=245848	.	.
6	rs34547319	1	73855495	G	T	0.4803	0.4354	6.026e-27	10.748	0.003538	0.01955	0.1042	0.00259	7.557e-08	0.0009193	4.035e-07	2.136e-20	0.00118943	intergenic	LINC01360;LINC02238	dist=34561;dist=245404	.	.
6	rs55994666	1	73856091	C	A	0.4803	0.4354	5.57e-27	10.756	0.003363	0.01897	0.102	0.002641	7.586e-08	0.0009365	3.969e-07	2.021e-20	0.00117576	intergenic	LINC01360;LINC02238	dist=35157;dist=244808	.	.
6	rs6701544	1	73856471	C	T	0.4811	0.4354	4.35e-27	10.778	0.003663	0.01777	0.1059	0.002488	7.632e-08	0.0008865	4.023e-07	2.905e-20	0.00117576	intergenic	LINC01360;LINC02238	dist=35537;dist=244428	.	.
6	rs6704376	1	73856841	C	T	0.4803	0.4354	5.721e-27	10.753	0.00371	0.0202	0.1072	0.00266	8.552e-08	0.0009535	3.633e-07	1.315e-20	0.00117576	intergenic	LINC01360;LINC02238	dist=35907;dist=244058	.	.
6	rs6704461	1	73856933	C	T	0.4803	0.4354	4.445e-27	10.776	0.003366	0.01944	0.1031	0.002613	7.264e-08	0.0008548	3.884e-07	1.603e-20	0.00117568	intergenic	LINC01360;LINC02238	dist=35999;dist=243966	.	.
6	rs6689493	1	73857058	C	T	0.4803	0.4344	7.281e-27	-10.731	0.003538	0.02035	0.1003	0.002812	8.712e-08	0.0009959	3.718e-07	2.104e-20	0.00116606	intergenic	LINC01360;LINC02238	dist=36124;dist=243841	.	.
6	rs1984201	1	73857097	C	T	0.4803	0.4354	5.999e-27	10.749	0.003685	0.02064	0.1011	0.002695	7.573e-08	0.0009289	3.856e-07	1.901e-20	0.00117525	intergenic	LINC01360;LINC02238	dist=36163;dist=243802	.	.
6	rs1856410	1	73857494	G	A	0.4803	0.4354	5.923e-27	10.75	0.003538	0.02048	0.1014	0.002683	7.48e-08	0.0009173	3.875e-07	2.084e-20	0.00117028	intergenic	LINC01360;LINC02238	dist=36560;dist=243405	.	.
6	rs1338654	1	73857724	G	T	0.4803	0.4354	4.696e-27	-10.771	0.003502	0.01965	0.1036	0.002588	6.648e-08	0.0008953	3.769e-07	2.126e-20	0.00105424	intergenic	LINC01360;LINC02238	dist=36790;dist=243175	.	.
6	rs5015579	1	73857839	G	T	0.4803	0.4344	4.078e-27	-10.784	0.003603	0.01964	0.105	0.002704	7.091e-08	0.0009308	3.566e-07	1.208e-20	0.00105601	intergenic	LINC01360;LINC02238	dist=36905;dist=243060	.	.
6	rs5015578	1	73857844	G	A	0.4803	0.4344	4.473e-27	10.776	0.003603	0.01973	0.1053	0.002675	7.335e-08	0.0009603	3.633e-07	1.276e-20	0.00105606	intergenic	LINC01360;LINC02238	dist=36910;dist=243055	.	.
6	rs11809026	1	73858039	C	T	0.4803	0.4354	4.727e-27	-10.771	0.003538	0.01953	0.1044	0.002606	6.646e-08	0.0009196	3.603e-07	2.074e-20	0.00105604	intergenic	LINC01360;LINC02238	dist=37105;dist=242860	.	.
6	rs11805813	1	73858079	G	A	0.4803	0.4354	4.88e-27	10.768	0.003538	0.01955	0.1045	0.002591	6.939e-08	0.0009198	3.595e-07	2.072e-20	0.00105604	intergenic	LINC01360;LINC02238	dist=37145;dist=242820	.	.
6	rs10493517	1	73858351	G	A	0.3533	0.4414	6.341e-19	-8.886	3.098e-05	0.01771	0.03022	0.004715	2.926e-06	0.00317	3.75e-07	5.293e-09	0.157404	intergenic	LINC01360;LINC02238	dist=37417;dist=242548	.	.
6	rs11805871	1	73858463	G	A	0.4803	0.4354	4.915e-27	10.767	0.003502	0.01955	0.1053	0.0026	6.996e-08	0.0009167	3.607e-07	2.074e-20	0.00105616	intergenic	LINC01360;LINC02238	dist=37529;dist=242436	.	.
6	rs11809098	1	73858561	C	T	0.4803	0.4354	5.529e-27	-10.756	0.003672	0.02031	0.1111	0.00271	6.73e-08	0.0008402	3.793e-07	2.477e-20	0.00105611	intergenic	LINC01360;LINC02238	dist=37627;dist=242338	.	.
6	rs11809486	1	73858941	C	T	0.4818	0.4354	4.086e-27	-10.784	0.003233	0.01925	0.09982	0.002753	6.996e-08	0.0009372	3.184e-07	1.493e-20	0.00119575	intergenic	LINC01360;LINC02238	dist=38007;dist=241958	.	.
6	rs10890038	1	73859002	C	T	0.2837	0.3559	9.067e-22	9.587	0.02878	0.02342	0.1335	0.001472	1.03e-06	0.006875	1.341e-05	2.195e-16	0.00178571	intergenic	LINC01360;LINC02238	dist=38068;dist=241897	.	.
6	rs11210228	1	73859290	G	T	0.4818	0.4334	3.41e-28	11.01	0.003359	0.01911	0.1061	0.002795	3.641e-08	0.0009078	2.578e-06	5.796e-17	0.00123763	intergenic	LINC01360;LINC02238	dist=38356;dist=241609	.	.
6	rs11804814	1	73859292	C	T	0.4818	0.4334	3.375e-28	11.011	0.003358	0.01911	0.1061	0.002729	3.602e-08	0.0009078	2.578e-06	5.808e-17	0.00126579	intergenic	LINC01360;LINC02238	dist=38358;dist=241607	.	.
6	rs10890039	1	73859300	G	A	0.4818	0.4334	7.484e-26	-10.514	0.003981	0.01888	0.1052	0.002786	4.544e-08	0.000919	2.399e-07	1.918e-20	0.00123908	intergenic	LINC01360;LINC02238	dist=38366;dist=241599	.	.
6	rs6696623	1	73859367	C	T	0.4803	0.4344	5.255e-27	-10.761	0.003488	0.01978	0.1046	0.002778	7.985e-08	0.0009271	3.198e-07	1.478e-20	0.00128443	intergenic	LINC01360;LINC02238	dist=38433;dist=241532	.	.
6	rs11210229	1	73860028	G	A	0.4803	0.4354	5.629e-27	10.755	0.002869	0.01734	0.09482	0.002482	8.197e-08	0.0009209	3.315e-07	3.12e-20	0.00140929	intergenic	LINC01360;LINC02238	dist=39094;dist=240871	.	.
6	rs1923238	1	73860311	C	A	0.4803	0.4354	6.785e-27	10.738	0.003274	0.01887	0.09776	0.002657	9.419e-08	0.0009306	3.447e-07	2.178e-20	0.00140462	intergenic	LINC01360;LINC02238	dist=39377;dist=240588	.	.
6	rs10493518	1	73860631	G	A	0.3533	0.4414	8.202e-19	-8.857	2.818e-05	0.0182	0.02947	0.004077	3.447e-06	0.003451	3.674e-07	6.273e-09	0.169707	intergenic	LINC01360;LINC02238	dist=39697;dist=240268	.	.
6	rs12031120	1	73860821	G	A	0.4803	0.4354	1.024e-28	-11.118	0.002692	0.01666	0.09507	0.001991	1.959e-08	0.0008591	2.888e-06	5.014e-17	0.00129259	intergenic	LINC01360;LINC02238	dist=39887;dist=240078	.	.	y
6	rs1338651	1	73861924	C	A	0.4766	0.4354	2.753e-27	-10.82	0.002996	0.01665	0.06637	0.002253	8.167e-08	0.0008415	2.886e-07	2.19e-20	0.00129217	intergenic	LINC01360;LINC02238	dist=40990;dist=238975	.	.
6	rs1338650	1	73862004	G	T	0.3533	0.4414	1.001e-18	-8.835	2.981e-05	0.01765	0.02884	0.004012	3.703e-06	0.003679	3.98e-07	6.972e-09	0.170481	intergenic	LINC01360;LINC02238	dist=41070;dist=238895	.	.
6	rs10159196	1	73863269	C	T	0.4766	0.4354	5.24e-27	-10.761	0.003805	0.01798	0.07124	0.002228	9.285e-08	0.0009412	3.551e-07	2.235e-20	0.00141932	intergenic	LINC01360;LINC02238	dist=42335;dist=237630	.	.
6	rs1572669	1	73863862	G	A	0.2867	0.3559	4.09e-22	9.669	0.02382	0.019	0.08536	0.001234	8.597e-07	0.006412	1.362e-05	2.229e-16	0.00212873	intergenic	LINC01360;LINC02238	dist=42928;dist=237037	.	.
6	rs11210232	1	73864251	C	T	0.3533	0.4423	5.278e-19	-8.906	2.797e-05	0.01591	0.03023	0.00362	3.233e-06	0.00296	3.275e-07	5.595e-09	0.169672	intergenic	LINC01360;LINC02238	dist=43317;dist=236648	.	.
6	rs1885248	1	73865596	C	T	0.4357	0.3569	3.991e-22	-9.671	0.004309	0.009254	0.08702	0.01164	1.191e-06	0.006895	1.506e-05	1.561e-16	0.00197692	intergenic	LINC01360;LINC02238	dist=44662;dist=235303	.	.
6	rs1885249	1	73865740	G	A	0.4909	0.4354	5.703e-27	10.754	0.004116	0.009689	0.07906	0.005157	7.887e-08	0.001007	3.24e-07	2.194e-20	0.00131377	intergenic	LINC01360;LINC02238	dist=44806;dist=235159	.	.
6	rs1885250	1	73865790	G	A	0.3533	0.4414	7.28e-19	-8.871	2.673e-05	0.0172	0.03141	0.003694	3.362e-06	0.003898	3.19e-07	5.433e-09	0.170719	intergenic	LINC01360;LINC02238	dist=44856;dist=235109	.	.
6	rs1885251	1	73866020	G	T	0.3533	0.4414	7.185e-19	-8.872	2.626e-05	0.01716	0.03092	0.003734	3.371e-06	0.00387	3.249e-07	5.418e-09	0.170153	intergenic	LINC01360;LINC02238	dist=45086;dist=234879	.	.
6	rs1416268	1	73866272	C	T	0.4909	0.4354	5.655e-27	10.754	0.00397	0.009784	0.07695	0.005353	7.803e-08	0.001005	3.236e-07	2.266e-20	0.00131374	intergenic	LINC01360;LINC02238	dist=45338;dist=234627	.	.
6	rs1416269	1	73866598	G	A	0.4909	0.4354	5.716e-27	10.753	0.003967	0.009771	0.07721	0.005389	7.799e-08	0.001008	3.213e-07	2.295e-20	0.00131377	intergenic	LINC01360;LINC02238	dist=45664;dist=234301	.	.
6	rs1923243	1	73868386	C	A	0.3533	0.4414	6.73e-20	9.132	5.606e-05	0.0212	0.0491	0.007803	4.689e-06	0.003164	2.836e-07	5.921e-09	0.177393	intergenic	LINC01360;LINC02238	dist=47452;dist=232513	.	.
6	rs1923244	1	73869230	C	T	0.2837	0.3559	1.162e-21	9.561	0.02928	0.02454	0.1454	0.001416	9.617e-07	0.006822	1.54e-05	2.415e-16	0.00216023	intergenic	LINC01360;LINC02238	dist=48296;dist=231669	.	.
6	rs12035848	1	73870901	G	A	0.4054	0.4354	7.784e-28	-10.936	6.485e-05	0.04016	0.07192	0.001166	6.615e-08	0.001237	3.984e-07	3.334e-20	0.00131172	intergenic	LINC01360;LINC02238	dist=49967;dist=229998	.	.
6	rs12043387	1	73871205	G	A	0.4054	0.4354	8.577e-28	10.927	6.554e-05	0.04031	0.07175	0.001175	6.849e-08	0.00124	4.026e-07	3.294e-20	0.00143018	intergenic	LINC01360;LINC02238	dist=50271;dist=229694	.	.
6	rs2340404	1	73873036	G	A	0.4349	0.3569	2.959e-22	9.702	0.00341	0.007486	0.0818	0.01182	1.141e-06	0.00686	1.501e-05	1.424e-16	0.00228045	intergenic	LINC01360;LINC02238	dist=52102;dist=227863	.	.
6	rs1316718	1	73874321	G	A	0.3533	0.4414	3.867e-19	-8.941	2.159e-05	0.0171	0.02617	0.003442	2.663e-06	0.003105	3.342e-07	5.113e-09	0.170761	intergenic	LINC01360;LINC02238	dist=53387;dist=226578	.	.
6	rs11210235	1	73878194	C	T	0.3533	0.4414	4.108e-19	8.934	2.212e-05	0.0171	0.02633	0.003422	2.642e-06	0.003081	3.569e-07	5.124e-09	0.177116	intergenic	LINC01360;LINC02238	dist=57260;dist=222705	.	.
6	rs11210236	1	73879821	C	T	0.3533	0.4414	4.746e-19	-8.918	2.215e-05	0.01707	0.02643	0.003571	2.901e-06	0.003076	3.842e-07	5.095e-09	0.181014	intergenic	LINC01360;LINC02238	dist=58887;dist=221078	.	.
6	rs10465867	1	73880586	C	T	0.4387	0.4801	6.775e-15	7.789	6.873e-05	0.008429	0.02394	0.02054	7.093e-05	0.02182	3.251e-05	1.369e-07	0.268734	intergenic	LINC01360;LINC02238	dist=59652;dist=220313	.	.
6	rs10465868	1	73880654	G	A	0.3533	0.4414	4.63e-19	8.921	2.215e-05	0.01676	0.02632	0.003594	2.904e-06	0.003064	3.788e-07	5.175e-09	0.178115	intergenic	LINC01360;LINC02238	dist=59720;dist=220245	.	.
6	rs10465869	1	73880724	C	A	0.3533	0.4414	4.731e-19	-8.918	2.268e-05	0.01646	0.02664	0.003671	2.885e-06	0.003076	3.898e-07	5.13e-09	0.178115	intergenic	LINC01360;LINC02238	dist=59790;dist=220175	.	.
6	rs1475064	1	73882478	G	A	0.4054	0.4354	5.797e-28	10.962	5.281e-05	0.041	0.07922	0.001121	5.572e-08	0.001178	4.13e-07	3.01e-20	0.00141801	intergenic	LINC01360;LINC02238	dist=61544;dist=218421	.	.
6	rs1475065	1	73882880	G	A	0.2837	0.3559	5.368e-22	9.641	0.02078	0.02235	0.1133	0.001125	8.836e-07	0.006424	1.545e-05	2.268e-16	0.00218771	intergenic	LINC01360;LINC02238	dist=61946;dist=218019	.	.
6	rs12731986	1	73884838	C	T	0.4054	0.4354	4.402e-28	-10.987	5.296e-05	0.03984	0.06385	0.001141	5.476e-08	0.001182	3.868e-07	2.855e-20	0.00134943	intergenic	LINC01360;LINC02238	dist=63904;dist=216061	.	.
6	rs7553998	1	73886699	C	T	0.354	0.4414	3.811e-19	8.942	2.182e-05	0.0171	0.02405	0.003408	3.472e-06	0.002582	2.775e-07	5.333e-09	0.178135	intergenic	LINC01360;LINC02238	dist=65765;dist=214200	.	.
6	rs1361244	1	73887871	G	A	0.3533	0.4414	4.149e-19	-8.933	2.136e-05	0.01752	0.0273	0.003554	2.415e-06	0.003087	3.604e-07	5.747e-09	0.170653	intergenic	LINC01360;LINC02238	dist=66937;dist=213028	.	.
6	rs1338656	1	73888982	C	T	0.3533	0.4414	4.598e-19	8.922	2.207e-05	0.01766	0.02554	0.003575	2.61e-06	0.003103	3.652e-07	5.789e-09	0.178141	intergenic	LINC01360;LINC02238	dist=68048;dist=211917	.	.
6	rs11210237	1	73889110	C	T	0.3533	0.4414	4.684e-19	8.92	2.207e-05	0.01731	0.02584	0.003543	2.861e-06	0.003097	3.634e-07	5.436e-09	0.178141	intergenic	LINC01360;LINC02238	dist=68176;dist=211789	.	.
6	rs4354497	1	73889436	C	T	0.3533	0.4414	4.899e-19	-8.915	2.275e-05	0.01731	0.02629	0.00357	2.791e-06	0.003097	3.379e-07	5.453e-09	0.190389	intergenic	LINC01360;LINC02238	dist=68502;dist=211463	.	.
6	rs1416274	1	73889941	C	T	0.3533	0.4414	4.644e-19	8.92	2.299e-05	0.01734	0.02636	0.003594	2.822e-06	0.003113	3.439e-07	5.299e-09	0.178141	intergenic	LINC01360;LINC02238	dist=69007;dist=210958	.	.
6	rs7521446	1	73890390	C	T	0.3533	0.4414	4.518e-19	8.923	2.299e-05	0.01727	0.02635	0.003568	2.801e-06	0.003103	3.265e-07	5.378e-09	0.178141	intergenic	LINC01360;LINC02238	dist=69456;dist=210509	.	.
6	rs11210238	1	73890593	G	A	0.2829	0.3549	6.377e-22	-9.623	0.02066	0.02244	0.1091	0.001129	8.983e-07	0.00734	1.416e-05	2.766e-16	0.0021673	intergenic	LINC01360;LINC02238	dist=69659;dist=210306	.	.
6	rs61765512	1	73890886	C	T	0.3533	0.4414	8.108e-19	-8.859	2.299e-05	0.01671	0.02687	0.003596	3.421e-06	0.003531	5.251e-07	6.524e-09	0.178892	intergenic	LINC01360;LINC02238	dist=69952;dist=210013	.	.
6	rs61765513	1	73890900	G	T	0.3533	0.4414	7.391e-19	-8.869	2.244e-05	0.01655	0.02678	0.003615	3.215e-06	0.003558	5.228e-07	6.598e-09	0.17138	intergenic	LINC01360;LINC02238	dist=69966;dist=209999	.	.
6	rs4998957	1	73891887	G	A	0.4289	0.4414	7.413e-20	-9.121	0.0016	0.007853	0.03931	0.007268	3.918e-06	0.002489	2.583e-07	3.884e-09	0.170655	intergenic	LINC01360;LINC02238	dist=70953;dist=209012	.	.
6	rs4636406	1	73892420	G	T	0.4289	0.4414	2.372e-18	-8.738	0.001717	0.007947	0.04002	0.007184	3.084e-06	0.002481	2.821e-07	3.944e-09	0.170655	intergenic	LINC01360;LINC02238	dist=71486;dist=208479	.	.
6	rs1538375	1	73892579	G	A	0.4289	0.4414	2.647e-18	8.726	0.001717	0.007947	0.04002	0.007173	3.388e-06	0.002481	2.818e-07	3.926e-09	0.178143	intergenic	LINC01360;LINC02238	dist=71645;dist=208320	.	.
6	rs1538376	1	73892613	C	A	0.4297	0.4414	2.45e-18	8.734	0.00166	0.007347	0.03883	0.007141	3.387e-06	0.002483	2.868e-07	3.911e-09	0.177269	intergenic	LINC01360;LINC02238	dist=71679;dist=208286	.	.
6	rs1416266	1	73892824	C	A	0.4297	0.4414	9.668e-20	-9.093	0.001781	0.007643	0.04143	0.007236	4.474e-06	0.002482	2.806e-07	3.921e-09	0.178143	intergenic	LINC01360;LINC02238	dist=71890;dist=208075	.	.
6	rs4406595	1	73893148	C	T	0.4168	0.4414	1.188e-18	8.816	0.001808	0.00445	0.02967	0.004728	3.283e-06	0.002496	2.09e-07	3.972e-09	0.178486	intergenic	LINC01360;LINC02238	dist=72214;dist=207751	.	.
6	rs1338647	1	73893579	G	A	0.354	0.4414	6.119e-19	-8.89	2.366e-05	0.0164	0.02691	0.003539	3.272e-06	0.003168	3.271e-07	7.73e-09	0.170113	intergenic	LINC01360;LINC02238	dist=72645;dist=207320	.	.
6	rs1338649	1	73893632	C	T	0.354	0.4414	2.323e-20	9.246	2.366e-05	0.01651	0.02723	0.003545	4.681e-06	0.003172	3.916e-07	7.544e-09	0.179345	intergenic	LINC01360;LINC02238	dist=72698;dist=207267	.	.
6	rs12569115	1	73894065	G	A	0.4289	0.4414	2.431e-18	-8.735	0.001983	0.00745	0.04067	0.007338	2.999e-06	0.002479	2.799e-07	3.798e-09	0.172924	intergenic	LINC01360;LINC02238	dist=73131;dist=206834	.	.
6	rs12562533	1	73894150	C	T	0.4289	0.4414	2.418e-18	8.736	0.001857	0.007642	0.04102	0.007179	3.094e-06	0.002476	2.41e-07	3.964e-09	0.178924	intergenic	LINC01360;LINC02238	dist=73216;dist=206749	.	.
6	rs12565386	1	73894459	C	T	0.4236	0.4414	2.535e-18	-8.731	0.001917	0.007802	0.04083	0.007238	3.347e-06	0.002629	2.001e-07	4.254e-09	0.167514	intergenic	LINC01360;LINC02238	dist=73525;dist=206440	.	.
6	rs12028720	1	73895051	G	A	0.4244	0.4433	1.39e-19	9.053	0.0018	0.008718	0.05836	0.007366	5.682e-06	0.00285	4.168e-06	6.28e-09	0.174669	intergenic	LINC01360;LINC02238	dist=74117;dist=205848	.	.
6	rs7528128	1	73895169	G	A	0.4244	0.4433	8.78e-20	-9.103	0.001387	0.007037	0.05079	0.00628	5.779e-06	0.002852	4.168e-06	6.268e-09	0.174671	intergenic	LINC01360;LINC02238	dist=74235;dist=205730	.	.	y
6	rs11580539	1	73896218	G	A	0.4932	0.4334	1.082e-25	10.479	0.00292	0.007402	0.07876	0.002993	1.145e-07	0.001151	4.547e-07	1.882e-20	0.0015048	intergenic	LINC01360;LINC02238	dist=75284;dist=204681	.	.
6	rs6669843	1	73897381	G	A	0.4251	0.4433	4.206e-18	8.673	0.001564	0.007171	0.0454	0.006036	5.618e-06	0.002942	3.504e-07	3.803e-09	0.175094	intergenic	LINC01360;LINC02238	dist=76447;dist=203518	.	.
6	rs11210244	1	73898258	G	A	0.4145	0.4433	6.161e-18	-8.63	0.002419	0.00572	0.06973	0.005073	5.908e-06	0.003047	3.587e-07	4.155e-09	0.174706	intergenic	LINC01360;LINC02238	dist=77324;dist=202641	.	.
6	rs4523481	1	73899639	C	T	0.4667	0.4334	2.414e-25	-10.403	0.004034	0.01233	0.1427	0.001484	1.353e-07	0.001172	4.348e-07	2.213e-20	0.00163538	intergenic	LINC01360;LINC02238	dist=78705;dist=201260	.	.
6	rs1572668	1	73899742	G	A	0.4145	0.4433	6.891e-18	8.617	0.002409	0.005713	0.06999	0.005114	6.393e-06	0.003113	3.459e-07	4.131e-09	0.183141	intergenic	LINC01360;LINC02238	dist=78808;dist=201157	.	.
6	rs10749823	1	73900843	C	T	0.1082	0.166	6.502e-12	-6.868	0.02912	0.09423	0.1506	0.5637	0.0003628	0.1021	0.0003735	1.486e-09	0.000586462	intergenic	LINC01360;LINC02238	dist=79909;dist=200056	.	.
6	rs10749824	1	73900947	G	A	0.2821	0.3479	1.342e-21	-9.546	0.01992	0.02109	0.1971	0.0008629	1.696e-06	0.008732	2.842e-05	5.793e-17	0.00288297	intergenic	LINC01360;LINC02238	dist=80013;dist=199952	.	.
6	rs6688940	1	73901717	C	T	0.1082	0.166	6.783e-12	6.862	0.03001	0.09423	0.1554	0.5602	0.0003523	0.1029	0.0003798	1.668e-09	0.00054275	intergenic	LINC01360;LINC02238	dist=80783;dist=199182	.	.
6	rs35101879	1	73902953	G	A	0.4145	0.4433	2.123e-19	9.007	0.00223	0.005583	0.0778	0.005065	6.778e-06	0.003218	8.181e-06	6.276e-09	0.173527	intergenic	LINC01360;LINC02238	dist=82019;dist=197946	.	.
6	rs4369181	1	73904211	G	A	0.3517	0.4433	6.09e-19	-8.89	1.227e-05	0.02279	0.02963	0.002129	5.098e-06	0.003852	3.697e-07	4.503e-09	0.173529	intergenic	LINC01360;LINC02238	dist=83277;dist=196688	.	.
6	rs12033505	1	73905414	C	A	0.4145	0.4433	7.219e-18	8.611	0.002465	0.005497	0.07235	0.005182	7.547e-06	0.003136	3.018e-07	3.828e-09	0.181107	intergenic	LINC01360;LINC02238	dist=84480;dist=195485	.	.
6	rs11210257	1	73934633	C	A	0.3548	0.4523	1.757e-19	9.027	2.85e-05	0.009937	0.02758	0.002053	2.185e-05	0.002451	2.929e-06	3.754e-11	0.181835	intergenic	LINC01360;LINC02238	dist=113699;dist=166266	.	.
6	rs11210259	1	73935251	G	A	0.354	0.4523	2.105e-19	-9.008	3.043e-05	0.00923	0.02143	0.002309	2.252e-05	0.002643	3.981e-06	4.299e-11	0.174837	intergenic	LINC01360;LINC02238	dist=114317;dist=165648	.	.
6	rs12754690	1	73939898	C	T	0.354	0.4523	2.792e-19	-8.977	2.91e-05	0.009449	0.02903	0.002217	2.313e-05	0.002696	4.749e-06	4.991e-11	0.165611	intergenic	LINC01360;LINC02238	dist=118964;dist=161001	.	.
6	rs11210261	1	73941881	C	A	0.3533	0.4523	3.133e-19	-8.964	2.551e-05	0.01042	0.03291	0.002715	2.163e-05	0.002705	4.772e-06	4.869e-11	0.166014	intergenic	LINC01360;LINC02238	dist=120947;dist=159018	.	.
6	rs11210263	1	73942894	C	T	0.3533	0.4523	3.304e-19	-8.958	2.449e-05	0.01045	0.03217	0.002701	2.25e-05	0.002729	4.722e-06	5.167e-11	0.168255	intergenic	LINC01360;LINC02238	dist=121960;dist=158005	.	.
6	rs1697229	1	73947094	G	A	0.1082	0.165	4.098e-12	-6.934	0.01108	0.09398	0.114	0.4766	0.0004308	0.1076	0.000527	1.86e-09	0.000448116	intergenic	LINC01360;LINC02238	dist=126160;dist=153805	.	.	y
6	rs1501486	1	73995489	C	T	0.2231	0.1501	5.392e-09	-5.835	0.0186	0.4444	0.03728	0.9257	8.031e-05	0.1417	0.2523	6.566e-07	0.0173484	intergenic	LINC01360;LINC02238	dist=174555;dist=105410	.	.	y
6	rs1501488	1	73996208	C	T	0.2231	0.1501	6.164e-09	5.812	0.02102	0.4574	0.04652	0.9416	7.263e-05	0.1484	0.2516	5.987e-07	0.0177174	intergenic	LINC01360;LINC02238	dist=175274;dist=104691	.	.
6	rs7523027	1	73996658	C	T	0.2231	0.1501	5.893e-09	5.82	0.02105	0.4574	0.04351	0.9371	7.577e-05	0.1459	0.2481	5.988e-07	0.01735	intergenic	LINC01360;LINC02238	dist=175724;dist=104241	.	.
6	rs12043079	1	74001297	G	A	0.2231	0.1372	1.057e-08	5.721	0.01702	0.4238	0.05352	0.9527	0.0004268	0.3094	0.2215	2.006e-07	0.00942454	intergenic	LINC01360;LINC02238	dist=180363;dist=99602	.	.
6	rs1121232	1	74002481	G	T	0.2231	0.1362	9.945e-09	5.732	0.01607	0.407	0.05637	0.9716	0.0004239	0.2946	0.218	2.149e-07	0.00932266	intergenic	LINC01360;LINC02238	dist=181547;dist=98418	.	.
6	rs1121231	1	74002528	G	T	0.2231	0.1362	8.793e-09	-5.753	0.01505	0.363	0.05989	0.956	0.0004241	0.2946	0.2176	2.107e-07	0.00932266	intergenic	LINC01360;LINC02238	dist=181594;dist=98371	.	.
6	rs2879989	1	74003312	C	T	0.2231	0.1362	9.663e-09	5.737	0.01607	0.407	0.05639	0.9684	0.0004211	0.2946	0.2139	2.13e-07	0.00932266	intergenic	LINC01360;LINC02238	dist=182378;dist=97587	.	.
6	rs6695200	1	74004284	C	T	0.2231	0.1362	7.236e-09	5.785	0.01566	0.4045	0.05219	0.952	0.0004174	0.2751	0.1935	1.929e-07	0.00932266	intergenic	LINC01360;LINC02238	dist=183350;dist=96615	.	.
6	rs9661557	1	74020563	C	T	0.1422	0.1412	2.189e-08	-5.596	0.2078	0.5971	0.2544	0.8384	0.000492	0.1708	0.06626	1.451e-07	0.0159492	intergenic	LINC01360;LINC02238	dist=199629;dist=80336	.	.
6	rs11210300	1	74067414	G	A	0.3555	0.4732	4.776e-13	7.232	0.002783	0.03085	0.03889	0.02517	0.001307	0.004602	0.0001455	1.894e-08	0.736762	intergenic	LINC01360;LINC02238	dist=246480;dist=33485	.	.
7	rs7555345	1	80801793	C	T	0.3775	0.2982	1.109e-08	5.713	0.1638	0.2152	0.2671	0.3327	1.756e-05	0.005892	8.33e-05	0.1793	5.42076e-06	intergenic	ENSG00000260322;ENSG00000225598	dist=219190;dist=37256	.	.
7	rs114982260	1	80802349	G	A	0.3775	0.2982	1.072e-08	-5.719	0.1649	0.2169	0.2714	0.3327	1.593e-05	0.005981	8.4e-05	0.1778	5.40729e-06	intergenic	ENSG00000260322;ENSG00000225598	dist=219746;dist=36700	.	.
7	rs12118987	1	80818530	C	T	0.475	0.3082	6.227e-09	5.811	0.1709	0.5845	0.9215	0.3786	5.972e-06	0.01056	0.000166	0.1034	1.29411e-05	intergenic	ENSG00000260322;ENSG00000225598	dist=235927;dist=20519	.	.	y
7	rs12065633	1	80847310	C	T	0.4977	0.4026	1.337e-08	-5.681	0.2603	0.06678	0.9847	0.5162	9.95e-06	0.1326	0.004911	0.003847	4.01504e-05	intergenic	ENSG00000225598;ENSG00000224326	dist=7004;dist=153353	.	.
7	rs67811998	1	80848365	C	T	0.4977	0.4046	2.298e-08	-5.588	0.2981	0.06971	0.9932	0.5334	1.541e-05	0.1519	0.00511	0.004158	3.24437e-05	intergenic	ENSG00000225598;ENSG00000224326	dist=8059;dist=152298	.	.
8	rs1526480	1	91209986	C	T	0.4153	0.4085	6.933e-12	-6.859	0.2444	0.2544	0.1704	0.6888	1.18e-05	0.1237	5.906e-10	2.738e-06	0.0392636	intergenic	ENSG00000287076;LINC02609	dist=18822;dist=34022	.	.	y
8	rs4658172	1	91225594	C	T	0.1505	0.3121	2.849e-09	-5.94	0.3349	0.6106	0.1322	0.7041	0.0006447	0.1147	1.49e-06	0.0003403	0.00103407	intergenic	ENSG00000287076;LINC02609	dist=34430;dist=18414	.	.
8	rs10922917	1	91228680	C	T	0.2806	0.3141	4.766e-09	-5.855	0.4003	0.6495	0.06227	0.7323	0.0007303	0.1085	2.34e-06	0.0007645	0.000421386	intergenic	ENSG00000287076;LINC02609	dist=37516;dist=15328	.	.	y
9	rs742510	1	171828070	G	A	0.4334	0.4563	2.897e-08	5.548	0.2216	0.0008395	0.05742	0.1369	2.365e-05	0.3354	0.005909	0.01874	0.0267042	intronic	DNM3	.	.	.	y
9	rs6425479	1	171881168	G	A	0.3676	0.326	5.628e-09	-5.827	0.5796	0.004354	0.4617	0.02955	0.0001327	0.006529	0.01648	0.00101	0.0143305	intronic	DNM3	.	.	.	y
10	rs17301013	1	174312813	C	T	0.08396	0.4503	6.887e-09	-5.794	0.3418	0.8758	0.8651	0.09328	8.045e-08	0.003498	0.2597	0.005652	0.00762764	intronic	RABGAP1L	.	.	.	y
10	rs56347239	1	174533614	G	A	0.08472	0.4632	9.208e-09	-5.745	0.4344	0.8072	0.9271	0.1272	3.861e-08	0.003615	0.2911	0.003656	0.00610141	intronic	RABGAP1L	.	.	.
10	rs7542389	1	174534242	G	A	0.08396	0.4632	1.058e-08	5.721	0.4649	0.7952	0.9524	0.1277	4.162e-08	0.003601	0.3019	0.003671	0.00611519	intronic	RABGAP1L	.	.	.
10	rs12074753	1	174534906	G	A	0.08396	0.4632	9.513e-09	-5.739	0.4371	0.8186	0.9498	0.1212	3.82e-08	0.003682	0.2972	0.003599	0.00612139	intronic	RABGAP1L	.	.	.
10	rs1016466	1	174539790	C	A	0.08396	0.4632	8.247e-09	-5.763	0.4214	0.8176	0.9242	0.1234	2.615e-08	0.003448	0.3165	0.004103	0.00547407	intronic	RABGAP1L	.	.	.
10	rs10753086	1	174549940	G	A	0.08396	0.4632	8.823e-09	-5.752	0.4237	0.802	0.9071	0.1216	4.868e-08	0.00331	0.3004	0.003549	0.00578522	intronic	RABGAP1L	.	.	.
10	rs7555533	1	174559121	C	A	0.08548	0.4642	9.793e-09	5.734	0.4786	0.8119	0.9177	0.1425	2.83e-08	0.002677	0.3071	0.004352	0.00696097	intronic	RABGAP1L	.	.	.
10	rs6671824	1	174572859	C	T	0.08396	0.4642	8.382e-09	-5.761	0.4339	0.8392	0.9446	0.1178	2.574e-08	0.002662	0.2835	0.004881	0.00701019	intronic	RABGAP1L	.	.	.
10	rs10912813	1	174576480	G	T	0.08396	0.4642	8.268e-09	-5.763	0.44	0.8446	0.9503	0.1123	3.833e-08	0.002656	0.2869	0.003855	0.00674016	intronic	RABGAP1L	.	.	.
10	rs1793307	1	174727854	G	A	0.211	0.2783	3.949e-08	5.493	0.04267	0.7037	0.9931	0.3722	0.0001216	0.02957	0.148	1.918e-05	0.021278	intronic	RABGAP1L	.	.	.
10	rs80245686	1	174750751	G	T	0.2103	0.2783	3.494e-08	-5.515	0.03869	0.7389	0.9524	0.3099	0.0001494	0.02977	0.1452	1.693e-05	0.0215179	intronic	RABGAP1L	.	.	.	y
11	rs2994383	1	236892240	C	T	0.4047	0.3111	1.929e-08	5.618	0.01982	0.6454	0.2736	0.01892	0.001759	0.06391	0.03287	0.0001172	8.29889e-06	intronic	ACTN2	.	.	.
11	rs819639	1	236893599	G	A	0.3986	0.3101	1.471e-08	-5.665	0.0147	0.6368	0.2	0.009844	0.01199	0.06411	0.01637	0.0001026	8.85707e-06	intronic	ACTN2	.	.	.
11	rs819640	1	236894647	G	A	0.3994	0.3111	6.598e-09	-5.801	0.01247	0.6382	0.1799	0.01081	0.001904	0.06726	0.01374	8.555e-05	9.71717e-06	intronic	ACTN2	.	.	.
11	rs819641	1	236895089	G	A	0.3986	0.3101	4.84e-09	5.853	0.01269	0.6179	0.1916	0.009653	0.001712	0.06121	0.01177	8.245e-05	8.5308e-06	intronic	ACTN2	.	.	.
11	rs707206	1	236895285	G	T	0.4054	0.3101	1.204e-08	5.699	0.02211	0.6266	0.2948	0.02025	0.002058	0.06456	0.01303	7.613e-05	8.74259e-06	intronic	ACTN2	.	.	.
11	rs7542508	1	236900018	G	A	0.08169	0.4016	4.6e-09	5.861	0.1348	0.9723	0.2398	0.07973	6.676e-05	0.09377	0.02078	0.0007151	1.86329e-06	intronic	ACTN2	.	.	.
11	rs4659711	1	236902364	C	T	0.04085	0.4056	3.55e-09	5.904	0.1974	0.9866	0.0404	0.1556	4.766e-05	0.07307	0.01916	0.000962	2.33921e-06	intronic	ACTN2	.	.	.	y
12	rs7591963	2	22103693	G	T	0.4924	0.4871	6.148e-09	-5.813	0.01676	0.01681	0.1298	0.2619	0.003165	0.06416	0.01245	0.1536	0.00193633	ncRNA_intronic	ENSG00000233005	.	.	.
12	rs368693555	2	22129730	C	T	0.497	0.4891	4.774e-09	-5.855	0.02186	0.01032	0.0999	0.17	0.0004744	0.0664	0.01722	0.102	0.0016936	ncRNA_intronic	ENSG00000233005	.	.	.	y
13	rs11674807	2	23541471	C	T	0.4584	0.2346	6.39e-09	-5.806	0.3708	0.05917	0.515	0.08713	6.252e-06	0.1799	0.0001288	0.02024	0.000211544	intergenic	ENSG00000232451;ENSG00000223530	dist=119671;dist=12064	.	.	y
13	rs6759333	2	23542033	G	A	0.4395	0.2336	4.234e-08	5.481	0.5915	0.06119	0.5608	0.1506	6.878e-06	0.1738	0.0001631	0.01954	0.000246871	intergenic	ENSG00000232451;ENSG00000223530	dist=120233;dist=11502	.	.
13	rs6752243	2	23542131	C	T	0.4365	0.2326	3.437e-08	-5.518	0.6106	0.06453	0.5513	0.1448	5.954e-06	0.1543	0.0001802	0.01784	0.000247377	intergenic	ENSG00000232451;ENSG00000223530	dist=120331;dist=11404	.	.
13	rs4665586	2	23542632	G	A	0.444	0.2336	4.965e-08	5.453	0.6433	0.09099	0.5787	0.1322	6.486e-06	0.1761	0.000202	0.01738	0.000245708	intergenic	ENSG00000232451;ENSG00000223530	dist=120832;dist=10903	.	.
13	rs4665206	2	23542651	C	T	0.4478	0.2336	4.11e-08	5.486	0.631	0.08382	0.5024	0.1279	7.036e-06	0.174	0.0002173	0.01768	0.000178867	intergenic	ENSG00000232451;ENSG00000223530	dist=120851;dist=10884	.	.
13	rs6738992	2	23543484	C	A	0.444	0.2336	1.205e-08	5.699	0.6396	0.09238	0.5867	0.1402	6.721e-06	0.1599	0.0002323	0.01532	0.000257626	intergenic	ENSG00000232451;ENSG00000223530	dist=121684;dist=10051	.	.
13	rs6756996	2	23543644	C	T	0.4372	0.2336	6.964e-09	-5.792	0.4592	0.05927	0.5578	0.1054	7.792e-06	0.1826	0.0002269	0.01638	0.000191333	intergenic	ENSG00000232451;ENSG00000223530	dist=121844;dist=9891	.	.
13	rs6757129	2	23543759	C	T	0.444	0.2336	1.429e-08	-5.67	0.6748	0.08782	0.5343	0.1628	8.206e-06	0.169	0.0002969	0.01456	0.000191854	intergenic	ENSG00000232451;ENSG00000223530	dist=121959;dist=9776	.	.
13	rs893425	2	23544124	G	A	0.4463	0.2336	8.892e-09	-5.751	0.6581	0.07229	0.4942	0.106	7.587e-06	0.1676	0.0002369	0.01589	0.000198715	intergenic	ENSG00000232451;ENSG00000223530	dist=122324;dist=9411	.	.
13	rs731795	2	23544391	C	T	0.4455	0.2336	2.132e-08	5.601	0.6693	0.07398	0.5154	0.1018	8.646e-06	0.1649	0.001719	0.01667	0.000194814	intergenic	ENSG00000232451;ENSG00000223530	dist=122591;dist=9144	.	.
14	rs4953152	2	45170153	G	A	0.3722	0.3082	1.104e-13	7.428	0.891	0.5546	0.7627	0.1262	1.155e-16	0.9859	0.002889	2.606e-08	0.000731476	intronic	SIX3	.	.	.	y
15	rs11682175	2	57987593	C	T	0.1793	0.4463	1.98e-11	-6.707	0.01413	0.2375	0.3734	0.0009305	2.293e-10	0.001404	0.005819	0.6644	2.72979e-05	ncRNA_intronic	ENSG00000293318	.	.	.	y
15	rs2683632	2	58116640	C	T	0.3623	0.3807	1.287e-12	-7.096	0.8699	0.631	0.1517	0.171	6.108e-12	0.000935	0.0008291	0.02605	3.78025e-05	intergenic	ENSG00000293318;VRK2	dist=122290;dist=18124	.	.
15	rs2678916	2	58119582	G	T	0.05144	0.3787	4.136e-09	5.879	0.001083	0.1277	0.06954	0.009441	0.0001295	0.6076	0.1089	0.1309	3.69411e-05	intergenic	ENSG00000293318;VRK2	dist=125232;dist=15182	.	.
15	rs867740	2	58135023	C	T	0.05144	0.3807	3.027e-09	-5.93	0.001174	0.1539	0.06385	0.012	0.0001077	0.623	0.09136	0.09455	3.07291e-05	intronic	VRK2	.	.	.
15	rs2717005	2	58145060	G	A	0.05295	0.3797	3.142e-09	-5.924	0.001305	0.1608	0.06983	0.01127	0.0001477	0.7003	0.08905	0.06486	3.05105e-05	intronic	VRK2	.	.	.
15	rs2717012	2	58152280	C	A	0.04236	0.3807	3.532e-09	5.905	0.001338	0.1529	0.1028	0.009535	0.0002665	0.686	0.07252	0.07651	1.50318e-05	intronic	VRK2	.	.	.
15	rs2717013	2	58152537	G	A	0.1165	0.3807	2.691e-08	5.56	0.02018	0.2826	0.1065	0.009656	0.000204	0.701	0.07315	0.07743	3.01245e-05	intronic	VRK2	.	.	.
15	rs2312143	2	58155829	G	A	0.1157	0.3787	7.598e-15	7.774	0.02259	0.2094	0.1581	0.01118	5.265e-12	0.002403	0.0009029	0.02998	2.58982e-05	intronic	VRK2	.	.	.
15	rs2717020	2	58159852	C	T	0.1157	0.3767	3.916e-14	-7.564	0.02053	0.2909	0.1988	0.01489	1.423e-11	0.002358	0.0006398	0.03325	0.000174639	intronic	VRK2	.	.	.
15	rs2678885	2	58160138	G	T	0.04085	0.3767	1.052e-14	-7.733	0.002383	0.1475	0.2224	0.01165	2.272e-11	0.002492	0.0007674	0.03392	0.000168031	intronic	VRK2	.	.	.
15	rs2717021	2	58160605	G	A	0.115	0.3767	2.711e-14	7.611	0.02668	0.2799	0.209	0.01187	1.155e-11	0.002385	0.0007246	0.02966	9.62565e-05	intronic	VRK2	.	.	.
15	rs2717025	2	58163146	G	T	0.1157	0.3757	3.962e-14	7.562	0.02221	0.2896	0.2004	0.01422	1.441e-11	0.002311	0.0007949	0.03068	0.000170762	intronic	VRK2	.	.	.
15	rs2717026	2	58163178	G	A	0.115	0.3757	4.226e-14	-7.554	0.02175	0.2948	0.1991	0.01448	1.651e-11	0.002347	0.0008573	0.02925	0.000170789	intronic	VRK2	.	.	.
15	rs2717029	2	58165595	G	T	0.05068	0.3767	6.336e-15	7.797	0.002986	0.1675	0.1459	0.01402	1.125e-11	0.002333	0.0007531	0.03579	0.000100344	intronic	VRK2	.	.	.
15	rs2717030	2	58165694	C	T	0.1135	0.3767	2.646e-14	-7.615	0.02722	0.2894	0.1825	0.01028	1.24e-11	0.002287	0.000775	0.03087	0.000100311	intronic	VRK2	.	.	.
15	rs2717038	2	58168831	G	A	0.1324	0.3767	2.087e-14	-7.645	0.02082	0.255	0.209	0.03991	5.204e-12	0.001961	0.0005455	0.02704	0.000107231	intronic	VRK2	.	.	.
15	rs2717039	2	58169166	G	T	0.04085	0.3748	3.492e-15	7.872	0.002774	0.1575	0.1967	0.009167	7.291e-12	0.002328	0.0004154	0.03743	9.45671e-05	intronic	VRK2	.	.	.
15	rs2678898	2	58171964	C	T	0.1135	0.3777	2.485e-15	-7.914	0.02531	0.25	0.1999	0.009553	1.591e-11	0.003173	0.0004898	0.1742	0.000109411	intronic	VRK2	.	.	.	y
15	rs2678900	2	58177683	G	T	0.06808	0.4145	2.814e-12	-6.987	0.03147	0.1938	0.2101	0.0296	3.784e-10	0.006615	0.005844	0.01499	0.00469894	intronic	VRK2	.	.	.
15	rs7573056	2	58229428	C	A	0.07186	0.4334	2.672e-11	-6.664	0.03944	0.06401	0.1115	0.1262	2.099e-08	0.006237	0.008504	0.029	0.00144964	intronic	VRK2	.	.	.
15	rs4672228	2	58237405	C	T	0.05219	0.3946	3.88e-13	-7.26	0.006602	0.02477	0.153	0.06208	6.861e-09	0.001829	0.001428	0.06304	8.18314e-05	intronic	VRK2	.	.	.
15	rs1051061	2	58316814	G	A	0.06505	0.3966	3.1e-09	-5.926	0.009415	0.1463	0.3717	0.2799	3.804e-06	0.005476	0.003933	0.1538	0.000430041	exonic	VRK2	.	nonsynonymous SNV	VRK2:ENST00000412104.6:exon6:c.A145G:p.I49V,VRK2:ENST00000340157.9:exon7:c.A499G:p.I167V,VRK2:ENST00000440705.6:exon7:c.A430G:p.I144V,VRK2:ENST00000417641.6:exon9:c.A499G:p.I167V,VRK2:ENST00000435505.6:exon10:c.A499G:p.I167V,VRK2:ENST00000648897.1:exon12:
15	rs1016771	2	58335681	C	T	0.06657	0.3966	1.994e-08	-5.613	0.009665	0.1508	0.413	0.2686	2.338e-06	0.008446	0.1043	0.1523	0.000430477	intronic	VRK2	.	.	.
15	rs13011711	2	58338086	G	A	0.1127	0.3956	4.653e-08	-5.464	0.01801	0.1684	0.4905	0.3289	3.772e-06	0.007725	0.1233	0.154	0.000404688	intronic	VRK2	.	.	.
16	rs359257	2	60485161	C	A	0.264	0.495	1.241e-10	-6.434	0.06799	0.5574	0.2263	0.02141	0.01023	0.1176	0.004388	1.984e-09	0.00103796	intergenic	ENSG00000271955;MIR4432HG	dist=157826;dist=78420	.	.	y
17	rs10191428	2	62725407	C	T	0.1354	0.1272	9.103e-09	-5.747	0.009286	0.1958	0.01386	0.0312	0.001009	0.6698	0.0006101	0.0001524	0.00758822	intergenic	RN7SL18P;TMEM17	dist=6804;dist=1946	.	.
17	rs13388903	2	62726068	C	A	0.1362	0.1282	6.696e-09	5.798	0.01104	0.1809	0.01039	0.02929	0.0008452	0.6319	0.0004571	0.0001849	0.00763361	intergenic	RN7SL18P;TMEM17	dist=7465;dist=1285	.	.
17	rs13389363	2	62726509	G	A	0.1362	0.1282	7.205e-09	5.786	0.01205	0.1722	0.01685	0.02965	0.0008151	0.523	0.0005613	0.0002154	0.00922444	downstream	TMEM17	dist=844	.	.
17	rs7582882	2	62727154	C	T	0.1339	0.1282	1.254e-09	-6.073	0.007587	0.1354	0.008337	0.01664	0.0006656	0.5915	0.0003766	0.0002207	0.00753598	downstream	TMEM17	dist=199	.	.
17	rs73934251	2	62727986	C	A	0.1339	0.1282	2.569e-09	-5.957	0.007574	0.1354	0.00796	0.01584	0.000559	0.5926	0.0004232	0.0002224	0.00767167	UTR3	TMEM17	ENST00000335390.6:c.*358G>T	.	.
17	rs73934252	2	62728046	G	A	0.1339	0.1282	2.591e-09	-5.956	0.007585	0.1352	0.008053	0.01629	0.0004964	0.5943	0.0004191	0.0002334	0.00852531	UTR3	TMEM17	ENST00000335390.6:c.*298C>T	.	.
17	rs13396048	2	62728105	G	A	0.1339	0.1282	2.441e-09	5.965	0.007669	0.1352	0.00816	0.01558	0.0005544	0.5926	0.0004284	0.0002042	0.00761991	UTR3	TMEM17	ENST00000335390.6:c.*239T>C	.	.
17	rs73934253	2	62728740	G	A	0.1339	0.1282	3.244e-09	5.919	0.007563	0.1517	0.01282	0.01733	0.0006371	0.5188	0.00052	0.0002071	0.00932073	intronic	TMEM17	.	.	.
17	rs57645001	2	62729107	G	A	0.1339	0.1282	3.305e-09	-5.916	0.007405	0.1484	0.01275	0.0178	0.0005807	0.5216	0.0005832	0.0002255	0.00905649	intronic	TMEM17	.	.	.
17	rs4672527	2	62729674	C	T	0.1362	0.1282	4.687e-10	-6.229	0.01364	0.1968	0.01611	0.032	0.0006327	0.5536	0.0005244	1.242e-06	0.00920619	exonic	TMEM17	.	synonymous SNV	TMEM17:ENST00000335390.6:exon3:c.A216G:p.L72L
17	rs6745280	2	62730222	C	T	0.1362	0.1282	4.487e-10	6.236	0.01365	0.1968	0.01611	0.03251	0.000656	0.5538	0.0005114	1.319e-06	0.00729138	intronic	TMEM17	.	.	.
17	rs11903221	2	62730506	C	T	0.1362	0.1282	4.609e-10	6.232	0.0139	0.1975	0.01676	0.03337	0.0006408	0.5555	0.0005062	1.331e-06	0.00732066	intronic	TMEM17	.	.	.
17	rs13035295	2	62731070	G	A	0.1362	0.1292	1.969e-10	6.364	0.0133	0.1929	0.0215	0.03031	0.0006997	0.5933	0.0005652	8.972e-07	0.00758141	intronic	TMEM17	.	.	.
17	rs148243724	2	62735698	G	T	0.1384	0.1302	3.287e-11	-6.633	0.004502	0.09747	0.006439	0.004834	0.0001638	0.7739	0.0004061	2.775e-06	0.00735394	intergenic	TMEM17;ENSG00000226622	dist=2368;dist=25118	.	.
17	rs56044100	2	62735706	G	A	0.1354	0.1282	4.745e-12	-6.913	0.008586	0.1665	0.004546	0.008958	0.0001173	0.6023	0.0002589	3.231e-06	0.00714299	intergenic	TMEM17;ENSG00000226622	dist=2376;dist=25110	.	.	y
17	rs12471388	2	62754382	C	T	0.211	0.1252	6.66e-09	5.799	0.0309	0.1539	0.1613	0.3763	2.082e-05	0.5624	0.0001927	3.171e-06	0.00275581	intergenic	TMEM17;ENSG00000226622	dist=21052;dist=6434	.	.
17	rs13429359	2	62760555	G	A	0.1286	0.1233	2.308e-09	-5.975	0.04341	0.6397	0.1186	0.2524	1.095e-05	0.5167	0.0008549	6.928e-05	0.00487865	downstream	ENSG00000226622	dist=261	.	.
18	rs1052161	2	73828538	G	A	0.2466	0.3439	3.097e-08	-5.536	0.2489	0.8567	0.6199	0.8284	3.231e-08	0.03937	0.01196	0.01812	0.00290603	exonic	ALMS1	.	nonsynonymous SNV	ALMS1:ENST00000484298.5:exon18:c.G11963A:p.R3988K,ALMS1:ENST00000613296.6:exon19:c.G12089A:p.R4030K	y
18	rs2421676	2	73966087	G	A	0.4887	0.3121	4.153e-08	-5.484	0.08138	0.05256	0.7714	0.5566	9.118e-07	0.01677	0.01924	0.04284	0.0294503	intergenic	TPRKB;ENSG00000273245	dist=1560;dist=11296	.	.
19	rs2582974	2	104578923	C	T	0.0348	0.4026	2.072e-10	6.356	0.1985	0.4515	0.04528	0.02806	0.005488	0.1533	0.09507	4.487e-07	4.68069e-07	ncRNA_intronic	LINC01965	.	.	.	y
19	rs12621166	2	104604583	C	A	0.04463	0.4563	6.425e-10	-6.18	0.4811	0.3152	0.01066	0.01461	0.008073	0.05255	0.245	4.151e-09	0.000435522	ncRNA_intronic	LINC01965	.	.	.
19	rs10175706	2	104631814	C	T	0.04539	0.4085	4.425e-10	6.238	0.2845	0.1043	0.02093	0.00531	0.0009347	0.0186	0.1395	2.421e-06	0.00103636	ncRNA_intronic	LINC01965	.	.	.
19	rs7581688	2	104632493	G	T	0.04539	0.4076	3.162e-10	-6.291	0.2688	0.08621	0.02007	0.006181	0.0008311	0.01885	0.1364	2.118e-06	0.000838089	ncRNA_intronic	LINC01965	.	.	.	y
19	rs12474171	2	104634850	G	A	0.04539	0.4076	3.287e-10	6.285	0.2877	0.0985	0.0211	0.005446	0.0007884	0.01896	0.13	2.167e-06	0.000854949	ncRNA_intronic	LINC01965	.	.	.
20	rs113067541	2	105915711	C	T	0.007564	0.1173	2.499e-09	5.962	0.003226	0.002829	0.04887	0.005873	0.0004136	0.002146	0.1372	0.007988	0.176121	intronic	TGFBRAP1	.	.	.
20	rs56011854	2	105916093	C	T	0.007564	0.1183	2.411e-09	-5.967	0.003203	0.002795	0.04843	0.005872	0.000388	0.002228	0.1369	0.007984	0.175178	intronic	TGFBRAP1	.	.	.
20	rs62154719	2	105917509	G	A	0.007564	0.1183	1.654e-09	6.029	0.001862	0.00313	0.03413	0.00405	0.0004026	0.002231	0.1392	0.00801	0.176386	intronic	TGFBRAP1	.	.	.
20	rs75831903	2	105918851	C	A	0.007564	0.1183	2.696e-09	-5.949	0.003205	0.002783	0.04801	0.005868	0.00047	0.002255	0.1376	0.007729	0.176441	intronic	TGFBRAP1	.	.	.
20	rs62154720	2	105923080	C	T	0.007564	0.1183	1.727e-09	6.022	0.002383	0.002386	0.04451	0.00609	0.0004005	0.001892	0.1277	0.007608	0.176546	intronic	TGFBRAP1	.	.	.
20	rs62154722	2	105929048	G	T	0.007564	0.1183	1.753e-09	-6.019	0.002351	0.002161	0.04195	0.006074	0.0004644	0.001856	0.1204	0.007869	0.177108	intronic	TGFBRAP1	.	.	.
20	rs4851057	2	105939237	C	T	0.007564	0.1183	2.561e-09	5.958	0.00285	0.003261	0.04181	0.006426	0.0004414	0.002057	0.138	0.008391	0.171733	intronic	TGFBRAP1	.	.	.
20	rs4851058	2	105943125	G	A	0.01059	0.1183	2.061e-09	5.993	0.002426	0.002734	0.04055	0.008635	0.0004334	0.00185	0.1195	0.008091	0.172032	ncRNA_intronic	ENSG00000235319	.	.	.
20	rs62155871	2	105946865	G	A	0.007564	0.1183	1.497e-09	-6.045	0.002404	0.002129	0.0416	0.006349	0.0004022	0.001799	0.1085	0.008161	0.172991	ncRNA_exonic	ENSG00000235319	.	.	.
20	rs4851758	2	105952417	C	T	0.008321	0.1183	3.968e-10	6.255	0.002382	0.002505	0.02916	0.0051	0.0004233	0.001857	0.1205	0.008335	0.181365	ncRNA_exonic	C2orf49-DT	.	.	.	y
20	rs55772482	2	105954140	G	A	0.007564	0.1193	2.207e-09	5.982	0.002406	0.002389	0.04184	0.006747	0.0005227	0.002091	0.118	0.007439	0.194007	exonic	C2orf49	.	synonymous SNV	C2orf49:ENST00000258457.7:exon1:c.G96A:p.E32E,C2orf49:ENST00000410049.1:exon1:c.G96A:p.E32E
20	rs6749911	2	105962339	G	A	0.007564	0.1193	1.704e-09	6.024	0.001918	0.002059	0.04515	0.006109	0.0005029	0.001758	0.1208	0.007292	0.194905	UTR3	C2orf49	ENST00000258457.7:c.*511G>A	.	.
20	rs62155873	2	105969362	C	T	0.007564	0.1123	2.347e-09	5.972	0.002562	0.005816	0.06728	0.005856	0.0008718	0.001147	0.1034	0.004347	0.230659	intergenic	C2orf49;FHL2	dist=3694;dist=4807	.	.
20	rs4851759	2	105971016	G	A	0.006808	0.1123	2.414e-09	5.967	0.002521	0.007858	0.06825	0.005892	0.00105	0.001131	0.1097	0.003135	0.231232	intergenic	C2orf49;FHL2	dist=5348;dist=3153	.	.
21	rs12998761	2	144158465	G	A	0.05976	0.2386	4.923e-08	-5.454	0.6682	0.01736	0.1614	0.2266	6.465e-06	0.04955	5.403e-05	0.7459	1.44994e-05	ncRNA_intronic	ENSG00000228655	.	.	.	y
22	rs1346344	2	145368383	C	T	0.02572	0.1869	3.275e-08	5.526	0.5094	0.6127	0.4947	0.3365	3.719e-05	0.7487	0.004291	1.344e-06	0.00289854	intergenic	LINC01412;TEX41	dist=31382;dist=55496	.	.	y
22	rs78946883	2	145374746	G	A	0.02042	0.1899	4.724e-08	5.461	0.3272	0.9194	0.8941	0.2775	4.662e-05	0.7273	0.003172	1.39e-06	0.00305112	intergenic	LINC01412;TEX41	dist=37745;dist=49133	.	.
22	rs10496965	2	145381331	C	T	0.02421	0.1899	4.096e-08	5.487	0.2441	0.979	0.8642	0.2394	5.159e-05	0.7351	0.003062	1.559e-06	0.00305936	intergenic	LINC01412;TEX41	dist=44330;dist=42548	.	.
22	rs72991962	2	145420704	C	A	0.0711	0.2644	2.467e-08	-5.576	0.002604	0.3667	0.4445	0.04402	0.001009	0.3902	0.01736	7.792e-05	0.010831	intergenic	LINC01412;TEX41	dist=83703;dist=3175	.	.	y
22	rs12623452	2	145435981	C	T	0.07035	0.2684	3.995e-08	5.491	0.004406	0.2285	0.3275	0.05307	0.0009469	0.4859	0.01328	3.178e-05	0.013666	ncRNA_intronic	TEX41	.	.	.
23	rs6437184	2	159354852	C	T	0.3018	0.3867	1.133e-09	-6.089	0.0006094	0.7326	0.0001663	0.004498	0.002782	0.007898	0.002195	0.009782	0.0833585	intronic	PKP4	.	.	.	y
23	rs6757576	2	159360533	G	A	0.2625	0.3857	3.837e-09	5.891	0.0002708	0.9466	0.0005109	0.02213	0.002821	0.009094	0.002389	0.01117	0.0805731	intronic	PKP4	.	.	.
23	rs1118906	2	159361353	C	A	0.2625	0.3857	4.609e-09	-5.861	0.0002862	0.9631	0.0005171	0.0221	0.00328	0.008985	0.002302	0.01155	0.0835084	intronic	PKP4	.	.	.
23	rs2356186	2	159364472	C	T	0.2625	0.3857	4.331e-09	5.871	0.0002929	0.9005	0.0006731	0.0173	0.003319	0.008985	0.002385	0.01212	0.0824518	intronic	PKP4	.	.	.
23	rs6744474	2	159371625	C	A	0.2935	0.3847	4.802e-09	-5.854	0.001996	0.8904	0.001037	0.007743	0.003058	0.008112	0.00189	0.01167	0.081083	intronic	PKP4	.	.	.
23	rs2883872	2	159388986	G	A	0.1702	0.3688	5.946e-09	-5.818	0.002625	0.3533	0.001758	0.02811	0.001155	0.02475	0.0007962	0.01978	0.0973195	intronic	PKP4	.	.	.
23	rs3755402	2	159390454	G	A	0.2542	0.3857	5.614e-09	5.828	0.0006288	0.8085	0.002549	0.01177	0.003113	0.009531	0.002198	0.01239	0.0816037	intronic	PKP4	.	.	.
23	rs3771602	2	159406250	G	A	0.2428	0.3867	2.596e-09	5.955	0.0005294	0.5549	0.001115	0.008044	0.003019	0.0102	0.001696	0.01402	0.0839016	intronic	PKP4	.	.	.
24	rs11897383	2	161865901	C	T	0.2481	0.2087	2.286e-09	-5.976	0.3165	0.4794	0.2052	0.1856	1.713e-05	0.02906	0.01169	4.271e-06	0.0001119	intergenic	RN7SL423P;TANK-AS1	dist=131540;dist=86841	.	.	y
24	rs57761252	2	161865998	G	A	0.23	0.2097	3.546e-09	-5.904	0.4289	0.952	0.3591	0.228	4.196e-06	0.02907	0.01371	4.078e-06	5.33286e-05	intergenic	RN7SL423P;TANK-AS1	dist=131637;dist=86744	.	.
24	rs57577502	2	161866028	G	A	0.2201	0.2097	2.375e-09	5.97	0.5313	0.6658	0.2504	0.2062	6.081e-06	0.03136	0.01186	3.574e-06	4.31907e-05	intergenic	RN7SL423P;TANK-AS1	dist=131667;dist=86714	.	.
24	rs62194170	2	161866504	G	A	0.2194	0.1948	3.457e-09	-5.908	0.4929	0.6983	0.2303	0.2255	2.087e-05	0.04228	0.007666	2.017e-06	4.25226e-05	intergenic	RN7SL423P;TANK-AS1	dist=132143;dist=86238	.	.
24	rs1267067	2	162007748	C	T	0.1445	0.3032	3.267e-10	6.286	0.6346	0.1273	0.1106	0.07298	0.0002972	0.01416	0.005031	0.0003737	6.47918e-06	ncRNA_intronic	TANK-AS1	.	.	.
24	rs1267068	2	162012135	G	T	0.1445	0.3032	3.018e-10	6.298	0.6361	0.1268	0.1121	0.07211	0.0002999	0.01458	0.00436	0.000361	6.1478e-06	ncRNA_intronic	TANK-AS1	.	.	.	y
24	rs1267079	2	162033854	C	T	0.1505	0.3032	4.502e-10	6.236	0.6879	0.1142	0.1184	0.1026	0.0003476	0.01454	0.004688	0.0003537	6.5022e-06	intronic	TANK	.	.	.
25	rs1344706	2	185778428	C	A	0.04009	0.3777	6.694e-09	5.798	0.0007368	0.02104	0.06801	0.2607	2.255e-05	0.07358	0.0008387	0.07038	0.0815267	intronic	ZNF804A	.	.	.	y
25	rs11681373	2	185785791	G	A	0.03858	0.3777	7.615e-09	5.777	0.00103	0.03171	0.0815	0.2189	2.06e-05	0.07271	0.0008831	0.06669	0.0813786	intronic	ZNF804A	.	.	.
25	rs1594166	2	185787586	G	T	0.4138	0.3509	2.355e-10	-6.336	0.05661	0.2457	0.2172	0.02919	1.809e-06	0.01442	2.152e-06	0.01888	0.185204	intronic	ZNF804A	.	.	.	y
25	rs13025111	2	185797159	G	A	0.05825	0.4175	3.656e-09	5.899	0.0003209	0.06144	0.01553	0.1057	2.519e-05	0.02387	3.565e-05	0.2584	0.232153	intronic	ZNF804A	.	.	.
25	rs4667000	2	185798504	C	A	0.05825	0.4175	4.199e-09	5.876	0.0003732	0.06067	0.01594	0.1199	2.599e-05	0.02389	3.643e-05	0.2564	0.232805	intronic	ZNF804A	.	.	.
25	rs4667001	2	185801747	G	A	0.05825	0.4175	4.343e-09	-5.871	0.0003341	0.06181	0.01521	0.1037	2.946e-05	0.02695	3.694e-05	0.2514	0.238842	exonic	ZNF804A	.	nonsynonymous SNV	ZNF804A:ENST00000302277.7:exon4:c.G1624A:p.E542K
25	rs1366842	2	185802243	C	A	0.059	0.4175	3.728e-09	-5.896	0.0002889	0.06033	0.01523	0.1058	2.855e-05	0.02533	3.378e-05	0.2543	0.228905	exonic	ZNF804A	.	nonsynonymous SNV	ZNF804A:ENST00000302277.7:exon4:c.C2120A:p.T707K
25	rs10931158	2	185809565	C	T	0.07262	0.4016	6.813e-09	-5.795	0.0003874	0.1034	0.1023	0.8785	1.985e-05	0.007412	2.055e-05	0.183	0.315892	intergenic	ZNF804A;ENSG00000286797	dist=5346;dist=480455	.	.
25	rs55943397	2	186016192	G	A	0.04236	0.4483	1.648e-08	5.645	0.00379	0.01041	0.3081	0.01039	0.005121	0.3628	4.928e-05	0.05461	0.000142804	intergenic	ZNF804A;ENSG00000286797	dist=211973;dist=273828	.	.	y
26	rs11696001	2	201162433	G	A	0.1596	0.4195	4.32e-08	5.477	0.304	0.003309	0.04216	0.08407	0.0008735	0.4094	0.03291	2.112e-05	0.274531	intergenic	ENSG00000287027;SPATS2L	dist=197685;dist=8183	.	.
26	rs7584810	2	201167772	G	A	0.1596	0.4195	4.231e-08	5.481	0.303	0.003123	0.03873	0.08956	0.0007995	0.4082	0.03627	2.14e-05	0.274236	intergenic	ENSG00000287027;SPATS2L	dist=203024;dist=2844	.	.
26	rs6435048	2	201167854	C	T	0.1415	0.34	2.637e-10	6.319	0.2275	0.002714	0.04172	0.6447	1.95e-05	0.0526	0.07651	3.787e-05	0.00141146	intergenic	ENSG00000287027;SPATS2L	dist=203106;dist=2762	.	.
26	rs55677233	2	201168695	C	T	0.1679	0.4195	2.795e-08	-5.554	0.2558	0.003193	0.04678	0.1051	0.0006137	0.3977	0.03029	1.58e-05	0.275399	intergenic	ENSG00000287027;SPATS2L	dist=203947;dist=1921	.	.
26	rs56326533	2	201168758	C	T	0.1513	0.3757	4.204e-08	-5.482	0.3464	0.002484	0.05347	0.1555	0.002263	0.2526	0.01429	1.841e-05	0.266903	intergenic	ENSG00000287027;SPATS2L	dist=204010;dist=1858	.	.
26	rs74853338	2	201171651	C	T	0.1664	0.4195	2.684e-08	5.561	0.2464	0.002518	0.04567	0.106	0.0008368	0.4182	0.03629	2.062e-05	0.274236	intronic	SPATS2L	.	.	.	y
26	rs67190025	2	201172086	C	T	0.1672	0.4195	3.842e-08	5.498	0.2385	0.002999	0.04516	0.102	0.0007464	0.4184	0.03617	2.011e-05	0.274236	intronic	SPATS2L	.	.	.
26	rs3769484	2	201172999	C	T	0.1399	0.34	1.835e-10	6.375	0.2506	0.01206	0.03825	0.4673	1.512e-05	0.05987	0.04053	2.856e-05	0.00141143	intronic	SPATS2L	.	.	.
26	rs3769483	2	201173048	G	A	0.1399	0.34	1.857e-10	-6.373	0.2506	0.01216	0.0398	0.4599	1.53e-05	0.05987	0.04077	2.843e-05	0.00141143	intronic	SPATS2L	.	.	.
26	rs10931899	2	201176901	C	T	0.1672	0.4185	4.597e-08	5.466	0.2235	0.002853	0.04841	0.1087	0.0007065	0.433	0.0407	2.374e-05	0.280675	intronic	SPATS2L	.	.	.
26	rs10931900	2	201177193	C	T	0.1672	0.4195	3.813e-08	-5.499	0.2122	0.002411	0.04798	0.1077	0.0007074	0.4139	0.04032	2.248e-05	0.280675	intronic	SPATS2L	.	.	.
26	rs7599609	2	201177653	G	A	0.1672	0.4185	3.884e-08	5.496	0.206	0.002392	0.04757	0.1067	0.0007137	0.4214	0.04073	2.3e-05	0.280675	intronic	SPATS2L	.	.	.
26	rs3769476	2	201181428	C	T	0.1589	0.4185	4.815e-08	-5.458	0.2828	0.003268	0.04362	0.09594	0.000801	0.4267	0.03844	2.109e-05	0.274019	intronic	SPATS2L	.	.	.
26	rs7578220	2	201183701	G	A	0.1679	0.4185	3.539e-08	-5.512	0.19	0.00222	0.04804	0.1045	0.0007502	0.4264	0.0403	2.138e-05	0.273765	intronic	SPATS2L	.	.	.
26	rs1347551	2	201186572	C	T	0.1407	0.34	4.728e-10	6.228	0.2569	0.01076	0.06056	0.5603	1.56e-05	0.06108	0.06975	4.108e-05	0.00136521	intronic	SPATS2L	.	.	.
26	rs1431766	2	201191034	G	A	0.1679	0.4185	3.999e-08	-5.491	0.1989	0.00243	0.04975	0.1077	0.0007526	0.4425	0.04172	2.008e-05	0.27251	intronic	SPATS2L	.	.	.
26	rs3769472	2	201193373	G	A	0.1407	0.34	4.222e-10	6.246	0.2507	0.009654	0.06513	0.557	1.507e-05	0.05851	0.06578	4.265e-05	0.00137016	intronic	SPATS2L	.	.	.
26	rs11890234	2	201206706	C	T	0.1997	0.4712	4.573e-10	6.233	0.1743	0.001563	0.04351	0.3621	0.0002607	0.04795	0.03119	2.074e-06	0.118788	intronic	SPATS2L	.	.	.
26	rs1975583	2	201225902	C	A	0.115	0.3897	1.085e-10	-6.455	0.3377	0.09373	0.01851	0.7068	5.597e-06	0.001178	0.04864	3.447e-06	0.000499091	intronic	SPATS2L	.	.	.
26	rs1369841	2	201227060	G	A	0.1785	0.4046	2.91e-13	-7.299	0.2059	0.02561	0.006574	0.3614	4.144e-06	0.001589	0.06498	2.998e-06	0.000113634	intronic	SPATS2L	.	.	.
26	rs295129	2	201229473	G	A	0.3162	0.4423	3.693e-11	-6.616	0.2511	0.003797	0.02247	0.05145	0.000716	0.02057	0.01366	5.787e-07	0.0663254	intronic	SPATS2L	.	.	.
26	rs6743157	2	201230076	C	T	0.1785	0.4046	2.077e-13	7.344	0.2126	0.02656	0.007072	0.3824	3.327e-06	0.001227	0.06278	2.742e-06	9.65984e-05	intronic	SPATS2L	.	.	.
26	rs35417285	2	201233040	C	T	0.1732	0.4016	6.724e-13	-7.185	0.2062	0.03446	0.01039	0.4774	3.307e-06	0.001615	0.05739	2.846e-06	0.000409864	intronic	SPATS2L	.	.	.
26	rs295132	2	201233502	G	A	0.3124	0.4414	2.661e-11	-6.664	0.2317	0.003948	0.02494	0.04203	0.000603	0.02027	0.01275	5.451e-07	0.0674155	intronic	SPATS2L	.	.	.
26	rs3856513	2	201234216	G	A	0.1778	0.4056	2.573e-13	7.315	0.2005	0.02204	0.006056	0.3792	2.951e-06	0.001803	0.06194	3.718e-06	0.000110667	intronic	SPATS2L	.	.	.
26	rs3769456	2	201239002	C	T	0.1778	0.4056	2.705e-13	7.308	0.2088	0.02218	0.006014	0.387	2.99e-06	0.001844	0.06242	3.512e-06	0.00011065	intronic	SPATS2L	.	.	.
26	rs12990174	2	201240305	G	A	0.1778	0.4056	2.75e-13	7.306	0.2038	0.02168	0.005943	0.3789	2.944e-06	0.001831	0.06374	3.967e-06	0.000109671	intronic	SPATS2L	.	.	.
26	rs3754797	2	201242293	G	A	0.1778	0.4056	1.965e-13	7.351	0.22	0.02187	0.005562	0.3746	2.607e-06	0.001529	0.05571	3.637e-06	0.000109411	intronic	SPATS2L	.	.	.	y
27	rs55639138	2	202848212	G	A	0.0764	0.1183	3.548e-08	-5.512	0.7245	0.2427	0.1722	0.2541	6.537e-05	0.006495	4.468e-07	0.1743	0.00539324	intergenic	RNU6-440P;ENSG00000289026	dist=55946;dist=48583	.	.
27	rs55846056	2	202848214	C	A	0.0764	0.1183	3.351e-08	-5.522	0.7231	0.2417	0.1718	0.2484	5.651e-05	0.006779	4.433e-07	0.167	0.00655602	intergenic	RNU6-440P;ENSG00000289026	dist=55948;dist=48581	.	.	y
28	rs6436560	2	226370777	G	A	0.2867	0.3121	5.619e-10	6.201	0.9049	0.4079	0.9179	1.318e-05	0.0009067	0.2923	0.02914	1.566e-06	0.322142	intronic	NYAP2	.	.	.
28	rs6436561	2	226370779	G	A	0.2867	0.3121	5.473e-10	6.205	0.9049	0.4035	0.9021	1.374e-05	0.0009114	0.2922	0.02915	1.533e-06	0.322609	intronic	NYAP2	.	.	.	y
29	rs9876137	3	16961265	G	A	0.2784	0.3708	1.354e-09	-6.061	0.09061	0.9547	0.491	0.2246	0.003504	0.005469	2.079e-06	1.328e-05	0.0739912	intronic	PLCL2	.	.	.
29	rs6783769	3	16966423	G	T	0.2731	0.3658	1.072e-10	6.456	0.4963	0.9217	0.2054	0.643	0.002686	0.003566	9.08e-06	2.143e-05	0.322723	intronic	PLCL2	.	.	.	y
30	rs9880705	3	18791103	G	A	0.1989	0.2306	3.097e-08	5.536	0.3622	0.8052	0.5465	0.9926	3.75e-07	0.1163	0.06988	0.000757	0.000132221	ncRNA_intronic	SATB1-AS1	.	.	.	y
31	rs4858819	3	48478088	C	T	0.06732	0.2535	8.987e-16	8.04	0.04097	0.8329	0.2447	0.7202	4.318e-11	0.001342	0.0001336	5.973e-05	1.15194e-05	intronic	CCDC51	.	.	.
31	rs730566	3	48487048	C	A	0.07262	0.2465	2.04e-16	8.22	0.03744	0.5712	0.1316	0.6384	3.169e-11	0.0009345	7.209e-05	5.865e-05	3.29845e-06	ncRNA_intronic	ENSG00000244380	.	.	.	y
31	rs4858800	3	48755820	G	A	0.1377	0.2227	3.56e-18	8.692	0.3606	0.9003	0.08468	0.979	1.794e-09	0.005618	2.453e-07	6.827e-11	3.26573e-06	intergenic	IP6K2;PRKAR2A	dist=1109;dist=28199	.	.
31	rs9848268	3	48762271	C	T	0.009077	0.2157	8.196e-20	-9.111	0.05313	0.5132	0.1032	0.5522	2.416e-09	0.009851	5.154e-07	6.786e-11	3.64167e-06	intergenic	IP6K2;PRKAR2A	dist=7560;dist=21748	.	.
31	rs14018	3	48784270	G	A	0.009834	0.2157	1.415e-20	-9.299	0.02807	0.5652	0.1062	0.6717	8.253e-09	0.007631	2.971e-07	1.083e-12	6.33505e-06	UTR3	PRKAR2A	ENST00000265563.13:c.*4748C>T	.	.
31	rs6766238	3	48801929	G	A	0.1014	0.2187	9.436e-22	-9.583	0.004001	0.922	0.07932	0.08558	5.565e-09	0.004734	2.153e-07	7.276e-13	5.91507e-06	intronic	PRKAR2A	.	.	.
31	rs9859473	3	48837182	C	T	0.09909	0.2187	2.909e-22	9.704	0.002806	0.9093	0.05386	0.06466	5.016e-09	0.004224	2.743e-07	3.883e-13	5.5529e-06	intronic	PRKAR2A	.	.	.
31	rs7639370	3	48837917	C	T	0.059	0.2187	4.35e-20	-9.179	0.01728	0.8683	0.3119	0.2089	1.081e-08	0.005729	3.034e-07	1.374e-12	5.96266e-06	intronic	PRKAR2A	.	.	.
31	rs7611628	3	48838364	C	T	0.1006	0.2187	3.483e-22	9.685	0.002503	0.8963	0.06044	0.07349	4.938e-09	0.004488	2.568e-07	4.398e-13	5.55827e-06	intronic	PRKAR2A	.	.	.
31	rs9879978	3	48846600	G	T	0.1014	0.2197	2.013e-22	9.741	0.002182	0.8903	0.06194	0.06492	4.004e-09	0.004112	2.736e-07	3.266e-13	5.54447e-06	intronic	PRKAR2A	.	.	.
31	rs7611358	3	48927856	C	T	0.1014	0.2197	3.728e-22	-9.678	0.002157	0.9652	0.05679	0.06741	6.079e-09	0.00485	2.963e-07	2.979e-13	6.09818e-06	intronic	SLC25A20	.	.	.
31	rs7621226	3	48928759	C	T	0.1021	0.2197	3.538e-22	9.684	0.001926	0.9613	0.05879	0.06753	6.489e-09	0.004807	2.849e-07	2.856e-13	6.09818e-06	intronic	SLC25A20	.	.	.
31	rs12715430	3	48942855	C	A	0.09909	0.2197	2.018e-22	9.741	0.002477	0.8976	0.05717	0.06193	5.2e-09	0.004562	1.907e-07	2.832e-13	4.97187e-06	intergenic	SLC25A20;ARIH2OS	dist=6518;dist=12360	.	.
31	rs62259536	3	48947164	C	T	0.09909	0.2197	9.473e-24	10.047	0.002142	0.8806	0.05233	0.05824	4.024e-08	0.004626	2.059e-07	2.303e-13	5.57442e-06	intergenic	SLC25A20;ARIH2OS	dist=10827;dist=8051	.	.
31	rs11707968	3	48953349	C	T	0.09909	0.2197	1.646e-22	-9.762	0.002137	0.8819	0.05722	0.05402	5.795e-09	0.004707	1.879e-07	2.205e-13	5.7783e-06	intergenic	SLC25A20;ARIH2OS	dist=17012;dist=1866	.	.
31	rs9284886	3	48960572	G	A	0.09985	0.2197	1.376e-19	9.054	0.002078	0.9511	0.06173	0.0516	3.891e-09	0.0047	1.639e-05	3.163e-11	5.77843e-06	intronic	ARIH2	.	.	.
31	rs7653408	3	48972351	C	A	0.09909	0.2197	1.574e-22	9.766	0.002088	0.8877	0.05197	0.05946	5.619e-09	0.004779	1.668e-07	2.184e-13	5.77258e-06	intronic	ARIH2	.	.	.
31	rs9864243	3	48982732	G	A	0.1036	0.2197	6.405e-23	-9.857	0.0008966	0.9336	0.03362	0.0373	6.232e-09	0.005016	1.992e-07	1.877e-13	5.72124e-06	intronic	ARIH2	.	.	.
31	rs7372883	3	48991255	G	A	0.1021	0.2197	7.141e-23	-9.846	0.001054	0.9031	0.04183	0.03919	5.855e-09	0.005102	1.94e-07	1.71e-13	5.77817e-06	intronic	ARIH2	.	.	.
31	rs7434187	3	49032967	C	T	0.05598	0.2167	1.489e-21	-9.536	0.005627	0.7254	0.1284	0.2023	9.662e-09	0.005257	4.161e-07	1.223e-13	5.46047e-06	intronic	P4HTM	.	.	.
31	rs4974081	3	49070499	C	T	0.09758	0.2197	1.257e-22	-9.789	0.001661	0.8826	0.03792	0.03729	1.187e-08	0.004492	2.941e-07	1.484e-13	5.65874e-06	intronic	ENSG00000290315;QRICH1	.	.	.
31	rs6787808	3	49079105	C	T	0.09758	0.2197	1.307e-22	9.785	0.001634	0.8822	0.03781	0.03828	1.319e-08	0.004466	2.923e-07	1.383e-13	5.67571e-06	intronic	ENSG00000290315;QRICH1	.	.	.
31	rs6798112	3	49093377	G	A	0.09834	0.2197	1.156e-22	9.797	0.001606	0.8758	0.04052	0.03908	1.079e-08	0.004477	3.119e-07	1.279e-13	5.60531e-06	intronic	ENSG00000290315;QRICH1	.	.	.
31	rs13099075	3	49100305	C	T	0.09834	0.2197	1.246e-22	9.79	0.001573	0.8759	0.04106	0.03798	1.131e-08	0.004474	3.299e-07	1.388e-13	5.60506e-06	intronic	ENSG00000290315;QRICH1	.	.	.
31	rs7621347	3	49110889	C	T	0.009834	0.2157	5.534e-21	9.399	0.02501	0.738	0.07758	0.5629	1.555e-08	0.006289	6.452e-07	8.789e-14	6.01478e-06	intronic	ENSG00000290315;QRICH1	.	.	.
31	rs4955426	3	49143438	C	A	0.009077	0.1998	1.741e-23	-9.987	0.01292	0.3831	0.05453	0.7338	1.461e-09	0.007575	1.121e-08	1.331e-14	2.30197e-06	intergenic	QARS1;USP19	dist=1247;dist=2041	.	.
31	rs9865051	3	49166069	C	T	0.1006	0.2087	5.197e-25	-10.329	0.00047	0.6842	0.02372	0.04157	1.955e-09	0.005958	7.046e-09	1.341e-14	2.9525e-06	intronic	LAMB2	.	.	.
31	rs13084037	3	49214066	G	A	0.1014	0.2107	2.909e-21	-9.466	0.003275	0.7844	0.02807	0.07187	6.294e-09	0.04524	1.363e-07	8.659e-14	1.70522e-07	downstream	KLHDC8B	dist=147	.	.
31	rs7631586	3	49220137	G	A	0.01135	0.2336	8.103e-27	10.721	0.01659	0.1724	0.0677	0.5213	1.165e-11	0.006734	1.546e-09	2.355e-15	1.04045e-07	intronic	C3orf84	.	.	.
31	rs13091206	3	49238718	G	A	0.009077	0.2038	1.66e-18	8.778	0.01631	0.357	0.09425	0.7696	9.153e-10	0.009782	4.669e-06	3.344e-12	2.13747e-06	intronic	IHO1	.	.	.
31	rs6769821	3	49244657	G	A	0.01286	0.2396	9.235e-27	-10.709	0.01918	0.1797	0.02905	0.6884	2.219e-11	0.006226	1.372e-09	1.862e-15	7.83213e-08	intronic	IHO1	.	.	.
31	rs6446257	3	49253492	C	T	0.1445	0.2435	2.366e-25	-10.404	0.07647	0.9799	0.1671	0.1487	8.129e-12	0.005316	7.361e-10	9.268e-16	7.99098e-08	intronic	IHO1	.	.	.
31	rs6803264	3	49254427	C	T	0.008321	0.2028	8.198e-22	9.597	0.01916	0.3426	0.126	0.8392	3.088e-09	0.01094	1.576e-08	4.966e-15	1.84412e-06	intronic	IHO1	.	.	.
31	rs4955427	3	49260646	C	T	0.01059	0.2346	5.508e-27	10.757	0.0202	0.1556	0.0802	0.6089	6.786e-12	0.00722	1.217e-09	1.033e-15	1.01464e-07	intronic	IHO1	.	.	.
31	rs7626076	3	49298139	G	A	0.1422	0.2425	1.122e-25	-10.475	0.07767	0.9375	0.1296	0.1559	5.915e-12	0.005268	3.604e-10	9.126e-16	8.01457e-08	ncRNA_exonic	ENSG00000225399	.	.	.
31	rs6809851	3	49309787	C	A	0.1672	0.2435	5.59e-25	-10.322	0.1413	0.9258	0.1786	0.2255	6.605e-12	0.005756	7.998e-10	6.314e-16	9.31237e-08	intronic	C3orf62	.	.	.
[truncated: 2,704 more rows]

## Sheet: S6.1kg-AMR+EUR-like.sig.SNPs
										1kg-EUR-like					1kg-AMR-like
[truncated: 4,566 more rows]

## Sheet: S7.1kg-AFR+AMR+EUR-like.sig.SNP
											1kg-AFR-like				1kg-EUR-like					1kg-AMR-like
[truncated: 2,313 more rows]

## Sheet: S8.1kg-EUR-like.MAGMA
GENE	CHR	START	STOP	NSNPS	NPARAM	N	ZSTAT	P	sig
[truncated: 18,234 more rows]

[truncated: 21 more sheets: S9.1kg-AFR-like.MAGMA, S10.1kg-AMR-like.MAGMA, S11.1kg-AFR+EUR-like.MAGMA, S12.1kg-AMR+EUR-like.MAGMA, S13.1kg-AFR+AMR+EUR-like.MAGMA, S14.1kg-EUR-like.mapped.genes, S15.1kg-AFR-like.mapped.genes, S15.1kg-AMR-like.mapped.genes, S16.1kg-AFR+EUR-like.mapped.gen, S17.1kg-AMR+EUR-like.mapped.gen, S18.1kg-AFR+AMR+EUR-like.mapped, S19.prioritized.genes, S20.dissection.high.exp.enrich, S21.dissection.low.exp.enrich, S22.celltype.high.exp.enrich, S23.celltype.low.exp.enrich, S24.SNP-h2_explained, S25.genetic_correlation, S26.Polygenic_scores, S27.drug.repurposing …]
